# Supplementary material for: Internal in-frame translation generates Cas11b, which is important for effective interference in an archaeal CRISPR-Cas system
Source: Front Microbiol. 2025 Feb 26;16:1543464. doi: 10.3389/fmicb.2025.1543464 (PMC11899642; doi:10.3389/fmicb.2025.1543464)
Supplement: Supplementary file 2 [file Data_Sheet_2.xlsx]

## Sheet: Legende
Supplementary Table 3 Analysis of RNAseq data
Sheet name	Description
Raw Data	Number of mapped reads for each annotated gene
Normalized Data	Normalised number of reads regarding the size of each gene
Analysed Data	calculated values to compare the data of the wilde type strain H119 with the one of the mutant strain Cas8M545A:
	baseMean, log2FoldChange, lfcSE, stat, pvalue, padj
	All files include in the first columns, marked in blue, the information about the analysed genes of Haloferax volcanii:
	Name of the gene, loaction, potential product

## Sheet: Raw Data
Genome	Source	Type	Start	End	Strand	Locus_tag	Name	GeneID	Product	Note	Cas8M545A_1	Cas8M545A_2	Cas8M545A_3	Cas8M545A_4	Cas8M545A_5	H119_1	H119_2	H119_3	H119_4	H119_5
NC_013967.1	GenBank	CDS	258	1952	+	HVO_0001	orc1	NA	Orc1-type DNA replication protein		533	256	454	593	504	687	1206	1038	1118	1429
NC_013967.1	GenBank	CDS	2000	2863	-	HVO_0002	sec11b	NA	signal peptidase I		1056	340	895	1003	972	807	1543	1614	1295	2149
NC_013967.1	GenBank	CDS	2942	4543	+	HVO_0003	polD1	NA	DNA-directed DNA polymerase D exonuclease subunit DP1		1051	576	635	786	676	1019	1847	1461	1077	1660
NC_013967.1	GenBank	CDS	4686	5813	+	HVO_0004	HVO_0004	NA	NamA family oxidoreductase		291	143	213	200	269	308	471	428	442	545
NC_013967.1	GenBank	CDS	5936	6745	-	HVO_0005	gufA1	NA	ZIP/GufA family transport protein (probable substrate zinc/metal ions)		1666	703	1854	1408	2098	597	1036	944	479	918
NC_013967.1	GenBank	CDS	6854	7282	-	HVO_0006	HVO_0006	NA	acetyltransferase domain protein		274	140	278	230	306	149	169	180	99	242
NC_013967.1	GenBank	CDS	7470	8648	+	HVO_0008	lysC	NA	aspartate kinase		536	126	395	358	520	307	577	547	402	715
NC_013967.1	GenBank	CDS	8873	10219	+	HVO_0009	tnaA	NA	tryptophanase		3905	1648	4829	3601	4634	665	1112	1144	374	746
NC_013967.1	GenBank	CDS	10248	10907	-	HVO_0010	HVO_0010	NA	MJ0936 family phosphodiesterase		271	83	394	298	452	116	153	177	128	263
NC_013967.1	GenBank	CDS	10956	11528	-	HVO_0011	purO	NA	inosine-5'-monophosphate cyclohydrolase, archaeal-type		35	15	38	34	32	36	54	67	34	46
NC_013967.1	GenBank	CDS	11897	12391	-	HVO_0013	cgi121	NA	KEOPS complex subunit Cgi121		747	266	512	472	509	264	642	485	356	551
NC_013967.1	GenBank	CDS	12388	14871	-	HVO_0014	hel308a	NA	ATP-dependent DNA helicase Hel308a		1219	473	1083	887	963	633	1254	1152	767	1298
NC_013967.1	GenBank	CDS	14980	15225	+	HVO_0015	ferC	NA	ferredoxin (4Fe-4S)		1541	255	1331	1808	1875	397	1918	2195	3093	4019
NC_013967.1	GenBank	CDS	15388	15474	+	HVO_0015A	HVO_0015A	NA	conserved hypothetical protein		1230	108	1244	1424	1755	156	528	843	1134	1400
NC_013967.1	GenBank	CDS	15479	16336	+	HVO_0016	HVO_0016	NA	conserved hypothetical protein		936	306	970	807	1067	414	997	1044	803	1309
NC_013967.1	GenBank	CDS	16358	16936	-	HVO_0017	HVO_0017	NA	conserved hypothetical protein		2136	1300	1851	1749	1969	1252	1777	2189	1224	2012
NC_013967.1	GenBank	CDS	17030	17488	-	HVO_0018	HVO_0018	NA	DUF2391 family protein		1264	347	1155	1192	1388	645	1020	1617	1212	1794
NC_013967.1	GenBank	CDS	17615	18295	+	HVO_0019	HVO_0019	NA	probable S-adenosylmethionine-dependent methyltransferase (homolog to 24-sterol C-methyltransferase)		463	127	402	342	450	255	614	510	443	719
NC_013967.1	GenBank	CDS	18323	19408	-	HVO_0020	thiQ	NA	ABC-type transport system ATP-binding protein (probable substrate thiamine)		864	324	603	670	638	801	1568	1312	1258	1758
NC_013967.1	GenBank	CDS	19512	21233	-	HVO_0021	thiP	NA	ABC-type transport system permease protein (probable substrate thiamine)		182	44	187	176	231	234	432	396	417	710
NC_013967.1	GenBank	CDS	21243	22379	-	HVO_0022	thiB	NA	ABC-type transport system periplasmic substrate-binding protein (probable substrate thiamine)		380	234	268	330	346	400	525	482	637	717
NC_013967.1	GenBank	CDS	22510	23400	+	HVO_0023	HVO_0023	NA	AI-2E family transport protein		20	7	43	33	58	19	28	32	22	21
NC_013967.1	GenBank	CDS	23410	24186	-	HVO_0024	tssA2	NA	rhodanese domain protein		334	89	228	181	249	186	430	375	296	450
NC_013967.1	GenBank	CDS	24438	25298	+	HVO_0025	tssA1	NA	TtuD family sulfurtransferase		7314	5996	4091	4243	5150	7017	12072	9930	8344	11015
NC_013967.1	GenBank	CDS	25352	26794	-	HVO_0026	atoE	NA	AtoE family transport protein		105	42	183	110	205	81	174	125	96	157
NC_013967.1	GenBank	CDS	26974	27573	+	HVO_0027	HVO_0027	NA	ferritin domain protein		914	622	876	765	887	476	825	683	416	820
NC_013967.1	GenBank	CDS	27832	28101	-	HVO_0028	HVO_0028	NA	conserved hypothetical protein		487	192	752	437	797	219	488	461	312	597
NC_013967.1	GenBank	CDS	28190	30286	+	HVO_0029	uvrB	NA	UvrABC system protein B		679	477	615	614	661	585	942	1008	672	1023
NC_013967.1	GenBank	CDS	30293	30712	+	HVO_0030	HVO_0030	NA	NUDIX family hydrolase (homolog to 8-oxo-dGTP phosphatase)		194	84	180	154	150	78	242	203	110	203
NC_013967.1	GenBank	CDS	30912	31106	+	HVO_0031	HVO_0031	NA	conserved hypothetical protein		316	136	184	232	237	518	626	612	411	392
NC_013967.1	GenBank	CDS	31121	32206	+	HVO_0032	HVO_0032	NA	TSUP family transport protein		92	24	72	63	50	74	160	108	89	107
NC_013967.1	GenBank	CDS	32276	32716	+	HVO_0033	HVO_0033	NA	UspA domain protein		24	4	17	16	17	8	19	13	13	41
NC_013967.1	GenBank	CDS	32744	33238	-	HVO_0034	HVO_0034	NA	thioesterase domain protein		618	131	384	482	372	436	589	608	529	914
NC_013967.1	GenBank	CDS	33689	34879	-	HVO_0035	HVO_0035	NA	stomatin family protein		477	275	608	454	615	435	627	537	341	696
NC_013967.1	GenBank	CDS	34980	35174	+	HVO_0036	HVO_0036	NA	conserved hypothetical protein		640	248	760	640	954	693	690	1081	908	1292
NC_013967.1	GenBank	CDS	35225	35722	+	HVO_0037	HVO_0037	NA	phosphodiesterase domain protein		351	72	403	278	377	193	334	355	242	495
NC_013967.1	GenBank	CDS	35776	37152	-	HVO_0038	cyc1	NA	cytochrome P450		310	113	232	282	357	298	487	372	390	610
NC_013967.1	GenBank	CDS	37234	39438	-	HVO_0039	rad3b	NA	DNA repair helicase Rad3		2036	867	1747	1708	2060	1121	2728	2576	2065	2888
NC_013967.1	GenBank	CDS	39586	40056	+	HVO_0040	HVO_0040	NA	conserved hypothetical protein		22	15	22	9	15	24	31	17	27	40
NC_013967.1	GenBank	CDS	40093	40992	-	HVO_0041	argF	NA	ornithine carbamoyltransferase		196	75	111	116	147	72	120	90	72	154
NC_013967.1	GenBank	CDS	41076	42221	-	HVO_0042	argE	NA	[ArgW]-ornithine hydrolase		103	20	94	83	88	28	60	73	60	81
NC_013967.1	GenBank	CDS	42218	43354	-	HVO_0043	argD	NA	[ArgW]-glutamate semialdehyde aminotransferase		115	30	85	74	86	34	79	62	56	99
NC_013967.1	GenBank	CDS	43351	44334	-	HVO_0044	argB	NA	[ArgW]-glutamate kinase		107	25	75	68	76	21	77	89	93	135
NC_013967.1	GenBank	CDS	44389	45432	-	HVO_0045	argC	NA	[ArgW]-L-glutamate phosphate reductase		301	117	226	209	249	240	390	315	262	466
NC_013967.1	GenBank	CDS	45429	46304	-	HVO_0046	argX	NA	glutamate--argW ligase		129	83	135	107	121	104	149	127	76	155
NC_013967.1	GenBank	CDS	46306	46485	-	HVO_0047	argW	NA	biosynthetic carrier protein ArgW		197	164	122	138	162	152	168	151	78	156
NC_013967.1	GenBank	CDS	46806	48272	-	HVO_0048	argH	NA	argininosuccinate lyase		428	114	464	297	380	253	516	467	197	488
NC_013967.1	GenBank	CDS	48274	49491	-	HVO_0049	argG	NA	argininosuccinate synthase		1194	973	1143	1096	1210	1044	1379	1318	563	1079
NC_013967.1	GenBank	CDS	49629	49706	-	HVO_0049A	HVO_0049A	NA	conserved hypothetical protein		530	194	560	477	704	476	427	454	262	432
NC_013967.1	GenBank	CDS	49766	49882	-	HVO_0050	HVO_0050	NA	conserved hypothetical protein		290	141	206	283	348	944	538	769	350	508
NC_013967.1	GenBank	CDS	49976	51190	-	HVO_0051	kef2	NA	Kef-type transport system (probable substrate potassium)		158	41	157	119	197	66	171	116	95	187
NC_013967.1	GenBank	CDS	51190	51675	-	HVO_0052	HVO_0052	NA	probable Kef-type transport system accessory protein		176	123	164	163	220	106	150	125	89	142
NC_013967.1	GenBank	CDS	51719	52321	-	HVO_0053	HVO_0053	NA	Dgk1 domain protein		578	241	467	412	458	386	742	408	390	726
NC_013967.1	GenBank	CDS	52328	54112	-	HVO_0054	glyS	NA	glycine--tRNA ligase		1164	545	965	902	989	765	1591	1273	1071	1716
NC_013967.1	GenBank	CDS	54105	54959	-	HVO_0055	HVO_0055	NA	CBS domain protein		844	490	545	672	689	634	960	834	772	1075
NC_013967.1	GenBank	CDS	55092	55670	-	HVO_0056	HVO_0056	NA	conserved hypothetical protein		711	267	594	644	561	453	935	786	814	1312
NC_013967.1	GenBank	CDS	55732	56178	-	HVO_0057	HVO_0057	NA	conserved hypothetical protein		480	117	331	384	394	353	1048	996	954	1785
NC_013967.1	GenBank	CDS	56181	57515	-	HVO_0058	dppF1	NA	ABC-type transport system ATP-binding protein (probable substrate dipeptide/oligopeptide)		512	343	351	466	442	633	1355	1045	936	1742
NC_013967.1	GenBank	CDS	57512	58591	-	HVO_0059	dppD1	NA	ABC-type transport system ATP-binding protein (probable substrate dipeptide/oligopeptide)		283	154	196	233	234	261	661	580	561	990
NC_013967.1	GenBank	CDS	58588	60027	-	HVO_0060	dppC1	NA	ABC-type transport system permease protein (probable substrate dipeptide/oligopeptide)		524	261	399	429	501	639	1092	1082	1025	1798
NC_013967.1	GenBank	CDS	60034	61083	-	HVO_0061	dppB1	NA	ABC-type transport system permease protein (probable substrate dipeptide/oligopeptide)		800	675	648	685	798	1113	1483	1285	1201	1900
NC_013967.1	GenBank	CDS	61296	63134	-	HVO_0062	dppA1	NA	ABC-type transport system periplasmic substrate-binding protein (probable substrate dipeptide/oligopeptide)		6986	5243	4286	5376	5957	5790	9642	7418	8113	15188
NC_013967.1	GenBank	CDS	63370	63537	+	HVO_0063	HVO_0063	NA	conserved hypothetical protein		236	136	177	183	285	133	180	170	110	201
NC_013967.1	GenBank	CDS	63622	64041	+	HVO_0064	HVO_0064	NA	DUF296 family protein		457	483	453	436	526	437	557	518	358	505
NC_013967.1	GenBank	CDS	64044	67652	+	HVO_0065	polD2	NA	DNA-directed DNA polymerase D large subunit		993	518	853	865	994	758	1401	1077	953	1542
NC_013967.1	GenBank	CDS	67810	69072	-	HVO_0066	HVO_0066	NA	PQQ repeat protein		32	17	40	49	60	54	65	116	70	101
NC_013967.1	GenBank	CDS	69249	69536	+	HVO_0067	HVO_0067	NA	small CPxCG-related zinc finger protein		1768	1653	2219	1856	2470	1813	1934	2036	1364	2090
NC_013967.1	GenBank	CDS	69607	70503	+	HVO_0068	panE	NA	2-dehydropantoate 2-reductase		110	33	100	85	112	54	118	115	83	141
NC_013967.1	GenBank	CDS	70535	72082	-	HVO_0069	HVO_0069	NA	AlkP-core domain protein		797	294	758	725	846	654	1136	1120	979	1573
NC_013967.1	GenBank	CDS	72161	72538	-	HVO_0070	HVO_0070	NA	NifU C-terminal domain protein		6734	1252	8359	7587	8732	2262	4218	5837	7724	11964
NC_013967.1	GenBank	CDS	72583	72900	-	HVO_0071	HVO_0071	NA	DUF5783 domain protein		945	1109	678	844	906	1377	1494	1360	1424	1800
NC_013967.1	GenBank	CDS	73059	73280	-	HVO_0072	HVO_0072	NA	conserved hypothetical protein		124	73	210	166	200	86	112	93	106	127
NC_013967.1	GenBank	CDS	74663	76093	-	HVO_0073	recJ1	NA	single-stranded-DNA-specific exonuclease RecJ1		145	58	85	93	101	137	250	184	159	268
NC_013967.1	GenBank	CDS	73836	74666	+	HVO_0074	HVO_0074	NA	polyphosphate-dependent ADP phosphorylase		68	23	76	43	74	39	71	58	39	91
NC_013967.1	GenBank	CDS	76230	77447	-	HVO_0075	HVO_0075	NA	major facilitator superfamily transport protein		679	227	610	405	526	209	602	457	305	571
NC_013967.1	GenBank	CDS	77449	78192	-	HVO_0076	hemD	NA	uroporphyrinogen-III synthase		289	60	260	183	250	68	234	206	136	230
NC_013967.1	GenBank	CDS	78189	79070	-	HVO_0077	sirA	NA	uroporphyrin-III C-methyltransferase		331	87	345	218	285	144	331	283	195	309
NC_013967.1	GenBank	CDS	79072	80163	-	HVO_0078	hemC	NA	hydroxymethylbilane synthase (porphobilinogen deaminase)		314	128	332	240	335	163	401	278	264	409
NC_013967.1	GenBank	CDS	80270	80659	+	HVO_0079	HVO_0079	NA	conserved hypothetical protein		50	25	44	80	71	59	127	86	97	122
NC_013967.1	GenBank	CDS	80735	80968	+	HVO_0080	HVO_0080	NA	conserved hypothetical protein		94	22	75	77	90	90	162	152	120	238
NC_013967.1	GenBank	CDS	81002	82339	-	HVO_0081	hemL	NA	glutamate-1-semialdehyde 2,1-aminomutase		589	270	559	467	545	389	804	628	527	956
NC_013967.1	GenBank	CDS	82482	83189	-	HVO_0082	HVO_0082	NA	Abi/CAAX domain protein		196	44	164	117	164	290	397	332	277	476
NC_013967.1	GenBank	CDS	83382	83753	-	HVO_0083	HVO_0083	NA	GlnK-type ammonia transport regulator		268	89	372	271	477	179	267	433	382	770
NC_013967.1	GenBank	CDS	83757	85127	-	HVO_0084	amt1	NA	transport protein (probable substrate ammonium)		43	9	37	29	35	25	78	93	55	80
NC_013967.1	GenBank	CDS	85507	85866	-	HVO_0085	HVO_0085	NA	GlnK-type ammonia transport regulator		182	61	97	96	129	267	339	306	189	221
NC_013967.1	GenBank	CDS	85863	87266	-	HVO_0086	amt2	NA	transport protein (probable substrate ammonium)		181	43	193	176	225	120	294	311	304	362
NC_013967.1	GenBank	CDS	87625	88608	-	HVO_0087	hemB	NA	porphobilinogen synthase		546	207	494	415	535	225	395	321	258	489
NC_013967.1	GenBank	CDS	88714	89034	+	HVO_0088	HVO_0088	NA	DedA family protein (nonfunctional)		123	19	45	49	53	71	139	140	152	225
NC_013967.1	GenBank	CDS	89035	89226	+	HVO_0088	HVO_0088	NA	conserved hypothetical protein (nonfunctional)		13	2	6	5	7	18	28	21	24	42
NC_013967.1	GenBank	CDS	89035	89226	+	HVO_0089	HVO_0089	NA	conserved hypothetical protein (nonfunctional)		13	2	6	5	7	18	28	21	24	42
NC_013967.1	GenBank	CDS	89307	89471	-	HVO_0090	HVO_0090	NA	DUF6757 domain protein		792	298	690	602	960	560	684	756	532	712
NC_013967.1	GenBank	CDS	89547	90341	-	HVO_0091	HVO_0091	NA	PHP domain protein		149	35	147	108	146	68	116	146	90	144
NC_013967.1	GenBank	CDS	90474	90758	+	HVO_0092	HVO_0092	NA	conserved hypothetical protein		508	669	1493	706	1527	229	218	264	108	243
NC_013967.1	GenBank	CDS	90921	91928	-	HVO_0093	HVO_0093	NA	DUF5784 domain protein		957	389	754	745	911	600	966	972	786	1105
NC_013967.1	GenBank	CDS	92094	92270	+	HVO_0094	HVO_0094	NA	DUF5786 domain protein		41	45	73	62	69	82	73	106	65	98
NC_013967.1	GenBank	CDS	92298	92993	-	HVO_0095	HVO_0095	NA	conserved hypothetical protein		250	59	311	218	319	57	133	123	77	149
NC_013967.1	GenBank	CDS	93097	94029	-	HVO_0096	HVO_0096	NA	arNOG08307 family NADH-binding domain protein		108	24	102	73	95	33	68	43	31	55
NC_013967.1	GenBank	CDS	94154	95038	-	HVO_0097	HVO_0097	NA	conserved hypothetical protein		223	61	336	252	350	75	136	162	97	216
NC_013967.1	GenBank	CDS	95156	95359	+	HVO_0098	HVO_0098	NA	small CPxCG-related zinc finger protein		1614	578	1168	1555	1649	3312	5007	4429	3821	5026
NC_013967.1	GenBank	CDS	95441	97351	+	HVO_0099	HVO_0099	NA	helicase domain protein		1075	525	1035	863	1040	843	1350	1155	880	1654
NC_013967.1	GenBank	CDS	97756	97950	+	HVO_0099_A	HVO_0099_A	NA	conserved hypothetical protein		1606	853	2050	1811	2345	1019	1415	1605	579	876
NC_013967.1	GenBank	CDS	98087	99214	-	HVO_0100	HVO_0100	NA	NMD3 family protein		708	330	466	586	617	406	840	716	616	839
NC_013967.1	GenBank	CDS	99292	99930	-	HVO_0101	gptA1	NA	probable phosphoribosyltransferase		9	3	24	21	42	16	40	39	26	55
NC_013967.1	GenBank	CDS	100055	100936	+	HVO_0102	htpX1	NA	HtpX-like protease		1711	906	1652	1441	1868	558	844	845	640	1004
NC_013967.1	GenBank	CDS	100943	101548	+	HVO_0103	HVO_0103	NA	conserved hypothetical protein		983	342	710	732	795	425	696	594	424	680
NC_013967.1	GenBank	CDS	101807	102838	+	HVO_0104	radA	NA	DNA repair and recombination protein RadA		606	472	556	465	643	1204	1667	1299	1527	3984
NC_013967.1	GenBank	CDS	103089	104234	+	HVO_0105	HVO_0105	NA	FAD-dependent oxidoreductase		3480	1844	3348	2844	4052	1104	2057	1721	938	1284
NC_013967.1	GenBank	CDS	104245	104658	+	HVO_0106	HVO_0106	NA	DUF1641 domain protein		730	352	861	512	758	360	688	601	214	306
NC_013967.1	GenBank	CDS	104705	105133	-	HVO_0107	iscU	NA	iron-sulfur cluster assembly protein		4010	2665	3340	3324	4236	4344	4843	5159	3358	6222
NC_013967.1	GenBank	CDS	105206	105793	-	HVO_0108	mscS8	NA	mechanosensitive channel protein MscS		328	164	286	301	300	172	219	253	106	183
NC_013967.1	GenBank	CDS	105867	107147	-	HVO_0109	sufS1	NA	cysteine desulfurase		1688	1390	1325	1414	1513	1347	2001	1557	1405	2123
NC_013967.1	GenBank	CDS	107327	108373	+	HVO_0110	HVO_0110	NA	sensor box histidine kinase		1284	471	1412	1131	1644	685	1363	1546	1176	1969
NC_013967.1	GenBank	CDS	108419	108721	-	HVO_0111	HVO_0111	NA	DUF424 family protein		364	56	305	288	327	105	255	211	196	370
NC_013967.1	GenBank	CDS	108722	109462	-	HVO_0112	HVO_0112	NA	tetratricopeptide repeat protein		485	341	371	414	457	183	263	248	235	307
NC_013967.1	GenBank	CDS	109554	110171	+	HVO_0113	HVO_0113	NA	probable phosphatase (histidine phosphatase family protein)		42	10	28	28	30	49	129	116	185	212
NC_013967.1	GenBank	CDS	110198	110752	+	HVO_0114	thpR	NA	RNA 2',3'-cyclic 3'-phosphodiesterase		77	24	108	96	120	62	149	132	111	178
NC_013967.1	GenBank	CDS	110903	111055	+	HVO_0115	rpl39e	NA	50S ribosomal protein L39e		4638	4376	3650	4118	4090	4212	6327	5580	5402	6053
NC_013967.1	GenBank	CDS	111059	111337	+	HVO_0116	rpl31e	NA	50S ribosomal protein L31e		1230	572	1198	1120	1262	771	1891	1508	1405	1814
NC_013967.1	GenBank	CDS	111341	112006	+	HVO_0117	tif6	NA	translation initiation factor aIF-6		8150	2976	6727	5596	5953	6187	12932	9329	7987	12532
NC_013967.1	GenBank	CDS	112088	112264	+	HVO_0118	rpl20e, rplX	NA	50S ribosomal protein L20e		1381	1676	926	1352	974	1848	2018	2062	1466	1908
NC_013967.1	GenBank	CDS	112261	112734	+	HVO_0119	pfdA	NA	prefoldin alpha subunit		2232	1672	1503	1702	1522	2947	4055	3592	2669	3841
NC_013967.1	GenBank	CDS	112767	114137	+	HVO_0120	ftsY	NA	signal recognition particle receptor FtsY		1293	552	1287	1084	1290	1098	1873	1667	1164	2124
NC_013967.1	GenBank	CDS	114180	114797	-	HVO_0121	HVO_0121	NA	LysE family transport protein		52	24	81	48	59	75	150	132	156	195
NC_013967.1	GenBank	CDS	114831	115805	-	HVO_0122	serA1	NA	probable D-2-hydroxyacid dehydrogenase		79	15	114	68	110	67	148	167	110	195
NC_013967.1	GenBank	CDS	115896	117293	+	HVO_0123	srp54	NA	signal recognition particle 54K protein		1820	1085	1706	1365	1732	1557	2628	2476	2126	3550
NC_013967.1	GenBank	CDS	117403	117984	+	HVO_0124	HVO_0124	NA	MgtE family transport protein		181	60	151	113	147	120	267	227	138	288
NC_013967.1	GenBank	CDS	117985	118545	+	HVO_0125	HVO_0125	NA	MgtE family transport protein		70	21	57	45	78	88	103	87	107	154
NC_013967.1	GenBank	CDS	118620	119639	+	HVO_0126	HVO_0126	NA	conserved hypothetical protein		567	220	426	482	582	410	728	507	494	796
NC_013967.1	GenBank	CDS	119674	120090	-	HVO_0127	HVO_0127	NA	UPF0201 family protein		479	256	352	345	376	409	672	523	496	571
NC_013967.1	GenBank	CDS	120093	120662	-	HVO_0128	HVO_0128	NA	UPF0200 family protein		306	77	262	293	296	104	307	295	305	406
NC_013967.1	GenBank	CDS	120802	121179	+	HVO_0129	HVO_0129	NA	DUF307 family protein		735	184	808	729	764	168	383	373	176	382
NC_013967.1	GenBank	CDS	121710	121985	+	HVO_0131	HVO_0131	NA	conserved hypothetical protein		168	52	454	395	450	83	223	266	325	720
NC_013967.1	GenBank	CDS	121996	122181	+	HVO_0131_A	HVO_0131_A	NA	conserved hypothetical protein (nonfunctional)		245	140	323	285	318	262	410	292	215	466
NC_013967.1	GenBank	CDS	122191	122298	-	HVO_0131_B	HVO_0131_B	NA	small CPxCG-related zinc finger protein		543	146	864	607	844	186	218	313	250	644
NC_013967.1	GenBank	CDS	122368	122781	-	HVO_0132	HVO_0132	NA	conserved hypothetical protein		20	19	36	15	34	28	38	24	19	48
NC_013967.1	GenBank	CDS	123087	124769	-	HVO_0133	ths1, cct1	NA	thermosome subunit 1		7742	5447	6962	4545	7378	5073	14351	8461	8400	19012
NC_013967.1	GenBank	CDS	124992	125534	-	HVO_0134	dim2	NA	probable ribosome biogenesis protein Dim2		4670	4291	4020	3916	3970	3345	4300	4090	2510	4002
NC_013967.1	GenBank	CDS	125628	126500	-	HVO_0135	rio1, pkn2	NA	RIO-type serine/threonine protein kinase Rio1		800	600	689	693	873	319	637	469	338	532
NC_013967.1	GenBank	CDS	126602	126892	-	HVO_0136	tif1A1	NA	translation initiation factor aIF-1A		3530	3931	2832	3080	3408	4426	5202	4967	4375	6636
NC_013967.1	GenBank	CDS	126998	127177	+	HVO_0136_A	HVO_0136_A	NA	conserved hypothetical protein		21	3	4	7	15	25	41	47	35	51
NC_013967.1	GenBank	CDS	127203	128030	-	HVO_0137	HVO_0137	NA	alpha/beta hydrolase fold protein		249	54	216	193	234	146	287	262	166	348
NC_013967.1	GenBank	CDS	128123	129109	-	HVO_0138	tyrS	NA	tyrosine--tRNA ligase		2000	1559	1384	1924	1671	2667	3703	3129	2654	3517
NC_013967.1	GenBank	CDS	129199	129504	+	HVO_0139	HVO_0139	NA	conserved hypothetical protein		807	639	560	742	733	1142	1285	1112	1003	1640
NC_013967.1	GenBank	CDS	129520	131589	-	HVO_0140	HVO_0140	NA	DUF460 domain protein		2448	1474	2363	2223	2909	1005	1487	1222	854	1638
NC_013967.1	GenBank	CDS	131762	132754	+	HVO_0141	HVO_0141	NA	stomatin family protein		54	38	54	47	66	54	60	79	54	75
NC_013967.1	GenBank	CDS	132763	133107	+	HVO_0142	HVO_0142	NA	small CPxCG-related zinc finger protein		0	1	5	5	2	3	10	2	1	11
NC_013967.1	GenBank	CDS	133150	134028	-	HVO_0143	phzF2	NA	PhzF family protein		474	219	438	465	534	429	915	921	759	1093
NC_013967.1	GenBank	CDS	134083	135036	-	HVO_0144	rnz	NA	ribonuclease Z		147	39	85	142	104	54	185	172	136	209
NC_013967.1	GenBank	CDS	135168	136193	+	HVO_0145	rfcC	NA	replication factor C small subunit		120	47	101	96	109	118	259	201	211	309
NC_013967.1	GenBank	CDS	136193	136798	+	HVO_0146	asdA, psd	NA	probable archaetidylserine decarboxylase		473	120	362	417	330	319	726	560	571	937
NC_013967.1	GenBank	CDS	137039	137458	+	HVO_0147	ureB	NA	urease beta subunit		22	3	15	23	17	14	20	32	16	37
NC_013967.1	GenBank	CDS	137455	139161	+	HVO_0148	ureC	NA	urease alpha subunit		108	68	60	71	81	100	164	143	120	179
NC_013967.1	GenBank	CDS	139158	139553	+	HVO_0149	ureA	NA	urease gamma subunit		27	14	16	22	28	14	16	16	23	26
NC_013967.1	GenBank	CDS	139550	140173	+	HVO_0150	ureG	NA	urease accessory protein UreG		17	8	14	11	13	19	24	17	28	31
NC_013967.1	GenBank	CDS	140173	141072	+	HVO_0151	ureD	NA	urease accessory protein UreD		13	6	13	1	13	9	11	11	17	20
NC_013967.1	GenBank	CDS	141072	141731	+	HVO_0152	ureE	NA	urease accessory protein UreE		26	4	40	24	28	22	25	31	49	51
NC_013967.1	GenBank	CDS	141728	142417	+	HVO_0153	ureF	NA	urease accessory protein UreF		10	2	10	12	10	6	25	17	15	20
NC_013967.1	GenBank	CDS	142507	142956	+	HVO_0154	HVO_0154	NA	conserved hypothetical protein		125	159	226	245	276	748	394	573	225	594
NC_013967.1	GenBank	CDS	142995	143201	-	HVO_0155	HVO_0155	NA	conserved hypothetical protein		1905	1059	1822	1688	2363	1008	1229	1240	576	1063
NC_013967.1	GenBank	CDS	143303	144268	-	HVO_0156	trmG10	NA	tRNA (guanine(10),N(2))-dimethyltransferase		434	113	302	321	284	351	657	497	428	667
NC_013967.1	GenBank	CDS	144416	144727	+	HVO_0157	HVO_0157	NA	DUF5658 domain protein		116	18	85	78	95	70	148	172	148	195
NC_013967.1	GenBank	CDS	144786	145355	+	HVO_0158	tbp1	NA	TATA-binding transcription initiation factor		530	460	342	322	382	635	735	601	641	841
NC_013967.1	GenBank	CDS	145435	145812	+	HVO_0159	HVO_0159	NA	conserved hypothetical protein		287	79	207	229	264	206	427	351	356	568
NC_013967.1	GenBank	CDS	145858	146799	+	HVO_0160	HVO_0160	NA	Abi/CAAX domain protein		69	13	64	44	61	29	61	67	44	96
NC_013967.1	GenBank	CDS	146821	147666	-	HVO_0161	hisG	NA	ATP phosphoribosyltransferase		1316	536	1091	1039	1242	812	1200	1078	839	1259
NC_013967.1	GenBank	CDS	147744	148844	+	HVO_0162	HVO_0162	NA	peptidase M48 family protein		182	89	256	183	257	170	346	282	220	447
NC_013967.1	GenBank	CDS	148866	149378	-	HVO_0163	HVO_0163	NA	ArsR family transcription regulator		1536	516	1182	1259	1378	500	1383	969	607	797
NC_013967.1	GenBank	CDS	149375	149722	-	HVO_0164	HVO_0164	NA	conserved hypothetical protein		950	336	861	813	997	376	961	671	581	818
NC_013967.1	GenBank	CDS	149886	151178	+	HVO_0165	mtaD	NA	5-methylthioadenosine/S-adenosylhomocysteine deaminase		61	25	68	53	62	34	76	77	90	130
NC_013967.1	GenBank	CDS	151249	151560	-	HVO_0166	HVO_0166	NA	HTH domain protein		346	108	909	719	1002	224	319	538	642	1586
NC_013967.1	GenBank	CDS	151659	152945	+	HVO_0167	ahcY	NA	adenosylhomocysteinase		1325	450	1062	1067	1117	727	1373	1388	1257	1734
NC_013967.1	GenBank	CDS	153018	153350	-	HVO_0168	HVO_0168	NA	Smr family transport protein		22	9	13	15	31	17	29	44	35	29
NC_013967.1	GenBank	CDS	153402	154259	+	HVO_0169	HVO_0169	NA	TrmB family transcription regulator		144	55	116	108	136	94	172	122	97	207
NC_013967.1	GenBank	CDS	154332	154754	+	HVO_0170	hjc	NA	Holliday junction resolvase Hjc		246	98	253	207	278	190	309	299	252	444
NC_013967.1	GenBank	CDS	154782	155471	-	HVO_0171	HVO_0171	NA	SWIM zinc finger domain protein		195	58	247	187	241	63	115	89	49	121
NC_013967.1	GenBank	CDS	155649	155852	+	HVO_0172	HVO_0172	NA	conserved hypothetical protein		2586	1868	1654	2431	2377	4153	5471	5000	4684	5245
NC_013967.1	GenBank	CDS	155952	157052	-	HVO_0173	priL	NA	DNA primase large subunit		486	159	381	374	323	392	773	646	477	714
NC_013967.1	GenBank	CDS	157202	157795	+	HVO_0174	HVO_0174	NA	conserved hypothetical protein		845	293	513	716	644	679	1405	1058	1367	1674
NC_013967.1	GenBank	CDS	157928	158671	-	HVO_0175	pcnA	NA	DNA polymerase sliding clamp		4074	3279	2775	3517	3328	4652	6595	5709	4656	6710
NC_013967.1	GenBank	CDS	159403	161649	-	HVO_0176	cat1	NA	transport protein (probable substrate cationic amino acids)		101	40	78	60	98	117	145	130	128	170
NC_013967.1	GenBank	CDS	158945	159406	+	HVO_0177	arsC	NA	arsenate reductase (glutaredoxin)		368	55	370	285	396	111	484	493	432	644
NC_013967.1	GenBank	CDS	161646	161891	-	HVO_0178	HVO_0178	NA	conserved hypothetical protein		2	1	6	4	8	4	10	8	8	14
NC_013967.1	GenBank	CDS	162031	162816	+	HVO_0179	HVO_0179	NA	Lrp/AsnC family transcription regulator / TrkA domain protein		276	144	254	233	238	358	466	520	365	495
NC_013967.1	GenBank	CDS	162982	163761	+	HVO_0180	rlmE, ftsJ	NA	23S rRNA (uridine-2'-O-) methyltransferase		608	434	495	564	578	437	812	676	604	762
NC_013967.1	GenBank	CDS	163911	164312	+	HVO_0181	HVO_0181	NA	conserved hypothetical protein		82	29	76	91	76	52	66	52	70	136
NC_013967.1	GenBank	CDS	164385	164561	-	HVO_0182	HVO_0182	NA	conserved hypothetical protein		214	42	237	188	197	126	288	318	412	566
NC_013967.1	GenBank	CDS	164618	165337	-	HVO_0183	HVO_0183	NA	probable transport protein (probable substrate queuosine precursor)		227	86	172	176	216	189	354	304	281	436
NC_013967.1	GenBank	CDS	165330	165506	-	HVO_0184	HVO_0184	NA	CopG domain protein		316	137	154	198	222	224	351	332	278	363
NC_013967.1	GenBank	CDS	165626	167782	-	HVO_0185	tatCt	NA	Sec-independent protein translocase protein TatCt		2526	1890	1966	1620	2392	2112	3603	2458	2291	3356
NC_013967.1	GenBank	CDS	167913	169238	+	HVO_0186	tatCo	NA	Sec-independent protein translocase protein TatCo		6922	3965	4525	4361	5595	3915	8199	6220	5591	7318
NC_013967.1	GenBank	CDS	169351	169671	+	HVO_0187	HVO_0187	NA	small CPxCG-related zinc finger protein		253	100	239	277	343	195	289	418	219	497
NC_013967.1	GenBank	CDS	169702	170184	-	HVO_0188	HVO_0188	NA	START domain protein		289	71	259	242	289	105	256	254	192	276
NC_013967.1	GenBank	CDS	170259	170897	+	HVO_0189	HVO_0189	NA	CobC/GpmA family phosphatase		565	180	523	369	553	264	393	364	277	463
NC_013967.1	GenBank	CDS	170943	171839	-	HVO_0190	HVO_0190	NA	LarE family protein		771	274	614	444	624	440	623	546	428	634
NC_013967.1	GenBank	CDS	172017	174011	+	HVO_0191	mutS5a	NA	DNA mismatch repair protein MutS		311	100	281	256	215	443	749	567	635	1034
NC_013967.1	GenBank	CDS	174329	174736	-	HVO_0192	HVO_0192	NA	conserved hypothetical protein		764	805	757	659	870	1416	1259	1287	843	1372
NC_013967.1	GenBank	CDS	174066	174335	+	HVO_0193	HVO_0193	NA	conserved hypothetical protein		734	634	574	669	685	1113	1116	1058	693	1513
NC_013967.1	GenBank	CDS	174892	176016	+	HVO_0194	orc9	NA	Orc1-type DNA replication protein		5606	1227	4884	5749	5932	2532	5787	6328	4876	7213
NC_013967.1	GenBank	CDS	176077	176769	+	HVO_0195	rpiA	NA	ribose-5-phosphate isomerase		245	114	223	240	208	296	417	366	307	492
NC_013967.1	GenBank	CDS	176934	177101	-	HVO_0196	HVO_0196	NA	DUF1931 domain protein		21444	7022	12230	15075	19726	17712	20629	19339	15700	19914
NC_013967.1	GenBank	CDS	177286	178047	+	HVO_0197	purE2	NA	LarB family protein		93	79	109	77	68	40	100	73	52	108
NC_013967.1	GenBank	CDS	178195	178344	+	HVO_0197_A	HVO_0197_A	NA	small CPxCG-related zinc finger protein		16048	11099	15818	13452	22656	8912	8259	8837	7396	11460
NC_013967.1	GenBank	CDS	178439	178678	+	HVO_0198	HVO_0198	NA	UPF0213 family protein		1100	609	1173	804	1219	785	919	776	621	1149
NC_013967.1	GenBank	CDS	178741	180114	+	HVO_0199	pmm2	NA	phosphohexomutase (phosphoglucomutase / phosphomannomutase)		789	333	1057	782	1047	533	878	708	480	936
NC_013967.1	GenBank	CDS	180124	180504	-	HVO_0200	HVO_0200	NA	HTH domain protein		135	33	122	101	130	58	117	84	74	121
NC_013967.1	GenBank	CDS	180588	180998	-	HVO_0201	HVO_0201	NA	GNAT family acetyltransferase		256	88	233	148	174	104	231	169	130	252
NC_013967.1	GenBank	CDS	181007	181207	-	HVO_0202	samp2	NA	ubiquitin-like modifier protein SAMP2		148	89	168	162	182	74	110	140	126	176
NC_013967.1	GenBank	CDS	181313	182296	+	HVO_0203	rfcA	NA	replication factor C small subunit		1825	784	1748	1834	1895	1347	2119	1906	1934	3060
NC_013967.1	GenBank	CDS	182364	184730	-	HVO_0204	HVO_0204	NA	sensor box histidine kinase		716	264	981	729	1139	495	745	721	523	907
NC_013967.1	GenBank	CDS	184851	185336	-	HVO_0205	tspO	NA	TspO family protein		37	14	46	36	50	24	41	22	15	57
NC_013967.1	GenBank	CDS	185459	188227	+	HVO_0206	alaS1	NA	alanine--tRNA ligase		1477	910	1104	1083	1223	1790	2886	2300	2162	3035
NC_013967.1	GenBank	CDS	188332	189108	+	HVO_0207	HVO_0207	NA	alpha/beta hydrolase fold protein		124	20	71	61	66	54	114	86	88	148
NC_013967.1	GenBank	CDS	189223	189936	+	HVO_0208	guaAa2	NA	glutamine amidotransferase (homolog to GMP synthase subunit A)		912	278	510	573	634	664	1386	1170	1056	1485
NC_013967.1	GenBank	CDS	190112	191275	+	HVO_0209	acd1	NA	glutaryl-CoA dehydrogenase		613	518	973	617	1200	437	798	680	448	740
NC_013967.1	GenBank	CDS	191384	191674	+	HVO_0210	HVO_0210	NA	conserved hypothetical protein		152	15	284	183	242	69	102	189	137	223
NC_013967.1	GenBank	CDS	191877	192200	+	HVO_0211	ferB1	NA	ferredoxin (3Fe-4S)(4Fe-4S), zinc-containing		307	364	201	258	241	822	1066	874	968	1232
NC_013967.1	GenBank	CDS	192245	192619	+	HVO_0212	HVO_0212	NA	glyoxalase domain protein		271	80	504	391	516	337	674	552	940	1455
NC_013967.1	GenBank	CDS	192742	193194	+	HVO_0213	dpsA2	NA	ferritin/Dps domain protein		10034	3010	10812	9957	11728	3522	5872	8924	6255	12482
NC_013967.1	GenBank	CDS	193386	194348	+	HVO_0214	HVO_0214	NA	L-lactate dehydrogenase		16258	9183	12897	10387	12745	6458	11863	9756	5167	7211
NC_013967.1	GenBank	CDS	194367	196481	-	HVO_0215	HVO_0215	NA	iron-sulfur protein (4Fe-4S)		768	729	1403	880	1483	439	752	674	479	880
NC_013967.1	GenBank	CDS	196563	197267	-	HVO_0216	bioN	NA	ABC-type transport system permease protein (probable substrate biotin)		12	2	10	8	16	6	16	8	15	22
NC_013967.1	GenBank	CDS	197261	197962	-	HVO_0217	bioM	NA	ABC-type transport system ATP-binding protein (probable substrate biotin)		20	8	30	22	28	14	54	27	48	50
NC_013967.1	GenBank	CDS	197963	198541	-	HVO_0218	bioY	NA	biotin transport protein BioY		66	18	56	46	49	33	114	65	82	82
NC_013967.1	GenBank	CDS	198709	199314	+	HVO_0219	cmi4	NA	conditioned medium-induced protein 4		173	81	263	174	240	126	234	198	154	254
NC_013967.1	GenBank	CDS	199368	201476	+	HVO_0220	mcm	NA	ATP-dependent DNA helicase MCM		1036	757	811	839	962	1357	2307	1702	1656	2463
NC_013967.1	GenBank	CDS	201577	201879	+	HVO_0221	HVO_0221	NA	conserved hypothetical protein		186	78	189	199	209	329	513	381	428	637
NC_013967.1	GenBank	CDS	202030	202368	+	HVO_0222	HVO_0222	NA	conserved hypothetical protein		154	46	92	120	106	210	351	312	311	294
NC_013967.1	GenBank	CDS	202365	203306	+	HVO_0223	HVO_0223	NA	conserved hypothetical protein		46	18	32	27	19	48	97	67	112	87
NC_013967.1	GenBank	CDS	203358	204212	+	HVO_0224	HVO_0224	NA	conserved hypothetical protein		17	5	15	20	14	29	80	32	73	70
NC_013967.1	GenBank	CDS	204209	204871	+	HVO_0225	minD1	NA	MinD/ParA domain protein		20	4	9	11	12	13	8	8	8	15
NC_013967.1	GenBank	CDS	204965	205831	-	HVO_0226	tfb7	NA	transcription initiation factor TFB		13	1	8	4	5	5	9	16	8	18
NC_013967.1	GenBank	CDS	205994	206515	+	HVO_0227	HVO_0227	NA	conserved hypothetical protein		752	181	597	427	539	304	972	833	1029	909
NC_013967.1	GenBank	CDS	206630	207373	-	HVO_0228	HVO_0228	NA	ParA domain protein		148	62	233	181	206	359	668	522	257	1052
NC_013967.1	GenBank	CDS	207442	208257	-	HVO_0229	HVO_0229	NA	conserved hypothetical protein		267	71	553	536	577	512	871	822	518	2003
NC_013967.1	GenBank	CDS	208346	208762	-	HVO_0230	hit1	NA	histidine triad family protein (homolog to bis(5'-nucleosyl)-tetraphosphatase)		57	35	86	70	86	106	136	126	92	216
NC_013967.1	GenBank	CDS	209051	209686	-	HVO_0231	udg1	NA	uracil-DNA glycosylase		1037	303	778	782	955	528	1141	1002	801	1370
NC_013967.1	GenBank	CDS	209687	209917	-	HVO_0232	HVO_0232	NA	conserved hypothetical protein		1674	1034	1388	1591	1739	2656	3178	2810	3356	4146
NC_013967.1	GenBank	CDS	209972	210823	-	HVO_0233	prsA	NA	ribose-phosphate pyrophosphokinase		501	169	625	408	527	324	581	617	523	733
NC_013967.1	GenBank	CDS	210884	211711	-	HVO_0234	HVO_0234	NA	conserved hypothetical protein		551	160	820	473	704	208	379	330	266	475
NC_013967.1	GenBank	CDS	211808	212152	-	HVO_0235	HVO_0235	NA	SWIM zinc finger domain protein		1081	215	1339	1392	1371	362	734	860	1637	2420
NC_013967.1	GenBank	CDS	212299	213429	+	HVO_0236	trm1	NA	tRNA (guanine(26)-N(2))-dimethyltransferase		227	104	162	205	200	182	345	268	219	398
NC_013967.1	GenBank	CDS	213507	214844	+	HVO_0237	HVO_0237	NA	UPF0761 family protein		1534	411	2306	2416	2564	974	2013	1998	2910	4420
NC_013967.1	GenBank	CDS	214846	215811	+	HVO_0238	HVO_0238	NA	probable PAP2-type phosphatase		224	73	164	192	183	155	335	262	236	465
NC_013967.1	GenBank	CDS	215944	217314	-	HVO_0239	glnA	NA	glutamine synthetase		2670	1604	2032	1784	2538	3818	4744	4620	2429	4527
NC_013967.1	GenBank	CDS	217441	217899	+	HVO_0240	HVO_0240	NA	Lrp/AsnC family transcription regulator		1172	1515	790	977	1045	2513	2441	2449	2317	3928
NC_013967.1	GenBank	CDS	217905	218057	-	HVO_0241	HVO_0241	NA	small CPxCG-related zinc finger protein		852	404	551	727	722	1827	2160	2134	1720	2422
NC_013967.1	GenBank	CDS	218337	219419	-	HVO_0242	pepB1	NA	aminopeptidase (homolog to leucyl aminopeptidase / aminopeptidase T)		563	352	392	445	443	385	546	470	480	877
NC_013967.1	GenBank	CDS	219536	220561	+	HVO_0243	ltaE	NA	threonine aldolase		81	25	125	123	107	77	133	112	138	195
NC_013967.1	GenBank	CDS	220622	221566	-	HVO_0244	HVO_0244	NA	transport protein (probable substrate zinc/cadmium/cobalt)		490	193	471	466	489	326	403	420	405	631
NC_013967.1	GenBank	CDS	221699	222217	+	HVO_0245	HVO_0245	NA	MJ0936 family phosphodiesterase		136	42	140	92	140	39	131	90	89	122
NC_013967.1	GenBank	CDS	222424	223386	-	HVO_0246	HVO_0246	NA	ArsR family transcription regulator		435	102	371	396	435	222	536	470	491	731
NC_013967.1	GenBank	CDS	223483	223650	+	HVO_0247	HVO_0247	NA	conserved hypothetical protein		136	48	161	131	152	106	132	164	119	190
NC_013967.1	GenBank	CDS	223693	224892	+	HVO_0248	HVO_0248	NA	transport protein (probable substrate phosphate/sulfate)		101	32	114	106	100	68	122	112	81	224
NC_013967.1	GenBank	CDS	224889	225164	+	HVO_0249	HVO_0249	NA	conserved hypothetical protein		56	15	38	41	38	51	69	44	35	77
NC_013967.1	GenBank	CDS	225232	226647	-	HVO_0250	HVO_0250	NA	DUF21/CBS domain protein		1439	1155	1276	1220	1535	1942	2430	2135	1532	2359
NC_013967.1	GenBank	CDS	226809	227072	+	HVO_0251	grx2	NA	glutaredoxin		130	94	92	78	123	64	87	86	108	88
NC_013967.1	GenBank	CDS	227072	227578	+	HVO_0252	bcp2	NA	peroxiredoxin domain protein		103	35	109	55	95	62	109	93	118	136
NC_013967.1	GenBank	CDS	227672	228271	+	HVO_0253	yrdC	NA	L-threonylcarbamoyladenylate synthase		133	34	106	86	104	54	177	101	132	200
NC_013967.1	GenBank	CDS	228343	229032	-	HVO_0254	HVO_0254	NA	DUF83 domain protein		7	1	3	5	2	3	4	7	7	5
NC_013967.1	GenBank	CDS	229170	230783	+	HVO_0255	HVO_0255	NA	polyamine aminopropyltransferase		161	78	142	111	129	61	149	105	98	134
NC_013967.1	GenBank	CDS	230787	231071	+	HVO_0256	HVO_0256	NA	conserved hypothetical protein		18	4	18	13	28	19	14	19	17	30
NC_013967.1	GenBank	CDS	231140	231331	-	HVO_0257	HVO_0257	NA	conserved hypothetical protein		79	37	81	77	75	82	160	125	89	189
NC_013967.1	GenBank	CDS	231538	232569	-	HVO_0258	HVO_0258	NA	XerC/D-like integrase		52	32	38	31	58	57	85	72	73	101
NC_013967.1	GenBank	CDS	232566	232742	-	HVO_0259	HVO_0259	NA	conserved hypothetical protein		8	10	12	10	10	7	13	14	9	12
NC_013967.1	GenBank	CDS	233026	233268	-	HVO_0259A	HVO_0259A	NA	conserved hypothetical protein		221	85	283	209	300	92	145	141	99	276
NC_013967.1	GenBank	CDS	233415	233702	+	HVO_0260	HVO_0260	NA	homolog to phage PhiH1 repressor protein		136	130	130	136	193	138	136	140	57	134
NC_013967.1	GenBank	CDS	233714	234040	+	HVO_0261	HVO_0261	NA	homolog to phage PhiH1 repressor protein		66	41	69	66	75	64	78	86	50	106
NC_013967.1	GenBank	CDS	234085	234963	+	HVO_0262	HVO_0262	NA	conserved hypothetical protein		307	309	336	309	296	1013	1276	951	801	1331
NC_013967.1	GenBank	CDS	235110	236276	-	HVO_0263	HVO_0263	NA	ISH3-type transposase ISH51		669	292	539	467	446	523	715	624	448	742
NC_013967.1	GenBank	CDS	236333	236932	+	HVO_0264	HVO_0264	NA	conserved hypothetical protein		188	124	216	202	292	239	247	192	159	278
NC_013967.1	GenBank	CDS	236934	237194	-	HVO_0264_A	HVO_0264_A	NA	conserved hypothetical protein		5	2	5	6	8	9	9	10	14	9
NC_013967.1	GenBank	CDS	237481	237741	+	HVO_0265	HVO_0265	NA	conserved hypothetical protein		846	794	766	701	926	848	841	940	607	848
NC_013967.1	GenBank	CDS	237743	237988	+	HVO_0266	HVO_0266	NA	UPF0395 family protein		94	70	88	85	104	152	186	150	99	121
NC_013967.1	GenBank	CDS	237992	238198	-	HVO_0267	HVO_0267	NA	conserved hypothetical protein		8	7	3	10	24	24	16	29	15	30
NC_013967.1	GenBank	CDS	238338	238736	+	HVO_0268	HVO_0268	NA	homolog to virus structural protein HGPV1-VP2		10	1	2	10	10	24	25	26	20	32
NC_013967.1	GenBank	CDS	238733	238948	+	HVO_0269	HVO_0269	NA	homolog to virus structural protein HGPV1-VP3		3	0	1	4	5	4	8	8	2	13
NC_013967.1	GenBank	CDS	238945	239475	+	HVO_0270	HVO_0270	NA	conserved hypothetical protein		4	0	4	3	5	8	10	8	4	3
NC_013967.1	GenBank	CDS	239482	241095	+	HVO_0271	HVO_0271	NA	homolog to virus structural protein HRPV1-VP4		23	7	16	17	12	16	34	24	12	21
NC_013967.1	GenBank	CDS	241129	241704	+	HVO_0272	HVO_0272	NA	homolog to HGPV1-ORF5		12	5	3	3	4	6	12	8	7	9
NC_013967.1	GenBank	CDS	241698	242492	+	HVO_0273	HVO_0273	NA	homolog to HGPV1-ORF6		16	14	9	13	12	18	19	28	26	16
NC_013967.1	GenBank	CDS	242489	243640	+	HVO_0274	HVO_0274	NA	homolog to virus protein HRPV1-VP8		13	5	5	6	8	7	21	10	5	9
NC_013967.1	GenBank	CDS	243876	245228	+	HVO_0275	HVO_0275	NA	ISH5-type transposase ISHvo11		339	140	298	256	268	307	456	393	302	408
NC_013967.1	GenBank	CDS	245331	246683	+	HVO_0276	HVO_0276	NA	ISH5-type transposase ISHvo11		325	126	279	238	256	262	369	329	229	346
NC_013967.1	GenBank	CDS	246714	247094	+	HVO_0276_A	HVO_0276_A	NA	homolog to HGPV1-ORF9		2	0	0	4	2	13	18	6	17	32
NC_013967.1	GenBank	CDS	247254	247859	+	HVO_0277	HVO_0277	NA	conserved hypothetical protein		11	20	33	22	34	50	64	52	33	50
NC_013967.1	GenBank	CDS	248186	249184	+	HVO_0278	HVO_0278	NA	ISH18-type transposase ISHvo9		193	130	188	167	147	125	191	154	87	168
NC_013967.1	GenBank	CDS	249749	251479	-	HVO_0279	HVO_0279	NA	homolog to HGPV1-ORF14		115	65	72	104	92	20	27	22	9	22
NC_013967.1	GenBank	CDS	251621	251728	-	HVO_0280	HVO_0280	NA	conserved hypothetical protein (nonfunctional)		52	19	36	40	38	2	13	4	1	4
NC_013967.1	GenBank	CDS	251728	251961	-	HVO_0280_A	HVO_0280_A	NA	small CPxCG-related zinc finger protein		449	289	302	418	340	60	92	92	6	56
NC_013967.1	GenBank	CDS	252148	254004	-	HVO_0282	HVO_0282	NA	DASS family transport protein		1100	698	845	1106	1138	276	434	319	176	289
NC_013967.1	GenBank	CDS	254076	256130	-	HVO_0283	ashA	NA	archaea-specific helicase AshA		2267	1449	1649	1856	1732	951	1388	1195	753	1278
NC_013967.1	GenBank	CDS	256281	256670	-	HVO_0284	HVO_0284	NA	cupin 2 barrel domain protein		750	146	683	670	772	74	246	340	250	285
NC_013967.1	GenBank	CDS	256758	257930	+	HVO_0285	HVO_0285	NA	M50 family metalloprotease		341	125	315	316	395	85	106	131	73	175
NC_013967.1	GenBank	CDS	257951	258775	-	HVO_0286	HVO_0286	NA	ADP-ribose pyrophosphatase		144	15	112	124	142	24	52	25	24	52
NC_013967.1	GenBank	CDS	258948	259067	-	HVO_0287	HVO_0287	NA	conserved hypothetical protein		1210	491	1005	1063	914	418	525	481	198	427
NC_013967.1	GenBank	CDS	259521	259982	+	HVO_0289	HVO_0289	NA	DUF5814 domain protein		679	615	551	776	667	325	412	371	216	306
NC_013967.1	GenBank	CDS	260022	260435	-	HVO_0290	HVO_0290	NA	CopG domain protein		3782	4910	3701	3860	4286	4352	3717	3689	2422	3577
NC_013967.1	GenBank	CDS	260600	261190	-	HVO_0291	rpap3	NA	rpa-associated protein		1440	560	1396	1212	1491	942	1597	1356	1054	2655
NC_013967.1	GenBank	CDS	261191	262126	-	HVO_0292	rpa3	NA	replication protein A		2694	2653	2463	2161	2600	2057	2913	2680	1428	3703
NC_013967.1	GenBank	CDS	262298	262579	+	HVO_0293	HVO_0293	NA	conserved hypothetical protein		95	29	75	97	103	30	66	42	38	62
NC_013967.1	GenBank	CDS	262634	263638	+	HVO_0294	manC	NA	mannose-1-phosphate guanylyltransferase		194	70	237	182	232	52	115	77	60	120
NC_013967.1	GenBank	CDS	263680	264327	+	HVO_0295	HVO_0295	NA	conserved hypothetical protein		76	36	71	63	69	56	98	103	69	91
NC_013967.1	GenBank	CDS	264341	265126	-	HVO_0296	HVO_0296	NA	probable oxidoreductase (short-chain dehydrogenase family)		191	50	191	135	185	91	162	109	97	220
NC_013967.1	GenBank	CDS	265238	265732	-	HVO_0297	tfx	NA	Tfx-type DNA-binding protein		299	91	348	261	409	142	300	228	158	355
NC_013967.1	GenBank	CDS	265809	266291	-	HVO_0298	HVO_0298	NA	TRAM domain protein		1430	535	1654	1395	1568	960	1509	1287	1248	2154
NC_013967.1	GenBank	CDS	266382	267068	+	HVO_0299	HVO_0299	NA	conserved hypothetical protein		119	45	159	107	137	64	71	44	29	102
NC_013967.1	GenBank	CDS	267117	268112	-	HVO_0300	HVO_0300	NA	radical SAM domain protein		1077	931	758	1087	818	990	1348	1199	1018	1328
NC_013967.1	GenBank	CDS	268220	270109	+	HVO_0301	HVO_0301	NA	receiver/sensor box histidine kinase		240	122	369	215	337	157	195	224	118	251
NC_013967.1	GenBank	CDS	270240	271373	+	HVO_0302	HVO_0302	NA	DUF373 family protein		2582	524	2964	2878	2931	761	1812	2026	1382	3099
NC_013967.1	GenBank	CDS	271412	272254	-	HVO_0303	idsA2	NA	bifunctional short chain isoprenyl diphosphate synthase		749	231	679	685	838	474	934	740	551	909
NC_013967.1	GenBank	CDS	272558	273511	-	HVO_0304	etfA1	NA	electron transfer flavoprotein alpha subunit		1546	792	2012	1384	1840	1176	2536	2016	1500	3418
NC_013967.1	GenBank	CDS	273508	274305	-	HVO_0305	etfB1	NA	electron transfer flavoprotein beta subunit		573	237	781	571	950	433	842	679	537	1102
NC_013967.1	GenBank	CDS	274375	275553	-	HVO_0306	HVO_0306	NA	probable transmembrane glycoprotein / HTH domain protein		1183	759	903	1058	1055	1258	1722	1531	1263	1909
NC_013967.1	GenBank	CDS	275700	277091	+	HVO_0307	HVO_0307	NA	conserved hypothetical protein		575	193	518	510	649	472	850	970	776	1556
NC_013967.1	GenBank	CDS	277131	277613	+	HVO_0308	HVO_0308	NA	DUF1628 domain protein		58	20	57	44	78	38	94	78	50	119
NC_013967.1	GenBank	CDS	277680	278303	-	HVO_0309	menG	NA	probable demethylmenaquinone methyltransferase		2285	1919	1313	2010	1694	2622	4121	3400	3148	4537
NC_013967.1	GenBank	CDS	278458	278790	+	HVO_0310	atpH	NA	A-type ATP synthase subunit H		1446	1795	1000	1394	1185	3756	4190	3541	3422	3912
NC_013967.1	GenBank	CDS	278777	280978	+	HVO_0311	atpI	NA	A-type ATP synthase subunit I		3616	2278	2730	3029	2938	5029	8238	6880	5877	9773
NC_013967.1	GenBank	CDS	281153	281410	+	HVO_0312	atpK	NA	A-type ATP synthase subunit K		2818	1815	1787	2428	2360	2284	4156	2918	3522	5908
NC_013967.1	GenBank	CDS	281432	282016	+	HVO_0313	atpE	NA	A-type ATP synthase subunit E		1144	599	1172	1116	1107	1264	2035	1759	1741	3033
NC_013967.1	GenBank	CDS	282013	283059	+	HVO_0314	atpC	NA	A-type ATP synthase subunit C		1906	1161	1588	1682	1595	2037	3555	2763	2326	4343
NC_013967.1	GenBank	CDS	283056	283376	+	HVO_0315	atpF	NA	A-type ATP synthase subunit F		648	439	474	462	538	770	1392	1054	985	1714
NC_013967.1	GenBank	CDS	283383	285143	+	HVO_0316	atpA	NA	A-type ATP synthase subunit A		2408	1853	2007	2002	2198	2168	4103	2971	2701	5593
NC_013967.1	GenBank	CDS	285148	286554	+	HVO_0317	atpB	NA	A-type ATP synthase subunit B		5176	4639	3391	3966	4018	4117	7824	6149	4605	8936
NC_013967.1	GenBank	CDS	286684	288660	+	HVO_0318	HVO_0318	NA	receiver/sensor/bat box HTH-10 family transcription regulator		522	166	458	457	473	323	523	499	443	616
NC_013967.1	GenBank	CDS	288859	289566	+	HVO_0319	atpD1	NA	A-type ATP synthase subunit D		2406	2127	2112	2090	1901	3407	5486	4274	3897	6879
NC_013967.1	GenBank	CDS	289648	290031	+	HVO_0320	HVO_0320	NA	small CPxCG-related zinc finger protein		144	112	143	109	138	187	360	246	218	375
NC_013967.1	GenBank	CDS	290089	291333	-	HVO_0321	arf1	NA	peptide chain release factor aRF-1		2528	2204	1859	2016	2000	2441	3576	2800	2256	3307
NC_013967.1	GenBank	CDS	291490	293214	+	HVO_0322	minD4	NA	MinD/ParA domain protein		1632	674	1639	1270	1457	1719	2713	2342	1773	2863
NC_013967.1	GenBank	CDS	293254	293391	+	HVO_0323	HVO_0323	NA	conserved hypothetical protein		790	324	704	727	714	1318	1633	1468	1651	2080
NC_013967.1	GenBank	CDS	293437	295200	-	HVO_0324	argS	NA	arginine--tRNA ligase		733	267	465	468	557	514	990	859	924	1181
NC_013967.1	GenBank	CDS	295413	295565	+	HVO_0325	HVO_0325	NA	small CPxCG-related zinc finger protein		128	52	139	90	172	171	144	137	113	150
NC_013967.1	GenBank	CDS	296025	296738	+	HVO_0326	rbkR, ribK	NA	riboflavin kinase, CTP-dependent / transcription regulator RbkR		1351	774	1270	1233	1503	571	930	834	464	710
NC_013967.1	GenBank	CDS	296735	297424	+	HVO_0327	ribB	NA	3,4-dihydroxy-2-butanone 4-phosphate synthase		560	145	673	412	567	340	792	663	426	698
NC_013967.1	GenBank	CDS	297455	298345	-	HVO_0328	HVO_0328	NA	GalE family epimerase/dehydratase		41	7	74	40	58	8	35	24	13	35
NC_013967.1	GenBank	CDS	298435	299373	+	HVO_0329	ilvE	NA	branched-chain amino acid aminotransferase		3092	2129	2118	2497	2603	2412	3982	3192	2955	5040
NC_013967.1	GenBank	CDS	299452	300096	-	HVO_0330	HVO_0330	NA	DUF502 family protein		242	178	220	321	280	590	765	677	532	822
NC_013967.1	GenBank	CDS	300176	301015	-	HVO_0331	fadM1	NA	proline dehydrogenase		764	419	992	777	1050	294	628	574	380	668
NC_013967.1	GenBank	CDS	301142	301684	+	HVO_0332	carS	NA	CDP-2,3-bis-(O-geranylgeranyl)-sn-glycerol synthase		26	21	34	44	40	48	68	59	57	86
NC_013967.1	GenBank	CDS	301751	302281	+	HVO_0333	pyrE2	NA	orotate phosphoribosyltransferase		0	0	2	0	0	0	1	2	1	1
NC_013967.1	GenBank	CDS	302356	303069	+	HVO_0334	apt2	NA	purine phosphoribosyltransferase (adenine phosphoribosyltransferase, xanthine-guanine phosphoribosyltransferase)		69	29	80	104	119	68	115	102	92	109
NC_013967.1	GenBank	CDS	303256	304668	+	HVO_0335	uraA3	NA	xanthine/uracil permease family transport protein		285	143	164	271	278	481	599	677	684	632
NC_013967.1	GenBank	CDS	304760	304852	+	HVO_0336	HVO_0336	NA	conserved hypothetical protein (nonfunctional)		26	27	24	25	30	49	59	70	62	88
NC_013967.1	GenBank	CDS	304852	306147	+	HVO_0336	HVO_0336	NA	conserved hypothetical protein (nonfunctional)		219	101	198	237	191	207	370	311	361	450
NC_013967.1	GenBank	CDS	306250	306504	+	HVO_0337	grx1	NA	glutaredoxin		1697	1262	1313	1428	1774	2562	3325	3299	2838	3917
NC_013967.1	GenBank	CDS	306563	307537	-	HVO_0338	HVO_0338	NA	cro/C1 family transcription regulator		675	312	509	465	549	559	829	663	562	635
NC_013967.1	GenBank	CDS	307680	308948	+	HVO_0339	tiaS	NA	tRNA(Ile2) 2-agmatinylcytidine synthetase TiaS		203	48	151	146	151	66	165	162	98	205
NC_013967.1	GenBank	CDS	308973	309416	-	HVO_0340	HVO_0340	NA	conserved hypothetical protein		24	14	18	9	22	15	29	38	32	19
NC_013967.1	GenBank	CDS	309492	310541	+	HVO_0341	HVO_0341	NA	DUF87 domain protein		10	2	6	9	1	2	4	5	3	5
NC_013967.1	GenBank	CDS	310562	310897	+	HVO_0342	crcB1	NA	putative fluoride ion transport protein CrcB		150	10	148	124	155	18	135	221	264	384
NC_013967.1	GenBank	CDS	310894	311250	+	HVO_0343	crcB2	NA	putative fluoride ion transport protein CrcB		230	78	146	168	122	142	298	268	197	352
NC_013967.1	GenBank	CDS	312095	312322	+	HVO_0346	rpo5, rpoH	NA	DNA-directed RNA polymerase subunit Rpo5		742	796	644	792	769	1448	1279	1213	831	1118
NC_013967.1	GenBank	CDS	312319	313884	+	HVO_0347	rpo2n, rpoB2	NA	DNA-directed RNA polymerase subunit Rpo2N		1105	757	922	942	1013	1753	2332	2031	1670	2551
NC_013967.1	GenBank	CDS	313886	315715	+	HVO_0348	rpo2c, rpoB1	NA	DNA-directed RNA polymerase subunit Rpo2C		928	535	823	765	933	1493	2438	1864	1831	2894
NC_013967.1	GenBank	CDS	315722	318652	+	HVO_0349	rpo1n, rpoA1	NA	DNA-directed RNA polymerase subunit Rpo1N		4334	2406	3760	3576	4133	3918	9229	8187	7148	9099
NC_013967.1	GenBank	CDS	318645	319904	+	HVO_0350	rpo1c, rpoA2	NA	DNA-directed RNA polymerase subunit Rpo1C		1107	802	1076	848	1028	1015	1914	1616	1345	1967
NC_013967.1	GenBank	CDS	319907	320326	+	HVO_0351	nusA	NA	transcription elongation factor NusA		1148	344	992	795	983	745	1615	1143	985	1547
NC_013967.1	GenBank	CDS	320381	321157	+	HVO_0352	mscS6	NA	mechanosensitive channel protein MscS		259	69	268	203	251	132	248	292	174	329
NC_013967.1	GenBank	CDS	321385	321813	+	HVO_0353	rps12	NA	30S ribosomal protein S12		2255	2121	1484	1874	1824	2546	3382	2870	2283	3169
NC_013967.1	GenBank	CDS	321816	322430	+	HVO_0354	rps7	NA	30S ribosomal protein S7		4387	1491	3863	3295	3403	3310	7848	6101	5826	10312
NC_013967.1	GenBank	CDS	322539	323294	-	HVO_0355	HVO_0355	NA	DUF5781 domain protein		19	8	18	14	13	27	28	22	8	23
NC_013967.1	GenBank	CDS	323485	325668	+	HVO_0356	tef2	NA	translation elongation factor aEF-2		11458	7415	7226	8563	7869	11969	21278	15597	15192	24457
NC_013967.1	GenBank	CDS	325862	325969	+	HVO_0356A	HVO_0356A	NA	conserved hypothetical protein		642	82	466	542	596	150	695	754	482	538
NC_013967.1	GenBank	CDS	325966	326535	+	HVO_0357	HVO_0357	NA	ACT domain protein		216	69	209	189	240	143	258	293	204	309
NC_013967.1	GenBank	CDS	326532	327485	+	HVO_0358	hom1	NA	homoserine dehydrogenase		659	267	647	465	555	663	974	906	605	924
NC_013967.1	GenBank	CDS	327676	328941	+	HVO_0359	tef1a1	NA	translation elongation factor aEF-1 alpha / peptide chain release factor aRF-3		12788	13518	9501	9925	9705	15598	23726	20632	17773	27984
NC_013967.1	GenBank	CDS	328944	329252	+	HVO_0360	rps10a	NA	30S ribosomal protein S10a		19256	15420	13147	15013	13961	18569	32061	27262	23098	34863
NC_013967.1	GenBank	CDS	329856	330458	+	HVO_0362	HVO_0362	NA	SWIM zinc finger domain protein		435	174	426	490	456	92	122	98	35	133
NC_013967.1	GenBank	CDS	331092	331232	-	HVO_0363	HVO_0363	NA	conserved hypothetical protein		17	2	9	10	10	28	24	16	19	36
NC_013967.1	GenBank	CDS	330643	331095	+	HVO_0364	HVO_0364	NA	conserved hypothetical protein		80	52	64	67	57	74	86	112	82	91
NC_013967.1	GenBank	CDS	331222	331422	-	HVO_0365	HVO_0365	NA	conserved hypothetical protein		6	3	14	9	10	16	27	20	16	30
NC_013967.1	GenBank	CDS	331415	331801	-	HVO_0366	HVO_0366	NA	conserved hypothetical protein		14	12	24	14	9	16	28	28	22	30
NC_013967.1	GenBank	CDS	331803	332225	-	HVO_0367	HVO_0367	NA	conserved hypothetical protein		15	4	8	8	21	14	10	16	20	15
NC_013967.1	GenBank	CDS	332222	332788	-	HVO_0368	HVO_0368	NA	conserved hypothetical protein		124	57	94	77	97	208	248	270	223	264
NC_013967.1	GenBank	CDS	332788	332943	-	HVO_0369	HVO_0369	NA	hypothetical protein		8	10	7	12	8	26	32	33	30	44
NC_013967.1	GenBank	CDS	332943	333431	-	HVO_0370	HVO_0370	NA	conserved hypothetical protein		9	9	6	3	9	13	16	9	11	22
NC_013967.1	GenBank	CDS	333431	333871	-	HVO_0371	HVO_0371	NA	conserved hypothetical protein		2	4	4	1	2	9	3	8	4	10
NC_013967.1	GenBank	CDS	333882	334388	-	HVO_0372	HVO_0372	NA	conserved hypothetical protein		77	13	55	59	54	43	114	150	105	132
NC_013967.1	GenBank	CDS	334392	334589	-	HVO_0373	HVO_0373	NA	conserved hypothetical protein		13	2	8	9	9	18	70	68	66	57
NC_013967.1	GenBank	CDS	334719	334901	+	HVO_0374	HVO_0374	NA	conserved hypothetical protein		8	1	4	0	9	3	5	6	1	4
NC_013967.1	GenBank	CDS	334898	335359	+	HVO_0375	HVO_0375	NA	small CPxCG-related zinc finger protein		8	2	8	6	3	2	8	10	5	9
NC_013967.1	GenBank	CDS	335352	335792	+	HVO_0376	HVO_0376	NA	conserved hypothetical protein		17	14	24	30	18	36	60	77	47	64
NC_013967.1	GenBank	CDS	335789	336409	+	HVO_0377	HVO_0377	NA	conserved hypothetical protein		8	8	8	8	13	15	12	30	29	29
NC_013967.1	GenBank	CDS	336406	336630	+	HVO_0378	HVO_0378	NA	conserved hypothetical protein		14	4	4	6	13	11	18	14	18	17
NC_013967.1	GenBank	CDS	337199	337783	+	HVO_0379	HVO_0379	NA	integrase family protein		194	159	138	128	158	103	171	129	179	168
NC_013967.1	GenBank	CDS	338106	338621	-	HVO_0379_A	HVO_0379_A	NA	conserved hypothetical protein		2500	2192	2736	2770	3496	1407	1283	1490	832	1362
NC_013967.1	GenBank	CDS	338611	339210	-	HVO_0379_B	HVO_0379_B	NA	conserved hypothetical protein		111	84	100	101	108	208	252	199	174	268
NC_013967.1	GenBank	CDS	337799	338116	-	HVO_0379C	HVO_0379C	NA	conserved hypothetical protein		294	150	280	264	321	214	290	224	166	351
NC_013967.1	GenBank	CDS	339578	339793	-	HVO_0380	HVO_0380	NA	conserved hypothetical protein		270	245	287	219	286	173	168	187	161	200
NC_013967.1	GenBank	CDS	339904	340089	+	HVO_0381	HVO_0381	NA	CopG domain protein		70	40	78	64	66	155	153	126	116	178
NC_013967.1	GenBank	CDS	340199	340432	+	HVO_0382	HVO_0382	NA	conserved hypothetical protein		60	29	65	48	74	55	78	84	50	102
NC_013967.1	GenBank	CDS	340429	340620	+	HVO_0383	HVO_0383	NA	HTH domain protein		12	18	18	22	17	30	40	42	30	44
NC_013967.1	GenBank	CDS	340617	340787	+	HVO_0384	HVO_0384	NA	conserved hypothetical protein		14	8	7	20	12	28	51	30	23	42
NC_013967.1	GenBank	CDS	340784	341785	+	HVO_0385	HVO_0385	NA	XerC/D-like integrase		103	35	73	68	83	122	187	187	182	277
NC_013967.1	GenBank	CDS	342265	342510	-	HVO_0385_A	HVO_0385_A	NA	conserved hypothetical protein		100	56	63	80	67	154	169	178	151	197
NC_013967.1	GenBank	CDS	342850	343224	+	HVO_0386	HVO_0386	NA	conserved hypothetical protein		145	56	164	115	178	225	256	292	267	802
NC_013967.1	GenBank	CDS	343321	343560	+	HVO_0387	HVO_0387	NA	conserved hypothetical protein		416	595	604	526	635	806	922	867	725	1575
NC_013967.1	GenBank	CDS	343699	345018	-	HVO_0388	rnr, vacB	NA	ribonuclease R		1871	1826	1737	1794	2097	1752	2180	1725	1199	2112
NC_013967.1	GenBank	CDS	345139	345441	-	HVO_0389	HVO_0389	NA	small CPxCG-related zinc finger protein		7231	7122	7607	7036	8295	9382	7857	7810	6318	9670
NC_013967.1	GenBank	CDS	345603	346082	+	HVO_0390	HVO_0390	NA	PUA domain protein		593	163	510	586	631	268	631	608	799	968
NC_013967.1	GenBank	CDS	346125	346805	-	HVO_0391	HVO_0391	NA	DUF1028 family protein		24	12	29	28	30	18	97	59	58	99
NC_013967.1	GenBank	CDS	347026	347382	+	HVO_0392	sepF	NA	cell division protein SepF		4355	5278	4481	3380	4506	6001	5232	5076	6952	5316
NC_013967.1	GenBank	CDS	347502	350453	+	HVO_0393	uvrA	NA	UvrABC system protein A		1016	646	839	956	954	1126	1734	1384	1314	2056
NC_013967.1	GenBank	CDS	350591	351007	+	HVO_0394	HVO_0394	NA	conserved hypothetical protein		159	45	86	148	98	114	180	146	138	182
NC_013967.1	GenBank	CDS	351042	351107	-	HVO_0394A	HVO_0394A	NA	conserved hypothetical protein (nonfunctional)		13	2	8	0	4	2	6	5	5	20
NC_013967.1	GenBank	CDS	351178	352194	+	HVO_0395	HVO_0395	NA	WD40/YVTN domain protein		31	7	34	23	37	19	39	34	15	36
NC_013967.1	GenBank	CDS	352270	353352	+	HVO_0396	HVO_0396	NA	FAD-dependent oxidoreductase (homolog to geranylgeranyl reductase)		310	130	318	288	372	308	501	479	340	573
NC_013967.1	GenBank	CDS	353383	354480	-	HVO_0397	HVO_0397	NA	homolog to glycine cleavage system protein T		657	354	721	655	780	405	557	632	446	635
NC_013967.1	GenBank	CDS	354646	354945	-	HVO_0398	HVO_0398	NA	DUF6432 domain protein		1401	656	1884	1884	2336	1094	1185	1363	1106	1689
NC_013967.1	GenBank	CDS	355050	356090	+	HVO_0399	HVO_0399	NA	conserved hypothetical protein		792	411	589	552	672	902	1354	1102	855	1260
NC_013967.1	GenBank	CDS	356161	356541	+	HVO_0400	HVO_0400	NA	DUF5611 domain protein		5808	3048	4643	5655	4740	2899	10088	9698	9028	12251
NC_013967.1	GenBank	CDS	356734	357192	+	HVO_0401	HVO_0401	NA	UspA domain protein		3212	1901	4456	4705	5150	1732	1808	1617	936	1588
NC_013967.1	GenBank	CDS	357270	357947	+	HVO_0402	HVO_0402	NA	DUF124 family protein		2288	1244	2924	2858	2710	1379	1600	1096	566	1136
NC_013967.1	GenBank	CDS	358032	359000	+	HVO_0403	glcK	NA	glucokinase		1132	425	921	971	1033	1202	2422	1963	1892	2686
NC_013967.1	GenBank	CDS	359447	361420	+	HVO_0405	HVO_0405	NA	NifU C-terminal domain protein		3801	4586	2623	3722	2528	4110	4248	3839	2556	3742
NC_013967.1	GenBank	CDS	361646	363052	-	HVO_0406	aubA	NA	probable ribonuclease FAU-1		1808	833	1337	1263	1227	1117	1992	1532	1093	1678
NC_013967.1	GenBank	CDS	363049	363423	-	HVO_0407	HVO_0407	NA	conserved hypothetical protein		401	74	458	490	538	112	388	430	500	586
NC_013967.1	GenBank	CDS	363561	364598	+	HVO_0408	HVO_0408	NA	PrsW family protein		194	113	149	170	188	146	191	144	125	186
NC_013967.1	GenBank	CDS	364649	365260	-	HVO_0409	ribE	NA	riboflavin synthase		137	116	72	98	104	130	164	154	140	158
NC_013967.1	GenBank	CDS	365370	365735	+	HVO_0410_A	HVO_0410_A	NA	DUF502 family protein (nonfunctional)		124	62	168	146	237	99	108	112	60	111
NC_013967.1	GenBank	CDS	365725	365955	+	HVO_0410_A	HVO_0410_A	NA	DUF502 family protein (nonfunctional)		50	11	66	40	78	34	47	57	44	84
NC_013967.1	GenBank	CDS	366622	367695	-	HVO_0412	HVO_0412	NA	DASS family transport protein (nonfunctional)		204	86	232	181	245	133	172	160	199	267
NC_013967.1	GenBank	CDS	365957	366628	-	HVO_0412	HVO_0412	NA	DASS family transport protein (nonfunctional)		25	6	25	24	33	26	62	25	31	60
NC_013967.1	GenBank	CDS	367843	368085	+	HVO_0413	HVO_0413	NA	conserved hypothetical protein		280	39	261	290	333	185	257	314	338	507
NC_013967.1	GenBank	CDS	368086	369234	-	HVO_0414	HVO_0414	NA	peptidase M24 family protein		150	40	124	107	126	103	195	141	171	339
NC_013967.1	GenBank	CDS	369241	371091	-	HVO_0415	uvrD	NA	repair helicase UvrD		667	518	533	612	649	1105	1578	1234	1544	1918
NC_013967.1	GenBank	CDS	371250	371426	-	HVO_0416	HVO_0416	NA	small CPxCG-related zinc finger protein		1997	2033	2290	1936	3628	1338	1115	1195	972	1496
NC_013967.1	GenBank	CDS	371518	373026	-	HVO_0417	cxp	NA	metal-dependent carboxypeptidase		410	266	376	330	426	321	450	411	346	632
NC_013967.1	GenBank	CDS	373221	374717	-	HVO_0418	HVO_0418	NA	homing endonuclease domain protein		236	152	155	219	210	554	610	606	517	728
NC_013967.1	GenBank	CDS	374824	375918	-	HVO_0419	HVO_0419	NA	M20 family amidohydrolase (homolog to succinyl-diaminopimelate desuccinylase)		50	14	51	33	28	56	92	67	70	106
NC_013967.1	GenBank	CDS	376085	377716	+	HVO_0420	mpcT, htr14	NA	transducer protein MpcT		550	161	693	422	636	201	470	393	277	512
NC_013967.1	GenBank	CDS	377834	379714	+	HVO_0421	HVO_0421	NA	arNOG04375 family protein (homolog to PilT-type ATPase)		2819	1487	3128	2135	2811	1356	2350	2033	1175	2307
NC_013967.1	GenBank	CDS	379829	380122	-	HVO_0422	HVO_0422	NA	NP_1176A family transcription regulator		9953	11533	5174	6963	5880	16753	19443	16749	26531	24734
NC_013967.1	GenBank	CDS	380247	380561	+	HVO_0423	HVO_0423	NA	DUF5782 domain protein		632	949	488	647	604	999	1111	1031	1106	1366
NC_013967.1	GenBank	CDS	380564	382378	+	HVO_0424	HVO_0424	NA	ABCE1 family ribosome recycling factor		1168	551	748	918	911	1172	1984	1711	1874	2383
NC_013967.1	GenBank	CDS	382515	383456	+	HVO_0425	HVO_0425	NA	glyoxalase domain protein (homolog to catechol-2,3-dioxygenase)		61	14	56	52	53	36	53	50	32	87
NC_013967.1	GenBank	CDS	383511	383993	+	HVO_0426	HVO_0426	NA	UPF0098 family protein		12	5	20	13	18	3	11	14	4	17
NC_013967.1	GenBank	CDS	384018	385076	-	HVO_0427	rtcA	NA	RNA 3'-terminal phosphate cyclase		165	53	196	137	195	50	105	98	53	145
NC_013967.1	GenBank	CDS	385077	385526	-	HVO_0428	HVO_0428	NA	UspA domain protein		55	17	61	60	60	27	47	44	14	68
NC_013967.1	GenBank	CDS	385608	386129	-	HVO_0429	amzA	NA	archaemetzincin		1138	992	958	979	1133	1428	1387	1332	1102	1574
NC_013967.1	GenBank	CDS	386169	386621	+	HVO_0430	HVO_0430	NA	UPF0146 family protein		74	22	57	37	58	74	140	138	150	232
NC_013967.1	GenBank	CDS	386653	387507	+	HVO_0431	HVO_0431	NA	HAD superfamily hydrolase		213	81	172	168	219	203	320	247	215	340
NC_013967.1	GenBank	CDS	387557	387772	+	HVO_0432	HVO_0432	NA	conserved hypothetical protein		69	11	49	49	67	37	70	46	34	71
NC_013967.1	GenBank	CDS	387864	388532	+	HVO_0433	npdG	NA	F420H2:NADP oxidoreductase		381	92	451	248	417	217	421	367	291	571
NC_013967.1	GenBank	CDS	388563	389816	-	HVO_0434	HVO_0434	NA	major facilitator superfamily transport protein		138	43	139	135	97	53	164	95	65	122
NC_013967.1	GenBank	CDS	390051	390353	-	HVO_0435	hisE	NA	phosphoribosyl-ATP pyrophosphatase		130	57	144	124	122	116	234	248	302	407
NC_013967.1	GenBank	CDS	390432	391040	-	HVO_0436	pdxT	NA	pyridoxal 5'-phosphate synthase subunit PdxT		392	107	372	341	470	213	544	462	384	580
NC_013967.1	GenBank	CDS	391096	391260	-	HVO_0437	secG, sec61b	NA	protein translocase subunit SecG		4091	1558	3480	3978	4790	2714	4369	4264	3922	5176
NC_013967.1	GenBank	CDS	391499	391768	+	HVO_0438	trxA1	NA	thioredoxin		14796	6479	12018	14283	15285	4134	18274	17602	21587	31827
NC_013967.1	GenBank	CDS	391882	392028	+	HVO_0439	rpl40e	NA	50S ribosomal protein L40e		13432	5941	10530	11726	12696	12550	16146	14480	15016	17525
NC_013967.1	GenBank	CDS	392044	392424	-	HVO_0440	HVO_0440	NA	conserved hypothetical protein		300	135	283	238	260	194	311	230	158	277
NC_013967.1	GenBank	CDS	392426	393052	-	HVO_0441	HVO_0441	NA	beta-lactamase domain protein		169	90	172	188	186	161	241	188	160	256
NC_013967.1	GenBank	CDS	393182	393352	+	HVO_0442	HVO_0442	NA	DUF5786 domain protein		6142	5226	5198	5863	6480	6689	7633	7274	6354	8796
NC_013967.1	GenBank	CDS	393349	393960	+	HVO_0443	HVO_0443	NA	UPF0215 family protein		289	118	243	216	323	274	453	373	305	481
NC_013967.1	GenBank	CDS	393985	394581	+	HVO_0444	udg3	NA	uracil-DNA glycosylase		147	36	144	128	145	94	151	159	142	191
NC_013967.1	GenBank	CDS	394719	395684	-	HVO_0445	phnE1	NA	ABC-type transport system permease protein (probable substrate phosphate/phosphonate)		354	195	270	297	389	1018	1467	1135	1078	2143
NC_013967.1	GenBank	CDS	395674	396477	-	HVO_0446	phnC1	NA	ABC-type transport system ATP-binding protein (probable substrate phosphate/phosphonate)		256	165	217	219	204	631	949	818	604	937
NC_013967.1	GenBank	CDS	396573	397619	-	HVO_0447	phnD1	NA	ABC-type transport system periplasmic substrate-binding protein (probable substrate phosphate/phosphonate)		1535	1447	990	1199	1136	3236	4651	3730	3529	4647
NC_013967.1	GenBank	CDS	397884	398543	+	HVO_0448	hisH	NA	imidazole glycerol-phosphate synthase subunit HisH		1010	379	1195	1001	1204	642	1249	1185	931	1451
NC_013967.1	GenBank	CDS	398598	399404	+	HVO_0449	pheA	NA	prephenate dehydratase		821	263	731	679	880	495	947	866	518	888
NC_013967.1	GenBank	CDS	399548	399955	+	HVO_0450	hsp20A	NA	Hsp20-type molecular chaperone		6807	1517	7216	7363	7904	1013	5668	6183	3006	4677
NC_013967.1	GenBank	CDS	400072	400515	+	HVO_0451	hsp20B	NA	Hsp20-type molecular chaperone		197	107	231	189	271	415	583	504	410	614
NC_013967.1	GenBank	CDS	400730	403606	+	HVO_0452	leuS	NA	leucine--tRNA ligase		1385	959	1045	1035	1178	1081	2092	1616	1558	2068
NC_013967.1	GenBank	CDS	403730	403948	+	HVO_0453	HVO_0453	NA	conserved hypothetical protein		1868	2378	2106	2188	2908	2096	1839	2054	1059	2045
NC_013967.1	GenBank	CDS	404006	405001	-	HVO_0454	ala	NA	alanine dehydrogenase		2490	1346	2034	2647	2104	4549	7360	6002	6051	5735
NC_013967.1	GenBank	CDS	405300	406973	-	HVO_0455	ths2, cct2	NA	thermosome subunit 2		6614	4188	6345	4841	7541	3315	7222	5088	4836	8558
NC_013967.1	GenBank	CDS	407159	407551	-	HVO_0456	HVO_0456	NA	conserved hypothetical protein		1744	1455	1744	1732	1892	1957	2057	1834	1691	2559
NC_013967.1	GenBank	CDS	407615	407797	-	HVO_0457	HVO_0457	NA	conserved hypothetical protein		9292	6776	9971	9403	10421	6543	7057	5664	3164	7358
NC_013967.1	GenBank	CDS	408453	408659	-	HVO_0458A	HVO_0458A	NA	conserved hypothetical protein		258	135	250	194	190	491	708	600	528	773
NC_013967.1	GenBank	CDS	408661	409047	-	HVO_0459	ridA1	NA	enamine/imine deaminase		312	220	289	318	336	386	524	443	402	516
NC_013967.1	GenBank	CDS	409132	409338	-	HVO_0460	HVO_0460	NA	conserved hypothetical protein		173	38	112	138	142	70	227	152	92	242
NC_013967.1	GenBank	CDS	409378	410376	-	HVO_0461	cydB	NA	cytochrome bd ubiquinol oxidase subunit II		461	149	426	367	417	292	662	535	394	713
NC_013967.1	GenBank	CDS	410369	411793	-	HVO_0462	cydA	NA	cytochrome bd ubiquinol oxidase subunit I		3672	2124	2821	3120	3297	1780	3238	2520	1572	3036
NC_013967.1	GenBank	CDS	412138	412344	+	HVO_0463_A	HVO_0463_A	NA	conserved hypothetical protein		885	858	739	870	969	1009	1074	1132	748	1081
NC_013967.1	GenBank	CDS	412389	413600	-	HVO_0464	ilvA1	NA	threonine ammonia-lyase		782	496	580	652	659	601	938	772	566	736
NC_013967.1	GenBank	CDS	413956	415347	+	HVO_0465	HVO_0465	NA	MATE efflux family protein		111	31	169	100	119	59	133	93	103	151
NC_013967.1	GenBank	CDS	415459	416598	-	HVO_0466	citZ	NA	citrate synthase		1719	882	1457	1600	1714	1492	3095	2922	2417	3130
NC_013967.1	GenBank	CDS	416899	418107	+	HVO_0467	pchB	NA	PhoU/TrkA-C domain protein		232	87	246	224	258	183	278	269	204	354
NC_013967.1	GenBank	CDS	418158	418448	-	HVO_0468	HVO_0468	NA	conserved hypothetical protein		636	305	456	604	686	335	670	684	646	1123
NC_013967.1	GenBank	CDS	418546	419502	+	HVO_0469	HVO_0469	NA	AstE domain protein		250	67	213	232	274	204	435	351	384	436
NC_013967.1	GenBank	CDS	419599	420702	+	HVO_0470	thrC1	NA	threonine synthase		33	16	28	34	50	20	62	27	46	71
NC_013967.1	GenBank	CDS	420720	422078	-	HVO_0471	HVO_0471	NA	conserved hypothetical protein		47	15	53	40	37	26	48	35	55	47
NC_013967.1	GenBank	CDS	422204	422479	-	HVO_0472	HVO_0472	NA	DUF2892 family protein		67	21	78	59	76	35	49	50	38	54
NC_013967.1	GenBank	CDS	422618	422818	+	HVO_0473	HVO_0473	NA	conserved hypothetical protein		60	38	69	57	97	52	70	71	39	120
NC_013967.1	GenBank	CDS	422870	423604	-	HVO_0474	pimT	NA	protein-L-isoaspartate O-methyltransferase		1274	528	952	954	873	586	1103	935	661	862
NC_013967.1	GenBank	CDS	423626	424564	-	HVO_0475	HVO_0475	NA	probable S-adenosylmethionine-dependent methyltransferase		114	30	75	66	68	63	92	93	59	104
NC_013967.1	GenBank	CDS	424661	425317	-	HVO_0476	HVO_0476	NA	UCP015877 family protein		1083	666	770	891	804	824	1320	1128	932	1284
NC_013967.1	GenBank	CDS	425456	426415	-	HVO_0477	pepB3	NA	aminopeptidase (homolog to leucyl aminopeptidase / aminopeptidase T)		213	81	207	161	195	202	315	282	291	505
NC_013967.1	GenBank	CDS	426605	427672	+	HVO_0478	gap1	NA	glyceraldehyde-3-phosphate dehydrogenase (NAD(P)) (phosphorylating)		437	161	397	425	587	160	432	371	370	484
NC_013967.1	GenBank	CDS	427742	428230	-	HVO_0479	HVO_0479	NA	MJ0936 family phosphodiesterase		194	50	247	235	267	76	102	162	158	251
NC_013967.1	GenBank	CDS	428338	428637	+	HVO_0479A	HVO_0479A	NA	conserved hypothetical protein		53	14	42	31	36	48	67	67	74	95
NC_013967.1	GenBank	CDS	428646	429851	-	HVO_0480	pgk	NA	phosphoglycerate kinase		581	229	556	583	536	375	529	504	311	607
NC_013967.1	GenBank	CDS	429927	430979	-	HVO_0481	gap2	NA	glyceraldehyde-3-phosphate dehydrogenase (NAD) (phosphorylating)		14315	7218	11422	11916	11528	15955	21184	16414	14049	20310
NC_013967.1	GenBank	CDS	431247	431609	+	HVO_0482	hsp20C	NA	Hsp20-type molecular chaperone		5459	5464	5158	4867	6146	9278	8509	8383	6351	8782
NC_013967.1	GenBank	CDS	431634	432506	-	HVO_0483	HVO_0483	NA	ATP-grasp fold protein		370	132	301	316	325	334	643	597	484	611
NC_013967.1	GenBank	CDS	432592	433122	-	HVO_0484	rpl16	NA	50S ribosomal protein L16		10130	2657	6735	9651	7409	7686	19245	24360	22893	29220
NC_013967.1	GenBank	CDS	433283	433930	+	HVO_0485	guaAa3	NA	glutamine amidotransferase (homolog to GMP synthase subunit A)		167	52	197	139	203	92	191	131	76	160
NC_013967.1	GenBank	CDS	433931	434725	-	HVO_0486	nucS	NA	endonuclease NucS		180	106	158	156	209	151	231	200	180	305
NC_013967.1	GenBank	CDS	434848	435303	+	HVO_0487	HVO_0487	NA	FMN-binding domain protein		40	14	55	41	62	25	36	27	25	49
NC_013967.1	GenBank	CDS	435432	435830	+	HVO_0488	HVO_0488	NA	HTH domain protein		898	354	791	591	889	171	775	440	366	490
NC_013967.1	GenBank	CDS	435901	436059	+	HVO_0489	HVO_0489	NA	small CPxCG-related zinc finger protein		2453	563	2422	1749	2508	266	1434	887	922	1093
NC_013967.1	GenBank	CDS	436184	436330	+	HVO_0490	HVO_0490	NA	small CPxCG-related zinc finger protein		9331	5680	6909	7696	9074	4575	8210	6360	5288	6749
NC_013967.1	GenBank	CDS	436448	436909	+	HVO_0491	HVO_0491	NA	FMN-binding domain protein		3539	1795	2939	2788	3569	1788	3427	2108	1808	2568
NC_013967.1	GenBank	CDS	437012	437659	+	HVO_0492	boa1	NA	HTH-10 family transcription regulator		680	192	568	518	595	467	883	758	676	990
NC_013967.1	GenBank	CDS	437774	438166	+	HVO_0493	HVO_0493	NA	HTH domain protein		986	496	848	654	950	173	632	347	362	489
NC_013967.1	GenBank	CDS	438284	439078	+	HVO_0494	HVO_0494	NA	conserved hypothetical protein		1009	444	1005	744	998	198	694	429	271	452
NC_013967.1	GenBank	CDS	439362	440087	-	HVO_0496	HVO_0496	NA	DUF2270 family protein		406	205	359	353	439	320	379	397	191	378
NC_013967.1	GenBank	CDS	440257	440451	-	HVO_0497	cspA1	NA	cold shock protein		45324	23435	34318	34825	45067	35922	42808	40392	36149	51506
NC_013967.1	GenBank	CDS	440611	440805	-	HVO_0498	cspA2, cmi9	NA	cold shock protein		30042	19272	20315	26887	31245	28358	32262	26565	25616	31735
NC_013967.1	GenBank	CDS	441371	442039	-	HVO_0500	HVO_0500	NA	conserved hypothetical protein		1340	146	1081	1176	1130	763	1844	2062	1714	2334
NC_013967.1	GenBank	CDS	442085	442483	-	HVO_0501	HVO_0501	NA	VanZ family protein		82	16	68	79	65	58	103	113	90	166
NC_013967.1	GenBank	CDS	442587	442790	+	HVO_0502	HVO_0502	NA	conserved hypothetical protein		1	2	4	7	6	5	16	23	14	29
NC_013967.1	GenBank	CDS	443185	443682	+	HVO_0504	HVO_0504	NA	DUF192 family protein		72	46	118	107	142	64	102	84	81	158
NC_013967.1	GenBank	CDS	443723	443992	+	HVO_0505	HVO_0505	NA	conserved hypothetical protein		35	14	54	42	42	20	68	50	40	58
NC_013967.1	GenBank	CDS	444097	446034	+	HVO_0506	HVO_0506	NA	ABC-type transport system ATP-binding/permease protein		447	310	265	314	325	485	864	671	532	714
NC_013967.1	GenBank	CDS	446078	446800	+	HVO_0507	cre1	NA	creatininase domain protein		137	33	160	95	134	86	204	145	142	207
NC_013967.1	GenBank	CDS	446839	447285	-	HVO_0508	HVO_0508	NA	DUF5790 domain protein		738	335	1636	836	1511	739	1135	1140	1106	3054
NC_013967.1	GenBank	CDS	447374	447841	-	HVO_0509	HVO_0509	NA	NUDIX family hydrolase		224	74	164	184	205	183	365	348	214	411
NC_013967.1	GenBank	CDS	447838	448179	-	HVO_0510	mptD	NA	dihydroneopterin aldolase, archaeal-type		40	42	46	36	30	49	68	72	71	113
NC_013967.1	GenBank	CDS	448281	449069	+	HVO_0511	azf	NA	glucose-6-phosphate 1-dehydrogenase (NAD)		1558	1010	881	1502	1262	2803	4045	3500	3511	4660
NC_013967.1	GenBank	CDS	449134	449559	-	HVO_0512	HVO_0512	NA	conserved hypothetical protein		59	43	60	34	60	90	127	97	84	113
NC_013967.1	GenBank	CDS	449668	450342	+	HVO_0513	HVO_0513	NA	HTH-10 family transcription regulator		86	74	72	63	81	288	272	279	240	282
NC_013967.1	GenBank	CDS	450349	450960	-	HVO_0514	HVO_0514	NA	DUF309 family protein		156	87	142	135	138	81	122	118	71	110
NC_013967.1	GenBank	CDS	451105	451329	+	HVO_0515	HVO_0515	NA	small CPxCG-related zinc finger protein		6	2	17	7	25	7	6	10	2	8
NC_013967.1	GenBank	CDS	451494	452177	+	HVO_0516	HVO_0516	NA	SGNH-type esterase (homolog to rhamnogalacturonan acetylesterase)		34	38	51	43	48	92	96	90	96	130
NC_013967.1	GenBank	CDS	452571	453080	+	HVO_0518	HVO_0518	NA	conserved hypothetical protein		64	39	117	94	119	71	96	81	64	83
NC_013967.1	GenBank	CDS	453269	454720	+	HVO_0519	rpa2	NA	replication protein A		981	720	771	809	872	1097	1818	1455	1332	2088
NC_013967.1	GenBank	CDS	454913	455344	+	HVO_0520	hstA	NA	archaeal histone		179	76	161	168	130	179	300	225	210	307
NC_013967.1	GenBank	CDS	456336	457715	-	HVO_0521	cca	NA	tRNA adenylyltransferase, CCA-adding		698	151	486	535	580	258	748	705	659	844
NC_013967.1	GenBank	CDS	455344	456357	+	HVO_0522	hda1, hdal	NA	HdaI-type histone deacetylase		368	74	299	258	370	148	467	443	395	598
NC_013967.1	GenBank	CDS	458267	458368	+	HVO_0525	HVO_0525	NA	conserved hypothetical protein (nonfunctional)		292	162	228	332	247	136	184	202	76	177
NC_013967.1	GenBank	CDS	458359	458583	+	HVO_0526	HVO_0526	NA	homolog to plasmid pHK2 ORF1 (nonfunctional)		120	69	105	125	107	79	82	101	45	94
NC_013967.1	GenBank	CDS	458584	459087	+	HVO_0526	HVO_0526	NA	homolog to plasmid pHK2 ORF1 (nonfunctional)		124	59	97	99	86	52	63	57	53	82
NC_013967.1	GenBank	CDS	459356	459949	-	HVO_0527	HVO_0527	NA	conserved hypothetical protein (nonfunctional)		125	74	104	108	142	136	123	142	94	185
NC_013967.1	GenBank	CDS	459084	459356	-	HVO_0527	HVO_0527	NA	conserved hypothetical protein (nonfunctional)		25	11	22	18	26	35	31	38	10	35
NC_013967.1	GenBank	CDS	460194	461360	-	HVO_0528	HVO_0528	NA	ISH3-type transposase ISH51		629	269	512	446	432	487	651	552	419	644
NC_013967.1	GenBank	CDS	461409	461756	+	HVO_0529_A	HVO_0529_A	NA	homolog to pHK2-ORF2		913	571	766	734	807	437	450	473	251	438
NC_013967.1	GenBank	CDS	461838	463211	+	HVO_0530	tsgA1	NA	ABC-type transport system periplasmic substrate-binding protein (probable substrate sugar)		2761	2092	4060	3362	4114	3375	6166	4847	4512	7056
NC_013967.1	GenBank	CDS	463222	464286	+	HVO_0531	tsgB1	NA	ABC-type transport system permease protein (probable substrate sugar)		544	362	642	601	690	487	918	672	597	1012
NC_013967.1	GenBank	CDS	464283	465227	+	HVO_0532	tsgC1	NA	ABC-type transport system permease protein (probable substrate sugar)		336	268	396	364	440	376	700	597	434	739
NC_013967.1	GenBank	CDS	465348	466499	+	HVO_0534	tsgD1	NA	ABC-type transport system ATP-binding protein (probable substrate sugar)		693	662	859	683	999	759	1496	1010	1245	2199
NC_013967.1	GenBank	CDS	466545	467234	-	HVO_0535	HVO_0535	NA	DUF4013 family protein		134	51	136	121	136	131	240	211	232	382
NC_013967.1	GenBank	CDS	467702	468232	+	HVO_0536	dpsA1	NA	ferritin DpsA		7946	4348	9162	10949	9630	7128	9717	13434	6284	12773
NC_013967.1	GenBank	CDS	468354	468521	-	HVO_0537	HVO_0537	NA	conserved hypothetical protein		3224	3714	2348	2171	2598	4148	7039	5067	3763	5592
NC_013967.1	GenBank	CDS	468630	469064	-	HVO_0538	idr2	NA	SirR/DtxR family transcription regulator Idr2		70	28	54	49	48	36	130	80	50	162
NC_013967.1	GenBank	CDS	469061	469891	-	HVO_0539	HVO_0539	NA	conserved hypothetical protein		109	20	166	79	135	35	171	121	88	148
NC_013967.1	GenBank	CDS	470089	470577	-	HVO_0540	HVO_0540	NA	DUF6069 domain protein		345	117	604	281	524	178	320	260	102	209
NC_013967.1	GenBank	CDS	470736	473552	-	HVO_0541	citB2, acnA	NA	aconitate hydratase		3975	2372	5362	3138	5563	1700	2294	2224	1080	1991
NC_013967.1	GenBank	CDS	473683	474102	-	HVO_0542	HVO_0542	NA	conserved hypothetical protein		104	36	147	103	128	56	136	141	133	169
NC_013967.1	GenBank	CDS	474201	474461	-	HVO_0543	trxA8	NA	thioredoxin		61	27	116	80	122	120	185	198	383	454
NC_013967.1	GenBank	CDS	474717	476132	+	HVO_0544	HVO_0544	NA	major facilitator superfamily transport protein		309	56	181	185	234	173	405	397	442	545
NC_013967.1	GenBank	CDS	476452	476949	+	HVO_0545	HVO_0545	NA	HTH domain protein		442	185	324	411	390	610	826	879	1054	1207
NC_013967.1	GenBank	CDS	477060	477224	+	HVO_0546	HVO_0546	NA	small CPxCG-related zinc finger protein		77	10	61	68	76	56	146	132	118	110
NC_013967.1	GenBank	CDS	477273	477917	-	HVO_0547	HVO_0547	NA	DUF6663 domain protein		238	81	151	196	208	112	186	175	183	261
NC_013967.1	GenBank	CDS	478045	479526	-	HVO_0548	nhaC1	NA	probable NhaC-type sodium/proton antiporter		199	60	123	156	151	129	315	267	246	378
NC_013967.1	GenBank	CDS	479663	480625	-	HVO_0549	kdgK1	NA	2-keto-3-deoxygluconate kinase / 2-keto-3-deoxygalactonate kinase		435	110	444	350	424	308	609	607	523	905
NC_013967.1	GenBank	CDS	480714	481016	-	HVO_0550	HVO_0550	NA	conserved hypothetical protein		88	19	80	77	72	55	97	91	56	121
NC_013967.1	GenBank	CDS	481150	483357	-	HVO_0551	mutLb	NA	DNA mismatch repair protein MutL		274	67	228	197	231	112	305	212	174	316
NC_013967.1	GenBank	CDS	483354	486128	-	HVO_0552	mutS1b	NA	DNA mismatch repair protein MutS		224	89	170	187	230	143	260	227	232	316
NC_013967.1	GenBank	CDS	486347	487591	+	HVO_0553	basB	NA	chemotactic signal transduction system periplasmic substrate-binding protein BasB		37	12	22	22	27	14	56	34	37	57
NC_013967.1	GenBank	CDS	487588	490083	+	HVO_0554	basT, htr3	NA	transducer protein BasT		131	55	139	106	114	123	197	218	211	249
NC_013967.1	GenBank	CDS	490290	491960	+	HVO_0555	htr15a	NA	transducer protein Htr15		36	17	28	22	35	26	51	48	45	49
NC_013967.1	GenBank	CDS	492257	492727	+	HVO_0556	HVO_0556	NA	ISH18-type transposase ISHvo10 (nonfunctional)		258	193	251	246	248	261	266	248	187	253
NC_013967.1	GenBank	CDS	492728	493255	+	HVO_0556	HVO_0556	NA	ISH18-type transposase ISHvo10 (nonfunctional)		132	72	94	102	111	87	155	110	74	140
NC_013967.1	GenBank	CDS	493539	494351	-	HVO_0558	ubaA, moeB	NA	SAMP-activating enzyme E1		504	375	435	344	527	290	418	366	253	335
NC_013967.1	GenBank	CDS	494488	494841	+	HVO_0559	glpE, ubaB	NA	thiosulfate sulfurtransferase GlpE		375	88	230	228	221	101	363	333	355	359
NC_013967.1	GenBank	CDS	494928	495119	-	HVO_0560	HVO_0560	NA	conserved hypothetical protein		327	85	219	350	261	281	377	432	218	389
NC_013967.1	GenBank	CDS	495226	495816	-	HVO_0561	rpl15e	NA	50S ribosomal protein L15e		2684	1151	1991	2365	1908	2712	4446	3904	3416	4836
NC_013967.1	GenBank	CDS	496045	497121	-	HVO_0562	malG	NA	ABC-type transport system permease protein (probable substrate maltose)		172	116	146	126	152	226	313	255	308	304
NC_013967.1	GenBank	CDS	497118	498053	-	HVO_0563	malF	NA	ABC-type transport system permease protein (probable substrate maltose)		124	49	105	83	114	74	173	153	152	181
NC_013967.1	GenBank	CDS	498059	499357	-	HVO_0564	malE	NA	ABC-type transport system periplasmic substrate-binding protein (probable substrate maltose)		42	15	29	36	26	64	87	92	76	78
NC_013967.1	GenBank	CDS	499582	500721	+	HVO_0565	malK	NA	ABC-type transport system ATP-binding protein (probable substrate maltose)		105	51	61	77	100	121	191	164	169	288
NC_013967.1	GenBank	CDS	500782	502788	-	HVO_0566	HVO_0566	NA	glycoside transferase domain protein		22	5	6	9	4	9	7	23	16	37
NC_013967.1	GenBank	CDS	502893	505076	+	HVO_0567	malA1, amyA1	NA	alpha-amylase MalA		28	17	43	38	36	32	51	48	46	61
NC_013967.1	GenBank	CDS	505103	506152	+	HVO_0568	HVO_0568	NA	TrmB family transcription regulator		655	442	609	663	797	1086	1626	1536	1359	1976
NC_013967.1	GenBank	CDS	506363	507274	-	HVO_0569	rio2, pkn1	NA	RIO-type serine/threonine protein kinase Rio2		759	556	565	694	622	428	783	693	586	803
NC_013967.1	GenBank	CDS	507810	508865	-	HVO_0570	HVO_0570	NA	histidine kinase		683	352	618	536	602	654	865	726	454	691
NC_013967.1	GenBank	CDS	508914	509564	-	HVO_0571	HVO_0571	NA	glyoxalase domain protein		179	46	163	125	173	125	236	204	165	258
NC_013967.1	GenBank	CDS	509723	510550	+	HVO_0572	lpl	NA	lipoate--protein ligase domain protein		177	51	186	181	196	85	189	170	225	315
NC_013967.1	GenBank	CDS	510605	511480	+	HVO_0573	apn1	NA	endonuclease 4		843	708	503	617	624	1168	1495	1240	1284	1565
NC_013967.1	GenBank	CDS	511562	512362	+	HVO_0574	HVO_0574	NA	probable S-adenosylmethionine-dependent methyltransferase		301	129	226	263	265	265	583	362	390	609
NC_013967.1	GenBank	CDS	512426	513064	-	HVO_0575	HVO_0575	NA	homolog to NAD-dependent epimerase/dehydratase		43	13	72	36	50	49	66	48	44	81
NC_013967.1	GenBank	CDS	513213	513560	+	HVO_0576	HVO_0576	NA	HxlR family transcription regulator		93	81	58	79	77	219	267	285	335	355
NC_013967.1	GenBank	CDS	513578	513793	-	HVO_0577	HVO_0577	NA	DUF2082 family protein		1436	940	2529	1870	2503	2064	1596	1936	944	2682
NC_013967.1	GenBank	CDS	513869	514150	+	HVO_0578	HVO_0578	NA	conserved hypothetical protein		19	6	20	13	9	10	16	19	13	22
NC_013967.1	GenBank	CDS	514211	514855	-	HVO_0579	HVO_0579	NA	conserved hypothetical protein		246	65	186	216	229	209	435	353	366	482
NC_013967.1	GenBank	CDS	514996	515961	+	HVO_0580	ncsA, tuc1	NA	putative tRNA 2-thiolation protein NcsA		632	582	514	525	480	753	1013	826	776	1220
NC_013967.1	GenBank	CDS	516141	517343	-	HVO_0581	ftsZ2	NA	cell division protein FtsZ, type II		20203	15995	19816	17262	18147	29551	42223	37346	24211	43460
NC_013967.1	GenBank	CDS	517346	517531	-	HVO_0582	cdrS	NA	CopG family transcription regulator CdrS		6541	3791	6829	5119	6716	6982	9295	8591	4765	10006
NC_013967.1	GenBank	CDS	517744	518328	-	HVO_0583	cdrL	NA	CopG family transcription regulator CdrL / DZR domain protein		484	344	557	453	616	451	495	417	317	527
NC_013967.1	GenBank	CDS	518847	519830	+	HVO_0585	HVO_0585	NA	probable oxidoreductase (aldo-keto reductase family protein)		468	308	396	394	474	278	380	362	244	388
NC_013967.1	GenBank	CDS	519896	520531	+	HVO_0586	HVO_0586	NA	putative adenosylcobalamin/alpha-ribazole phosphatase		113	41	82	66	54	100	251	186	168	227
NC_013967.1	GenBank	CDS	520522	521430	+	HVO_0587	cbiB	NA	adenosylcobinamide-phosphate synthase		98	24	73	37	63	60	156	124	128	183
NC_013967.1	GenBank	CDS	521421	522185	+	HVO_0588	cobS	NA	adenosylcobinamide-GDP ribazoletransferase		59	16	55	16	32	51	83	62	74	109
NC_013967.1	GenBank	CDS	522185	522778	+	HVO_0589	cobY	NA	adenosylcobinamide-phosphate guanylyltransferase		68	36	48	55	55	64	192	108	168	221
NC_013967.1	GenBank	CDS	522769	523836	+	HVO_0590	cobT	NA	probable nicotinate-nucleotide-dimethylbenzimidazole phosphoribosyltransferase		36	12	37	28	26	40	85	68	85	117
NC_013967.1	GenBank	CDS	523826	524848	+	HVO_0591	cobD1	NA	L-threonine-O-3-phosphate decarboxylase		72	11	55	44	33	37	128	91	93	150
NC_013967.1	GenBank	CDS	524841	525578	+	HVO_0592	cbiZ	NA	adenosylcobinamide amidohydrolase		91	29	71	52	66	71	194	123	121	190
NC_013967.1	GenBank	CDS	525678	526691	+	HVO_0593	cobD2	NA	L-threonine-O-3-phosphate decarboxylase		58	8	50	36	59	57	126	79	78	145
NC_013967.1	GenBank	CDS	526838	526945	-	HVO_0594	HVO_0594	NA	conserved hypothetical protein		12	8	13	11	24	8	8	8	9	10
NC_013967.1	GenBank	CDS	527070	527843	+	HVO_0595	minD2	NA	MinD/ParA domain protein		480	172	439	455	497	447	710	629	438	606
NC_013967.1	GenBank	CDS	527840	528424	+	HVO_0596	HVO_0596	NA	conserved hypothetical protein		232	72	245	209	167	246	395	324	336	571
NC_013967.1	GenBank	CDS	528489	528956	+	HVO_0597	HVO_0597	NA	OsmC domain protein		577	108	761	590	723	182	402	346	261	381
NC_013967.1	GenBank	CDS	529064	529795	+	HVO_0598	HVO_0598	NA	conserved hypothetical protein		759	370	743	590	743	353	500	395	152	256
NC_013967.1	GenBank	CDS	530034	530474	-	HVO_0599	HVO_0599	NA	DUF1486 family protein		137	143	220	142	224	101	103	93	96	146
NC_013967.1	GenBank	CDS	531046	531579	+	HVO_0600	HVO_0600	NA	ACT domain protein		46	48	29	32	27	96	112	87	110	121
NC_013967.1	GenBank	CDS	531576	532526	+	HVO_0601	hom2	NA	homoserine dehydrogenase		146	45	89	84	108	118	297	258	293	424
NC_013967.1	GenBank	CDS	532608	533351	-	HVO_0602	aroD1	NA	3-dehydroquinate dehydratase		612	604	548	561	700	697	900	763	581	767
NC_013967.1	GenBank	CDS	533893	534561	-	HVO_0603	aroD2	NA	3-dehydroquinate dehydratase		99	19	118	98	126	109	83	124	69	130
NC_013967.1	GenBank	CDS	534891	535787	+	HVO_0604	HVO_0604	NA	GalE family epimerase/dehydratase		141	55	190	168	231	141	106	132	49	168
NC_013967.1	GenBank	CDS	535848	536621	-	HVO_0605	HVO_0605	NA	IclR family transcription regulator		149	68	147	169	141	142	235	192	147	236
NC_013967.1	GenBank	CDS	536843	537532	-	HVO_0606	HVO_0606	NA	MenG family protein		460	190	530	473	604	368	395	448	212	572
NC_013967.1	GenBank	CDS	537737	538747	-	HVO_0607	HVO_0607	NA	Bug domain protein		177	43	398	260	554	161	161	282	136	496
NC_013967.1	GenBank	CDS	538994	540037	+	HVO_0608	HVO_0608	NA	oxidoreductase (homolog to zinc-containing alcohol dehydrogenase)		175	55	169	168	181	76	103	114	56	140
NC_013967.1	GenBank	CDS	540257	540904	-	HVO_0609	HVO_0609	NA	beta-lactamase domain protein		55	19	58	68	74	169	136	153	167	371
NC_013967.1	GenBank	CDS	541192	541707	+	HVO_0610	HVO_0610	NA	DUF1468 family protein		243	141	360	304	410	280	263	307	129	403
NC_013967.1	GenBank	CDS	541707	543194	+	HVO_0611	HVO_0611	NA	DUF112 family protein		37	10	59	51	63	27	35	49	26	56
NC_013967.1	GenBank	CDS	543730	544161	+	HVO_0612	HVO_0612	NA	UspA domain protein		414	139	529	424	623	231	246	337	152	450
NC_013967.1	GenBank	CDS	544296	544943	+	HVO_0613	HVO_0613	NA	beta-lactamase domain protein		280	93	314	262	372	79	74	95	24	111
NC_013967.1	GenBank	CDS	545379	545921	-	HVO_0614	HVO_0614	NA	conserved hypothetical protein		20	1	20	12	8	13	24	38	49	61
NC_013967.1	GenBank	CDS	545918	546391	-	HVO_0615	HVO_0615	NA	conserved hypothetical protein		3	2	2	2	6	2	7	3	3	0
NC_013967.1	GenBank	CDS	546384	547079	-	HVO_0616	HVO_0616	NA	conserved hypothetical protein		10	5	5	14	13	13	9	4	10	8
NC_013967.1	GenBank	CDS	547072	547644	-	HVO_0617	HVO_0617	NA	conserved hypothetical protein		2	1	5	6	9	3	12	7	6	10
NC_013967.1	GenBank	CDS	547637	548350	-	HVO_0618	HVO_0618	NA	probable secreted glycoprotein		0	0	0	2	2	1	3	5	5	0
NC_013967.1	GenBank	CDS	548347	550266	-	HVO_0619	pilC1	NA	type IV pilus biogenesis complex membrane subunit		32	4	40	20	29	11	37	19	32	36
NC_013967.1	GenBank	CDS	550263	552629	-	HVO_0620	pilB1	NA	type IV pilus biogenesis complex ATPase subunit		68	19	35	56	71	42	73	65	50	77
NC_013967.1	GenBank	CDS	552851	554593	-	HVO_0621	HVO_0621	NA	HisKA_7TM/sensor box histidine kinase		525	262	514	561	649	548	626	560	556	695
NC_013967.1	GenBank	CDS	554747	555640	-	HVO_0622	ubiA3	NA	UbiA family prenyltransferase		44	26	75	57	68	36	47	46	27	46
NC_013967.1	GenBank	CDS	555767	556195	+	HVO_0623	HVO_0623	NA	MoaD family protein		93	19	65	52	69	71	110	86	85	149
NC_013967.1	GenBank	CDS	556293	556805	+	HVO_0624	HVO_0624	NA	conserved hypothetical protein		533	269	562	489	574	242	331	309	187	406
NC_013967.1	GenBank	CDS	556841	557266	-	HVO_0625	HVO_0625	NA	DMT superfamily transport protein		245	63	129	198	174	230	420	387	339	474
NC_013967.1	GenBank	CDS	557375	557884	-	HVO_0626	HVO_0626	NA	conserved hypothetical protein		74	28	100	82	65	118	209	135	190	249
NC_013967.1	GenBank	CDS	558052	560748	+	HVO_0627	dppDF2	NA	ABC-type transport system ATP-binding protein (probable substrate dipeptide/oligopeptide)		346	167	381	343	458	360	502	401	339	753
NC_013967.1	GenBank	CDS	560896	562620	+	HVO_0628	dppA2	NA	ABC-type transport system periplasmic substrate-binding protein (probable substrate dipeptide/oligopeptide)		1512	798	983	1172	1221	1250	2005	1756	1747	2467
NC_013967.1	GenBank	CDS	562646	563665	+	HVO_0629	dppB2	NA	ABC-type transport system permease protein (probable substrate dipeptide/oligopeptide)		196	97	124	155	175	145	217	190	164	239
NC_013967.1	GenBank	CDS	563662	564597	+	HVO_0630	dppC2	NA	ABC-type transport system permease protein (probable substrate dipeptide/oligopeptide)		56	18	57	44	56	32	117	87	94	113
NC_013967.1	GenBank	CDS	564604	564999	+	HVO_0631	HVO_0631	NA	conserved hypothetical protein		188	59	108	117	134	56	152	125	107	196
NC_013967.1	GenBank	CDS	565023	567599	-	HVO_0632	HVO_0632	NA	sensor box histidine kinase		338	250	362	388	423	334	498	424	299	478
NC_013967.1	GenBank	CDS	567596	569050	-	HVO_0633	cirC	NA	KaiC-type circadian clock protein CirC		438	281	444	450	528	382	523	491	348	596
NC_013967.1	GenBank	CDS	569203	570429	-	HVO_0634	orc2	NA	Orc1-type DNA replication protein		708	559	460	733	612	1116	1530	1188	1425	1937
NC_013967.1	GenBank	CDS	571195	572157	+	HVO_0635	HVO_0635	NA	DUF4129 domain protein		139	41	116	155	138	75	156	139	156	272
NC_013967.1	GenBank	CDS	572154	572726	+	HVO_0636	HVO_0636	NA	conserved hypothetical protein		41	14	32	33	51	35	90	40	48	130
NC_013967.1	GenBank	CDS	572723	573991	+	HVO_0637	HVO_0637	NA	DUF11/DUF58 domain protein		37	18	30	38	64	40	64	49	53	122
NC_013967.1	GenBank	CDS	573979	574485	+	HVO_0638	HVO_0638	NA	conserved hypothetical protein		32	6	30	21	12	33	72	57	38	116
NC_013967.1	GenBank	CDS	574519	575469	-	HVO_0639	moxR1	NA	AAA-type ATPase (MoxR subfamily)		99	54	84	97	105	124	147	113	105	190
NC_013967.1	GenBank	CDS	575944	576600	-	HVO_0641	bluB	NA	5,6-dimethylbenzimidazole synthase BluB		107	59	60	72	71	96	189	159	154	184
NC_013967.1	GenBank	CDS	576706	576855	+	HVO_0642	HVO_0642	NA	conserved hypothetical protein		93	53	165	157	160	222	210	273	174	435
NC_013967.1	GenBank	CDS	576993	577172	+	HVO_0643	HVO_0643	NA	conserved hypothetical protein		279	23	429	292	533	147	432	867	1395	4930
NC_013967.1	GenBank	CDS	577242	578780	-	HVO_0644	leuA1, cimA	NA	2-isopropylmalate synthase / (R)-citramalate synthase		88	33	129	81	85	65	87	117	48	111
NC_013967.1	GenBank	CDS	578803	578880	-	HVO_0644A	HVO_0644A	NA	conserved hypothetical protein		51	32	60	44	45	178	212	165	104	191
NC_013967.1	GenBank	CDS	578988	579335	-	HVO_0645	HVO_0645	NA	DUF192 family protein		905	817	912	941	1035	1595	1419	1634	1029	1655
NC_013967.1	GenBank	CDS	579438	579980	+	HVO_0646	HVO_0646	NA	conserved hypothetical protein		101	31	71	90	92	50	145	132	155	220
NC_013967.1	GenBank	CDS	580081	580632	+	HVO_0647	guaAa1	NA	GMP synthase (glutamine-hydrolyzing) subunit A		460	339	371	485	341	355	597	532	288	346
NC_013967.1	GenBank	CDS	580809	582722	+	HVO_0648	HVO_0648	NA	DUF2070 family protein		457	213	486	459	483	425	575	501	496	759
NC_013967.1	GenBank	CDS	582834	583040	-	HVO_0649	HVO_0649	NA	small CPxCG-related zinc finger protein		109	85	134	134	200	105	99	95	51	116
NC_013967.1	GenBank	CDS	583221	583484	-	HVO_0650	HVO_0650	NA	DUF3194 family protein		616	178	1206	675	940	253	735	514	680	1272
NC_013967.1	GenBank	CDS	583485	583868	-	HVO_0651	pfdB	NA	prefoldin beta subunit		1946	1324	2280	1839	1810	1510	2218	2009	1788	2686
NC_013967.1	GenBank	CDS	583912	584181	-	HVO_0652	pcc1	NA	KEOPS complex subunit Pcc1		475	191	420	377	396	230	489	351	308	501
NC_013967.1	GenBank	CDS	584183	584317	-	HVO_0653	rpo12, rpoP	NA	DNA-directed RNA polymerase subunit Rpo12		826	292	576	736	716	475	961	710	492	621
NC_013967.1	GenBank	CDS	584352	584621	-	HVO_0654	rpl43e	NA	50S ribosomal protein L43e		6311	5085	4794	5791	6398	8329	8662	8449	8053	9966
NC_013967.1	GenBank	CDS	584724	585749	+	HVO_0655	HVO_0655	NA	GalE family epimerase/dehydratase		564	197	973	442	1010	62	220	195	128	254
NC_013967.1	GenBank	CDS	585788	586513	-	HVO_0656	HVO_0656	NA	DUF2103 family protein		486	89	360	382	368	120	288	313	272	385
NC_013967.1	GenBank	CDS	586618	587451	+	HVO_0657	HVO_0657	NA	conserved hypothetical protein		49	7	40	32	38	16	43	34	28	43
NC_013967.1	GenBank	CDS	587495	588886	-	HVO_0658	truD	NA	tRNA pseudouridine(13) synthase TruD		200	57	169	161	176	178	303	289	298	514
NC_013967.1	GenBank	CDS	588886	589224	-	HVO_0659	pth	NA	peptidyl-tRNA hydrolase		80	16	127	120	110	66	110	138	166	228
NC_013967.1	GenBank	CDS	589320	590060	+	HVO_0660	HVO_0660	NA	Yip1 domain protein		17	4	46	28	47	101	176	177	104	358
NC_013967.1	GenBank	CDS	590190	590777	+	HVO_0661	dcd	NA	dCTP deaminase		96	39	66	91	88	162	218	178	157	337
NC_013967.1	GenBank	CDS	590774	591673	+	HVO_0662	thiR	NA	transcription regulator ThiR		76	14	47	66	67	54	96	116	88	167
NC_013967.1	GenBank	CDS	591686	592441	+	HVO_0663	HVO_0663	NA	probable S-adenosylmethionine-dependent methyltransferase		40	8	29	33	39	26	62	38	38	60
NC_013967.1	GenBank	CDS	592508	592975	+	HVO_0664	HVO_0664	NA	conserved hypothetical protein		190	112	229	207	232	215	232	206	139	311
NC_013967.1	GenBank	CDS	593079	594002	-	HVO_0665	thi4	NA	adenosine diphosphate thiazole synthase, cysteine-dependent		46	17	48	43	55	34	74	82	47	94
NC_013967.1	GenBank	CDS	594094	595581	+	HVO_0666	dsa2	NA	dihydrolipoamide S-acyltransferase		35	8	52	45	44	16	47	37	37	49
NC_013967.1	GenBank	CDS	595636	596685	-	HVO_0667	HVO_0667	NA	homolog to NAD kinase		81	41	145	78	136	41	105	110	84	166
NC_013967.1	GenBank	CDS	596686	597696	-	HVO_0668	oadhB3	NA	2-oxoacid dehydrogenase E1 component beta subunit		259	167	262	242	285	207	378	399	311	424
NC_013967.1	GenBank	CDS	597693	598727	-	HVO_0669	oadhA3	NA	2-oxoacid dehydrogenase E1 component alpha subunit		52	48	95	85	147	65	97	87	66	119
NC_013967.1	GenBank	CDS	598977	599957	+	HVO_0670	HVO_0670	NA	YqjG-type gamma-glutamylcysteinyl-hydroquinone reductase		381	235	266	266	297	393	553	446	403	581
NC_013967.1	GenBank	CDS	600054	601019	+	HVO_0671	HVO_0671	NA	molybdopterin-binding domain protein (nonfunctional)		4	1	4	2	11	4	12	6	4	6
NC_013967.1	GenBank	CDS	601020	601127	+	HVO_0671	HVO_0671	NA	molybdopterin-binding domain protein (nonfunctional)		3	0	1	6	2	4	9	2	2	6
NC_013967.1	GenBank	CDS	601170	601301	-	HVO_0672	HVO_0672	NA	conserved hypothetical protein		60	30	76	51	50	68	93	95	50	116
NC_013967.1	GenBank	CDS	601363	601848	-	HVO_0673	HVO_0673	NA	conserved hypothetical protein		580	494	575	545	610	541	581	550	380	563
NC_013967.1	GenBank	CDS	601895	602647	-	HVO_0674	HVO_0674	NA	4-phosphopantoate--beta-alanine ligase		278	83	232	192	220	174	326	267	293	486
NC_013967.1	GenBank	CDS	602703	603536	-	HVO_0675	HVO_0675	NA	pantoate kinase		675	168	525	567	630	488	969	860	1052	1348
NC_013967.1	GenBank	CDS	603591	604046	-	HVO_0676	HVO_0676	NA	DUF2078 domain protein		178	46	166	132	197	98	177	183	183	315
NC_013967.1	GenBank	CDS	604398	605702	-	HVO_0677	aspS	NA	aspartate--tRNA(Asp/Asn) ligase		1500	928	1177	1307	1372	1571	2610	2325	1800	3208
NC_013967.1	GenBank	CDS	605862	605945	+	HVO_0678	HVO_0678	NA	cupin 2 barrel domain protein (nonfunctional)		0	0	2	0	0	0	5	0	0	2
NC_013967.1	GenBank	CDS	605951	606286	+	HVO_0678	HVO_0678	NA	cupin 2 barrel domain protein (nonfunctional)		6	0	2	0	9	4	8	6	11	12
NC_013967.1	GenBank	CDS	606291	606410	+	HVO_0678	HVO_0678	NA	cupin 2 barrel domain protein (nonfunctional)		7	2	5	8	4	10	10	4	10	8
NC_013967.1	GenBank	CDS	606487	607254	+	HVO_0679	HVO_0679	NA	DUF4013 family protein		6	1	6	11	15	3	7	5	7	10
NC_013967.1	GenBank	CDS	607278	608000	-	HVO_0680	pcrB1	NA	(S)-3-O-geranylgeranylglyceryl phosphate synthase 1		677	543	552	649	599	782	1205	1269	1618	2278
NC_013967.1	GenBank	CDS	609107	611629	-	HVO_0681	topA	NA	DNA topoisomerase 1		723	431	603	607	645	748	994	784	798	1382
NC_013967.1	GenBank	CDS	608106	609110	+	HVO_0682	mrr	NA	probable Mrr family endonuclease		524	422	389	397	465	730	837	762	654	1008
NC_013967.1	GenBank	CDS	611926	612621	+	HVO_0683	HVO_0683	NA	conserved hypothetical protein		52	34	65	83	72	105	158	146	91	210
NC_013967.1	GenBank	CDS	612687	614177	-	HVO_0684	gatB, aatB	NA	aspartyl/glutamyl-tRNA(Asn/Gln) amidotransferase subunit B		755	548	558	729	765	1204	1461	1416	1199	1795
NC_013967.1	GenBank	CDS	614347	615231	+	HVO_0685	HVO_0685	NA	DUF3100 family protein		44	15	47	32	82	42	51	31	19	52
NC_013967.1	GenBank	CDS	615233	615697	+	HVO_0686	HVO_0686	NA	conserved hypothetical protein		24	12	25	30	34	11	40	18	18	40
NC_013967.1	GenBank	CDS	615744	617078	+	HVO_0687	HVO_0687	NA	M20 family amidohydrolase		317	124	318	244	381	222	444	384	319	485
NC_013967.1	GenBank	CDS	617184	617507	+	HVO_0688	HVO_0688	NA	conserved hypothetical protein		761	339	950	740	902	666	942	932	583	1048
NC_013967.1	GenBank	CDS	617591	621313	+	HVO_0689	smc	NA	chromosome segregation protein SMC		1868	1053	2084	1684	1741	2362	3081	2622	1799	3078
NC_013967.1	GenBank	CDS	621306	622433	+	HVO_0690	scpA	NA	chromosome segregation and condensation protein ScpA		631	193	698	677	942	431	714	654	566	1200
NC_013967.1	GenBank	CDS	622466	622942	+	HVO_0691	HVO_0691	NA	conserved hypothetical protein		259	105	298	236	292	345	583	472	324	586
NC_013967.1	GenBank	CDS	622950	623810	-	HVO_0692	HVO_0692	NA	probable 6-oxopurine nucleoside phosphorylase		384	261	275	316	297	366	651	554	401	601
NC_013967.1	GenBank	CDS	623856	624830	-	HVO_0693	HVO_0693	NA	auxin permease family transport protein		63	21	33	51	45	92	121	116	96	155
NC_013967.1	GenBank	CDS	624993	625706	-	HVO_0694	gptA2	NA	probable phosphoribosyltransferase		1741	1695	1032	1629	1374	2455	3405	2970	2774	3495
NC_013967.1	GenBank	CDS	625917	626087	+	HVO_0695	HVO_0695	NA	small CPxCG-related zinc finger protein		41	36	62	51	72	48	63	70	64	60
NC_013967.1	GenBank	CDS	626195	627094	+	HVO_0696	phzF1	NA	PhzF family protein		36	21	49	40	42	58	126	83	82	99
NC_013967.1	GenBank	CDS	627140	627907	-	HVO_0697	HVO_0697	NA	PAC2 family protein		1221	403	909	1070	932	932	1700	1434	1216	1993
NC_013967.1	GenBank	CDS	627962	628153	-	HVO_0698	nop10	NA	tRNA/rRNA pseudouridine synthase complex protein Nop10		1445	493	1465	1433	1507	1442	3530	2801	2602	4573
NC_013967.1	GenBank	CDS	628158	628958	-	HVO_0699	tif2a	NA	translation initiation factor aIF-2 alpha subunit		6607	1623	6158	6204	5997	4013	11282	11705	10328	14931
NC_013967.1	GenBank	CDS	628977	629171	-	HVO_0700	rps27e	NA	30S ribosomal protein S27e		799	488	559	745	606	1134	1682	1302	1050	1262
NC_013967.1	GenBank	CDS	629175	629456	-	HVO_0701	rpl42e	NA	50S ribosomal protein L42e		2782	2548	1843	2405	1970	4259	5304	4988	4198	5212
NC_013967.1	GenBank	CDS	629916	632279	-	HVO_0702	HVO_0702	NA	DUF2298 family protein		275	66	243	298	256	384	701	658	570	960
NC_013967.1	GenBank	CDS	629659	629919	+	HVO_0703	HVO_0703	NA	conserved hypothetical protein		6997	1129	5289	6199	7070	1798	8664	8409	7932	10024
NC_013967.1	GenBank	CDS	632375	633160	+	HVO_0704	HVO_0704	NA	probable glycosyltransferase, type 2		146	59	165	168	172	135	232	204	194	320
NC_013967.1	GenBank	CDS	633153	633620	+	HVO_0705	HVO_0705	NA	GtrA family protein		180	86	161	158	157	243	296	236	198	319
NC_013967.1	GenBank	CDS	633967	634392	+	HVO_0707	HVO_0707	NA	probable iron-sulfur protein (2Fe-2S)		1611	1109	1382	1690	1536	1136	1219	1259	834	1247
NC_013967.1	GenBank	CDS	634430	635422	-	HVO_0708	pabC	NA	aminodeoxychorismate lyase		268	98	185	208	206	192	400	364	308	466
NC_013967.1	GenBank	CDS	635419	636138	-	HVO_0709	pabA	NA	aminodeoxychorismate synthase component 2		132	22	73	77	66	65	152	151	107	178
NC_013967.1	GenBank	CDS	636135	637649	-	HVO_0710	pabB	NA	aminodeoxychorismate synthase component 1		268	79	191	169	207	136	313	260	273	375
NC_013967.1	GenBank	CDS	637764	638414	-	HVO_0711	HVO_0711	NA	conserved hypothetical protein		344	191	370	272	383	223	346	320	294	505
NC_013967.1	GenBank	CDS	638991	639269	-	HVO_0712	aroE	NA	shikimate dehydrogenase (nonfunctional)		24	4	14	26	38	11	61	79	62	86
NC_013967.1	GenBank	CDS	638948	638989	-	HVO_0712	aroE	NA	shikimate dehydrogenase (nonfunctional)		0	0	0	0	1	1	1	2	2	2
NC_013967.1	GenBank	CDS	638458	638946	-	HVO_0712	aroE	NA	shikimate dehydrogenase (nonfunctional)		35	20	37	30	32	56	83	58	71	105
NC_013967.1	GenBank	CDS	639441	640412	+	HVO_0714	HVO_0714	NA	SLC24 family transport protein		279	113	195	228	222	371	660	533	529	625
NC_013967.1	GenBank	CDS	640510	641862	+	HVO_0715	HVO_0715	NA	sodium/calcium antiporter		650	208	478	535	579	826	1088	949	741	1385
NC_013967.1	GenBank	CDS	641920	643239	+	HVO_0716	dtdA	NA	D-aminoacyl-tRNA deacylase		284	112	133	201	189	304	465	363	367	405
NC_013967.1	GenBank	CDS	643397	644536	+	HVO_0717	ftsZ1	NA	cell division protein FtsZ, type I		2344	1950	2075	1735	2398	3434	4012	3410	2729	3755
NC_013967.1	GenBank	CDS	644717	644890	+	HVO_0718	secE, sec61c	NA	protein translocase subunit SecE		1130	1826	742	1113	930	1950	2262	2286	2252	3272
NC_013967.1	GenBank	CDS	644892	645344	+	HVO_0719	spt5, nusG	NA	transcription elongation factor Spt5		1579	1055	1073	1320	1334	2439	3550	2834	2879	4232
NC_013967.1	GenBank	CDS	645525	645827	-	HVO_0720	HVO_0720	NA	small CPxCG-related zinc finger protein		382	262	420	343	494	334	455	482	469	735
NC_013967.1	GenBank	CDS	645926	646690	+	HVO_0721	HVO_0721	NA	PHP domain protein		991	416	870	890	817	1071	1887	1581	1731	2312
NC_013967.1	GenBank	CDS	646747	647271	-	HVO_0722	HVO_0722	NA	DUF457 family protein		330	317	376	313	415	518	498	372	388	651
NC_013967.1	GenBank	CDS	647342	647872	-	HVO_0723	HVO_0723	NA	nicotinamide mononucleotide deamidase		59	45	82	68	68	72	94	81	56	113
NC_013967.1	GenBank	CDS	648022	649251	+	HVO_0724	arsA1	NA	ArsA family ATPase		451	136	427	346	445	199	433	395	364	589
NC_013967.1	GenBank	CDS	649318	650163	-	HVO_0725	HVO_0725	NA	probable oxidoreductase (short-chain dehydrogenase family)		970	256	1066	986	1240	517	1388	1451	1426	2128
NC_013967.1	GenBank	CDS	650251	651075	-	HVO_0726	endV, nfi	NA	endonuclease 5		156	48	142	134	170	64	158	118	92	172
NC_013967.1	GenBank	CDS	651077	651967	-	HVO_0727	HVO_0727	NA	rhomboid family protease		828	587	870	810	1067	537	598	540	305	595
NC_013967.1	GenBank	CDS	652167	652283	-	HVO_0728	HVO_0728	NA	conserved hypothetical protein		1006	748	983	808	1364	1002	726	764	397	782
NC_013967.1	GenBank	CDS	652485	653018	-	HVO_0729	ipp, ppa	NA	inorganic pyrophosphatase		4048	5782	2520	3452	2710	10498	12917	9604	11670	15991
NC_013967.1	GenBank	CDS	653354	653713	+	HVO_0730	rosR	NA	PadR family transcription regulator RosR		11471	13009	11042	13371	13177	28699	20890	23739	16256	27201
NC_013967.1	GenBank	CDS	653749	654309	-	HVO_0731	HVO_0731	NA	conserved hypothetical protein		417	137	283	281	285	264	556	462	380	698
NC_013967.1	GenBank	CDS	654302	654895	-	HVO_0732	rnhA2	NA	ribonuclease H, type 1		142	34	88	98	106	70	178	163	146	217
NC_013967.1	GenBank	CDS	655014	655994	+	HVO_0733	tfb4	NA	transcription initiation factor TFB		1411	1005	1099	959	1288	1323	1773	1484	1269	1703
NC_013967.1	GenBank	CDS	656079	657341	+	HVO_0734	nreA	NA	DNA repair protein NreA		1287	840	1001	1073	1224	991	1453	1460	906	1453
NC_013967.1	GenBank	CDS	657377	657550	+	HVO_0735	HVO_0735	NA	conserved hypothetical protein		207	240	241	234	273	492	497	488	356	644
NC_013967.1	GenBank	CDS	657583	658038	-	HVO_0736	HVO_0736	NA	DUF302 family protein		1068	853	671	729	772	1023	1534	1054	1348	1596
NC_013967.1	GenBank	CDS	658118	658789	-	HVO_0737	HVO_0737	NA	Abi/CAAX domain protein		367	104	405	340	346	401	674	585	616	872
NC_013967.1	GenBank	CDS	658792	659073	-	HVO_0738	HVO_0738	NA	DUF5789 domain protein		919	393	1054	1118	1352	775	1197	1258	1666	1949
NC_013967.1	GenBank	CDS	659245	660234	+	HVO_0739	HVO_0739	NA	conserved hypothetical protein		1752	483	2314	1778	2339	829	1583	1091	805	1523
NC_013967.1	GenBank	CDS	660288	660854	-	HVO_0740	HVO_0740	NA	DUF82 family protein		263	56	202	174	221	155	231	177	173	307
NC_013967.1	GenBank	CDS	660851	662599	-	HVO_0741	polX	NA	DNA-directed DNA polymerase X		386	142	369	268	447	170	353	279	222	440
NC_013967.1	GenBank	CDS	662596	663036	-	HVO_0742	HVO_0742	NA	DUF5788 domain protein		538	514	514	509	616	401	504	498	339	472
NC_013967.1	GenBank	CDS	663290	664639	+	HVO_0743	HVO_0743	NA	probable phosphodiesterase		1754	1010	1202	1428	1487	1392	1984	1846	1624	2272
NC_013967.1	GenBank	CDS	664655	665764	-	HVO_0744	HVO_0744	NA	homolog to carboxylate-amine ligase		62	28	58	48	79	25	68	66	62	73
NC_013967.1	GenBank	CDS	665970	667052	-	HVO_0745	cetZ2, ftsZ3	NA	FtsZ family protein CetZ, type III		90	30	102	104	136	95	188	169	159	224
NC_013967.1	GenBank	CDS	667174	667800	+	HVO_0746	HVO_0746	NA	conserved hypothetical protein		3	1	0	4	1	3	3	2	1	0
NC_013967.1	GenBank	CDS	667797	668258	+	HVO_0747	HVO_0747	NA	conserved hypothetical protein		4	4	6	7	3	2	4	3	2	11
NC_013967.1	GenBank	CDS	668291	670273	+	HVO_0748	pilB2	NA	type IV pilus biogenesis complex ATPase subunit		3	4	5	3	4	1	2	3	2	5
NC_013967.1	GenBank	CDS	670267	672030	+	HVO_0749	pilC2	NA	type IV pilus biogenesis complex membrane subunit		2	3	3	2	3	3	7	5	5	6
NC_013967.1	GenBank	CDS	672085	672555	+	HVO_0750	HVO_0750	NA	conserved hypothetical protein		0	1	0	0	2	1	2	0	2	2
NC_013967.1	GenBank	CDS	672533	672925	+	HVO_0751	HVO_0751	NA	conserved hypothetical protein		1	3	0	2	1	2	4	2	1	2
NC_013967.1	GenBank	CDS	672922	673806	+	HVO_0752	HVO_0752	NA	conserved hypothetical protein		12	8	18	13	22	18	36	54	39	40
NC_013967.1	GenBank	CDS	673803	676859	+	HVO_0753	HVO_0753	NA	conserved hypothetical protein		70	19	83	72	86	67	144	129	125	173
NC_013967.1	GenBank	CDS	676918	677337	+	HVO_0754	HVO_0754	NA	DUF5791 domain protein		11	3	8	6	14	12	30	8	19	27
NC_013967.1	GenBank	CDS	677334	678230	+	HVO_0755	HVO_0755	NA	homolog to NAD-dependent epimerase/dehydratase		121	40	94	88	98	92	182	142	133	229
NC_013967.1	GenBank	CDS	678332	679516	+	HVO_0756	HVO_0756	NA	DHH/RecJ family phosphoesterase		342	79	602	454	620	175	253	301	202	366
NC_013967.1	GenBank	CDS	679608	680699	+	HVO_0757	HVO_0757	NA	probable oxidoreductase (aldo-keto reductase family protein)		220	114	172	172	173	148	234	204	196	279
NC_013967.1	GenBank	CDS	680745	680915	-	HVO_0758	HVO_0758	NA	small CPxCG-related zinc finger protein		5141	4775	4035	4586	5326	4309	4754	4528	3615	4614
NC_013967.1	GenBank	CDS	681037	682233	+	HVO_0759	HVO_0759	NA	major facilitator superfamily transport protein		145	74	115	164	169	251	354	295	223	405
NC_013967.1	GenBank	CDS	682316	683422	+	HVO_0760	HVO_0760	NA	probable glycosyltransferase, type 2		69	20	46	51	63	46	101	85	96	183
NC_013967.1	GenBank	CDS	683419	683907	+	HVO_0761	HVO_0761	NA	conserved hypothetical protein		67	16	70	56	57	49	139	90	94	170
NC_013967.1	GenBank	CDS	683937	684533	+	HVO_0762	HVO_0762	NA	NUDIX family hydrolase		314	81	290	272	317	206	479	436	481	784
NC_013967.1	GenBank	CDS	684671	685198	-	HVO_0763	HVO_0763	NA	DoxX domain protein		58592	32931	49333	52959	45861	18338	43320	41894	17427	19927
NC_013967.1	GenBank	CDS	685589	686371	+	HVO_0764	HVO_0764	NA	conserved hypothetical protein		188	47	160	217	217	73	145	147	108	243
NC_013967.1	GenBank	CDS	686654	687820	+	HVO_0765	HVO_0765	NA	FAD-dependent oxidoreductase		190	80	163	145	154	62	120	108	78	129
NC_013967.1	GenBank	CDS	687866	688354	-	HVO_0766	hsp20D	NA	Hsp20-type molecular chaperone		994	516	822	738	948	812	1194	1034	960	1346
NC_013967.1	GenBank	CDS	688351	688509	-	HVO_0767	HVO_0767	NA	small CPxCG-related zinc finger protein		592	522	421	500	606	406	388	476	399	468
NC_013967.1	GenBank	CDS	688631	690328	+	HVO_0768	HVO_0768	NA	radical SAM domain protein		977	496	704	831	820	639	1157	1075	813	1177
NC_013967.1	GenBank	CDS	690496	690900	-	HVO_0769	HVO_0769	NA	TRAM domain protein		14394	17062	11379	13172	11907	27492	30092	30187	23820	34584
NC_013967.1	GenBank	CDS	690965	691660	-	HVO_0770	HVO_0770	NA	conserved hypothetical protein		592	236	721	604	661	286	691	574	603	836
NC_013967.1	GenBank	CDS	691757	692545	-	HVO_0771	HVO_0771	NA	beta-lactamase domain protein		4	5	10	14	10	5	2	2	2	9
NC_013967.1	GenBank	CDS	692660	692932	-	HVO_0772	HVO_0772	NA	NP_1176A family transcription regulator		372	184	428	407	427	330	216	266	163	515
NC_013967.1	GenBank	CDS	693054	693215	-	HVO_0772A	HVO_0772A	NA	small CPxCG-related zinc finger protein		11	7	17	10	17	13	9	14	8	15
NC_013967.1	GenBank	CDS	693320	694084	+	HVO_0773	HVO_0773	NA	probable S-adenosylmethionine-dependent methyltransferase		2283	684	1540	1932	1436	1117	2623	2525	2128	2817
NC_013967.1	GenBank	CDS	694155	695057	+	HVO_0774	HVO_0774	NA	probable glycosyltransferase, type 2		3140	437	3423	2938	3888	706	1652	2231	1654	2362
NC_013967.1	GenBank	CDS	695067	695891	-	HVO_0775	HVO_0775	NA	amidohydrolase domain protein		104	26	89	118	83	141	285	267	283	358
NC_013967.1	GenBank	CDS	696079	696729	+	HVO_0776	HVO_0776	NA	HTH-10 family transcription regulator		41	11	43	57	46	18	42	34	39	70
NC_013967.1	GenBank	CDS	696784	697065	+	HVO_0777	HVO_0777	NA	HalOD1 domain protein		198	96	164	182	241	178	194	156	139	231
NC_013967.1	GenBank	CDS	697228	698802	+	HVO_0778	ths3, cct3	NA	thermosome subunit 3		4377	3086	4241	3346	4675	10995	20921	16023	12181	20129
NC_013967.1	GenBank	CDS	698990	700309	+	HVO_0779	cat6	NA	transport protein (probable substrate cationic amino acids)		193	41	217	195	284	139	236	188	164	387
NC_013967.1	GenBank	CDS	700343	700999	-	HVO_0780	HVO_0780	NA	UPF0126 family protein		90	22	63	43	51	63	100	71	61	123
NC_013967.1	GenBank	CDS	700999	701787	-	HVO_0781	HVO_0781	NA	S-adenosylmethionine hydroxide adenosyltransferase family protein		115	34	104	113	116	110	317	189	171	306
NC_013967.1	GenBank	CDS	701789	702334	-	HVO_0782	nadM	NA	nicotinamide-nucleotide adenylyltransferase		2463	2040	1651	1790	2058	1881	2864	2435	2696	2795
NC_013967.1	GenBank	CDS	702504	704588	+	HVO_0783	lonB	NA	ATP-dependent protease LonB		24797	21117	23373	18800	26676	14220	17205	16813	8511	16877
NC_013967.1	GenBank	CDS	704595	705614	+	HVO_0784	HVO_0784	NA	Abi/CAAX domain protein		1225	460	1306	875	1206	902	1778	1039	795	1974
NC_013967.1	GenBank	CDS	705717	706055	+	HVO_0785	HVO_0785	NA	conserved hypothetical protein		131	15	139	86	131	47	124	101	67	160
NC_013967.1	GenBank	CDS	706072	706527	-	HVO_0786	ogt1	NA	probable methylated-DNA--protein-cysteine methyltransferase		71	28	73	62	81	39	95	83	71	141
NC_013967.1	GenBank	CDS	706709	707464	+	HVO_0787	trpC	NA	indole-3-glycerol-phosphate synthase		36	22	66	42	69	25	43	36	22	130
NC_013967.1	GenBank	CDS	707461	708729	+	HVO_0788	trpB	NA	tryptophan synthase beta subunit		107	34	92	90	129	65	99	82	94	343
NC_013967.1	GenBank	CDS	708729	709562	+	HVO_0789	trpA	NA	tryptophan synthase alpha subunit		3	3	5	5	6	7	10	4	4	15
NC_013967.1	GenBank	CDS	709587	710387	+	HVO_0790	fba2	NA	2-amino-3,7-dideoxy-D-threo-hept-6-ulosonate synthase		227	120	168	138	159	255	250	243	304	666
NC_013967.1	GenBank	CDS	710480	710893	+	HVO_0791	ogt2	NA	probable methylated-DNA--protein-cysteine methyltransferase		298	161	330	297	421	182	371	272	215	355
NC_013967.1	GenBank	CDS	711644	712822	+	HVO_0792	aroB	NA	3-dehydroquinate synthase, type II		2205	1580	1681	1728	1705	2357	3514	3126	2485	4111
NC_013967.1	GenBank	CDS	712892	713287	-	HVO_0793	HVO_0793	NA	small CPxCG-related zinc finger protein		450	184	302	321	343	1013	1663	1295	1137	1543
NC_013967.1	GenBank	CDS	713403	714497	-	HVO_0794	zim	NA	CTAG modification methylase		581	203	424	529	452	490	864	764	582	866
NC_013967.1	GenBank	CDS	714561	715568	-	HVO_0795	tfb6	NA	transcription initiation factor TFB		1030	375	733	989	739	848	1522	1473	1158	1508
NC_013967.1	GenBank	CDS	715844	716650	+	HVO_0796	HVO_0796	NA	ABC-type transport system periplasmic substrate-binding protein (probable substrate iron/cobalamin)		52	20	46	53	59	18	42	43	42	76
NC_013967.1	GenBank	CDS	716671	717192	+	HVO_0797	HVO_0797	NA	probable inosine/xanthosine triphosphatase		191	33	173	200	199	84	255	214	238	340
NC_013967.1	GenBank	CDS	717217	719091	-	HVO_0798	aglD	NA	dolichyl-phosphate mannosyltransferase AglD		480	128	319	357	424	325	758	678	730	1020
NC_013967.1	GenBank	CDS	719373	719642	+	HVO_0799	HVO_0799	NA	conserved hypothetical protein		1254	622	1267	676	1270	302	1261	690	821	1192
NC_013967.1	GenBank	CDS	719859	720482	-	HVO_0800	HVO_0800	NA	HTH domain protein		567	191	615	575	684	392	726	592	478	916
NC_013967.1	GenBank	CDS	720565	721839	-	HVO_0801	HVO_0801	NA	stomatin family protein		2930	2099	3677	2775	3838	1630	2069	1751	1169	2458
NC_013967.1	GenBank	CDS	721979	722581	-	HVO_0802	HVO_0802	NA	NfeD domain protein		328	132	395	251	430	94	218	162	137	185
NC_013967.1	GenBank	CDS	722661	723857	-	HVO_0803	HVO_0803	NA	homolog to restriction system mrr		522	154	588	540	557	324	777	602	688	906
NC_013967.1	GenBank	CDS	723854	724015	-	HVO_0804	HVO_0804	NA	conserved hypothetical protein		40	14	32	40	30	16	30	20	20	25
NC_013967.1	GenBank	CDS	724281	724529	-	HVO_0805	HVO_0805	NA	conserved hypothetical protein		2243	973	1711	1760	2204	1116	2057	1844	1405	2190
NC_013967.1	GenBank	CDS	724574	726331	-	HVO_0806	pykA	NA	pyruvate kinase		1304	377	1157	1129	1389	553	1271	1365	1122	1699
NC_013967.1	GenBank	CDS	726446	726733	-	HVO_0807	HVO_0807	NA	conserved hypothetical protein		703	170	545	537	648	362	1070	1060	1190	1604
NC_013967.1	GenBank	CDS	726805	727110	-	HVO_0808	HVO_0808	NA	conserved hypothetical protein		313	108	282	258	322	190	367	316	291	432
NC_013967.1	GenBank	CDS	727241	729463	-	HVO_0809	metS	NA	methionine--tRNA ligase		2690	1953	1841	2160	2228	2557	3605	3073	2638	3866
NC_013967.1	GenBank	CDS	729754	730320	-	HVO_0810	HVO_0810	NA	TVP38/TMEM64 family protein		516	210	444	554	570	496	613	668	487	834
NC_013967.1	GenBank	CDS	730369	731442	-	HVO_0811	panD	NA	aspartate 1-decarboxylase		227	65	177	212	226	161	285	229	238	409
NC_013967.1	GenBank	CDS	731572	733857	-	HVO_0812	ppsA	NA	phosphoenolpyruvate synthase		776	374	671	593	773	784	1212	1112	1038	1589
NC_013967.1	GenBank	CDS	733975	734223	-	HVO_0813	HVO_0813	NA	small CPxCG-related zinc finger protein		84	16	100	64	89	31	42	64	48	69
NC_013967.1	GenBank	CDS	734301	734900	+	HVO_0814	HVO_0814	NA	DnaJ N-terminal domain protein		826	153	700	637	763	553	963	799	580	840
NC_013967.1	GenBank	CDS	734938	735717	-	HVO_0815	HVO_0815	NA	arNOG05395 family transcription regulator		317	195	254	275	315	258	448	328	246	380
NC_013967.1	GenBank	CDS	735848	736540	+	HVO_0816	HVO_0816	NA	probable phosphoesterase		42	19	52	33	48	31	54	45	48	81
NC_013967.1	GenBank	CDS	736584	737861	-	HVO_0817	HVO_0817	NA	amine oxidase domain protein		258	109	297	226	272	158	302	225	238	419
NC_013967.1	GenBank	CDS	737956	739125	+	HVO_0818	thrC2	NA	threonine synthase		209	73	139	146	143	208	319	244	261	364
NC_013967.1	GenBank	CDS	739212	739907	+	HVO_0819	sirR	NA	SirR/DtxR family transcription regulator SirR		859	373	793	822	1036	627	1074	878	863	1220
NC_013967.1	GenBank	CDS	739904	740605	+	HVO_0820	HVO_0820	NA	Gdt1 family protein		783	198	857	761	963	343	810	719	716	1278
NC_013967.1	GenBank	CDS	740692	741375	+	HVO_0821	HVO_0821	NA	LysE family transport protein		122	32	160	120	141	49	121	83	68	126
NC_013967.1	GenBank	CDS	741511	742557	+	HVO_0822	gldA	NA	glycerol-1-phosphate dehydrogenase (NAD(P))		372	124	293	237	326	293	624	394	366	577
NC_013967.1	GenBank	CDS	742827	743468	+	HVO_0823	HVO_0823	NA	DUF420 family protein		489	457	355	416	495	402	429	413	341	550
NC_013967.1	GenBank	CDS	743574	744632	+	HVO_0824	HVO_0824	NA	probable glycosyltransferase, type 1		730	283	674	824	774	565	1173	919	875	1216
NC_013967.1	GenBank	CDS	744741	745364	-	HVO_0825	hcpA	NA	halocyanin		660	256	647	606	637	546	977	717	751	1229
NC_013967.1	GenBank	CDS	745509	746555	-	HVO_0826	HVO_0826	NA	peptidase M42 family protein		350	321	299	320	345	476	666	581	527	647
NC_013967.1	GenBank	CDS	746707	746964	+	HVO_0827	HVO_0827	NA	MTH865 family protein		1448	1493	1036	1210	1379	1921	1920	1914	2032	1960
NC_013967.1	GenBank	CDS	746978	747700	+	HVO_0828	HVO_0828	NA	conserved hypothetical protein		400	170	323	287	281	321	691	488	531	743
NC_013967.1	GenBank	CDS	747740	749566	+	HVO_0829	HVO_0829	NA	peptidase S9 family protein		880	466	818	840	1024	572	1115	949	877	1115
NC_013967.1	GenBank	CDS	749624	750043	+	HVO_0830	mmcB	NA	methylmalonyl-CoA mutase subunit B (cobalamin-binding subunit)		318	259	452	399	639	191	316	260	170	326
NC_013967.1	GenBank	CDS	750040	751158	+	HVO_0831	ygfD	NA	YgfD family GTPase		588	287	725	460	831	576	936	865	537	843
NC_013967.1	GenBank	CDS	751246	752172	+	HVO_0832	HVO_0832	NA	alpha/beta hydrolase fold protein		304	86	416	295	451	150	299	267	193	372
NC_013967.1	GenBank	CDS	752204	752347	+	HVO_0833	HVO_0833	NA	conserved hypothetical protein		48	30	104	63	92	36	82	63	34	92
NC_013967.1	GenBank	CDS	752362	752742	-	HVO_0834	HVO_0834	NA	DUF35 family protein		32	14	88	37	66	4	48	40	24	36
NC_013967.1	GenBank	CDS	752739	753905	-	HVO_0835	acaB1	NA	acetyl-CoA C-acetyltransferase		118	24	203	71	161	37	75	79	56	96
NC_013967.1	GenBank	CDS	754108	755415	+	HVO_0836	ywaD1	NA	probable M28 family peptidase (homolog to aminopeptidase YwaD)		406	106	442	368	480	220	470	366	292	536
NC_013967.1	GenBank	CDS	755559	756290	+	HVO_0837	nadK2	NA	probable NAD kinase (polyphosphate/ATP)		808	357	573	593	591	512	924	775	540	969
NC_013967.1	GenBank	CDS	756402	756845	-	HVO_0838	HVO_0838	NA	conserved hypothetical protein		2361	2134	1708	2247	2097	4086	3912	3617	3417	4387
NC_013967.1	GenBank	CDS	756983	757264	-	HVO_0839	HVO_0839	NA	conserved hypothetical protein		6671	4726	4811	6200	6051	12022	12354	11802	12011	13558
NC_013967.1	GenBank	CDS	757257	757646	-	HVO_0840	HVO_0840	NA	conserved hypothetical protein		3350	3008	2443	3210	3103	6752	6480	6301	6188	7100
NC_013967.1	GenBank	CDS	757686	758450	-	HVO_0841	petD	NA	cytochrome bc1 complex cytochrome b/c subunit		4501	3034	3458	3313	3613	6780	10103	7585	6918	11552
NC_013967.1	GenBank	CDS	758461	759255	-	HVO_0842	petB	NA	cytochrome bc1 complex cytochrome b subunit		4013	3465	3382	2880	2966	5870	7744	6369	4685	7628
NC_013967.1	GenBank	CDS	759259	759648	-	HVO_0843	HVO_0843	NA	conserved hypothetical protein		3268	3290	2666	2393	2519	3452	4694	4122	2822	4456
NC_013967.1	GenBank	CDS	759648	760286	-	HVO_0844	hcpB	NA	halocyanin		5243	2495	5128	4684	5481	3131	5362	5564	5288	8142
NC_013967.1	GenBank	CDS	760372	761202	-	HVO_0845	HVO_0845	NA	conserved hypothetical protein		2831	1000	2678	2923	3514	1333	2300	2365	1833	2757
NC_013967.1	GenBank	CDS	761446	761928	+	HVO_0847	HVO_0847	NA	conserved hypothetical protein		641	671	379	608	531	921	1114	861	837	1395
NC_013967.1	GenBank	CDS	761929	762612	-	HVO_0848	nthA	NA	endonuclease 3		474	316	260	338	332	480	820	663	558	761
NC_013967.1	GenBank	CDS	762725	762859	+	HVO_0849	HVO_0849	NA	conserved hypothetical protein		348	208	488	529	735	176	473	480	386	599
NC_013967.1	GenBank	CDS	762939	764156	-	HVO_0850	panA, pan1	NA	proteasome-activating nucleotidase		7387	7032	6167	6127	6955	6315	7863	6777	4490	8635
NC_013967.1	GenBank	CDS	764328	764597	+	HVO_0852	HVO_0852	NA	NP_1176A family transcription regulator		48	29	30	53	60	50	63	76	66	102
NC_013967.1	GenBank	CDS	764624	765037	+	HVO_0852_A	HVO_0852_A	NA	conserved hypothetical protein		16	2	5	6	9	4	14	12	12	24
NC_013967.1	GenBank	CDS	765034	766359	+	HVO_0853	mre11	NA	DNA double-strand break repair protein Mre11		249	85	294	246	331	154	297	310	306	547
NC_013967.1	GenBank	CDS	766356	769037	+	HVO_0854	rad50	NA	DNA double-strand break repair ATPase Rad50		998	312	966	687	940	464	1214	1057	889	1936
NC_013967.1	GenBank	CDS	769063	769500	-	HVO_0855	HVO_0855	NA	HTH domain protein		183	45	140	122	164	98	188	170	133	255
NC_013967.1	GenBank	CDS	769528	770085	-	HVO_0856	HVO_0856	NA	conserved hypothetical protein		633	162	533	571	581	435	912	763	700	943
NC_013967.1	GenBank	CDS	770134	770319	-	HVO_0857	HVO_0857	NA	conserved hypothetical protein		102	89	123	126	214	121	114	110	80	104
NC_013967.1	GenBank	CDS	770425	774432	+	HVO_0858	polB1	NA	DNA-directed DNA polymerase B (intein-containing)		1706	1210	1062	1357	1372	1763	2698	2237	2187	2804
NC_013967.1	GenBank	CDS	774651	775556	+	HVO_0859	sufC	NA	Fe-S cluster assembly complex ATPase SufC		1907	1448	1715	1628	1731	3196	4730	4146	3311	6633
NC_013967.1	GenBank	CDS	775569	776999	+	HVO_0860	sufB1	NA	Fe-S cluster assembly complex protein SufB		2025	1647	1749	1617	1800	3612	6241	5361	4053	8085
NC_013967.1	GenBank	CDS	777003	778211	+	HVO_0861	sufB2, sufD	NA	SufB domain protein		6737	3731	4652	5606	5026	10114	17948	15224	12638	23572
NC_013967.1	GenBank	CDS	778355	778846	+	HVO_0862	HVO_0862	NA	ferritin domain protein		2168	2248	1713	2005	2075	2192	2355	2274	1485	2339
NC_013967.1	GenBank	CDS	778851	779303	+	HVO_0863	HVO_0863	NA	SirR/DtxR family transcription regulator		2246	1454	1707	1918	1735	2910	3834	3465	3069	4059
NC_013967.1	GenBank	CDS	779373	780371	-	HVO_0864	HVO_0864	NA	ISH11-type transposase ISHvo7		120	47	86	86	92	67	90	77	46	77
NC_013967.1	GenBank	CDS	780439	780918	+	HVO_0864_A	HVO_0864_A	NA	conserved hypothetical protein (nonfunctional)		85	51	47	90	90	102	130	98	82	118
NC_013967.1	GenBank	CDS	780919	781164	+	HVO_0864_A	HVO_0864_A	NA	conserved hypothetical protein (nonfunctional)		110	85	80	83	100	95	66	90	48	76
NC_013967.1	GenBank	CDS	781408	782166	+	HVO_0865	HVO_0865	NA	FkbM family methyltransferase		1280	474	1807	1812	2098	1079	1562	1886	1089	2783
NC_013967.1	GenBank	CDS	782201	782935	-	HVO_0866	HVO_0866	NA	homolog to alanine-tRNA ligase		44	26	38	55	52	48	60	75	63	76
NC_013967.1	GenBank	CDS	783131	783823	+	HVO_0867	HVO_0867	NA	HD family hydrolase		1371	1128	1406	1331	1649	1088	1485	1316	1147	1746
NC_013967.1	GenBank	CDS	783867	784856	-	HVO_0868	HVO_0868	NA	GalE family epimerase/dehydratase		408	134	340	302	362	235	415	391	362	460
NC_013967.1	GenBank	CDS	784965	789500	-	HVO_0869	gltB	NA	glutamate synthase (ferredoxin)		1359	851	1528	1441	1488	617	812	758	742	1141
NC_013967.1	GenBank	CDS	789658	791124	-	HVO_0870	proS	NA	proline--tRNA ligase		1091	749	713	857	820	1459	2052	1767	1869	2750
NC_013967.1	GenBank	CDS	791288	791623	+	HVO_0871	HVO_0871	NA	HTH domain protein (nonfunctional)		38	17	60	48	82	29	34	26	42	49
NC_013967.1	GenBank	CDS	791623	791784	+	HVO_0871	HVO_0871	NA	HTH domain protein (nonfunctional)		15	9	18	18	22	12	22	20	14	22
NC_013967.1	GenBank	CDS	791827	792306	-	HVO_0873	HVO_0873	NA	PgpA domain protein		59	11	77	62	59	62	70	73	53	82
NC_013967.1	GenBank	CDS	792555	794477	+	HVO_0874	fttA	NA	transcription termination factor FttA		1326	863	1168	1358	1412	1363	1373	1389	637	1237
NC_013967.1	GenBank	CDS	794549	794959	+	HVO_0875	HVO_0875	NA	DUF1628 domain protein		126	38	103	122	130	210	190	189	139	280
NC_013967.1	GenBank	CDS	795023	795406	+	HVO_0876	mgsA	NA	methylglyoxal synthase		129	58	166	160	183	71	150	154	107	181
NC_013967.1	GenBank	CDS	795543	795974	+	HVO_0877	HVO_0877	NA	conserved hypothetical protein		117	46	112	129	135	41	90	70	64	66
NC_013967.1	GenBank	CDS	795975	796781	-	HVO_0878	nthB	NA	endonuclease 3		159	56	130	110	147	71	188	151	111	188
NC_013967.1	GenBank	CDS	796851	797276	-	HVO_0879	HVO_0879	NA	DUF371 family protein		132	24	142	141	144	81	206	137	187	280
NC_013967.1	GenBank	CDS	797576	798499	+	HVO_0880	HVO_0880	NA	conserved hypothetical protein		6738	5767	6447	6257	6313	9244	12624	10986	7409	12925
NC_013967.1	GenBank	CDS	798590	799591	+	HVO_0881	sppA1	NA	signal peptide peptidase SppA		257	92	310	225	321	198	351	278	216	427
NC_013967.1	GenBank	CDS	799635	800771	+	HVO_0882	HVO_0882	NA	DUF373 family protein		1172	521	1332	1176	1552	630	1099	975	778	972
NC_013967.1	GenBank	CDS	800808	800999	-	HVO_0883	HVO_0883	NA	conserved hypothetical protein		1167	654	813	862	998	718	924	751	859	1080
NC_013967.1	GenBank	CDS	801088	801918	-	HVO_0884	HVO_0884	NA	probable oxidoreductase (aldo-keto reductase family protein)		1477	1365	720	824	831	880	1317	1148	977	960
NC_013967.1	GenBank	CDS	802107	802304	+	HVO_0885	HVO_0885	NA	small CPxCG-related zinc finger protein		206	81	140	194	163	126	166	172	128	192
NC_013967.1	GenBank	CDS	802327	802476	+	HVO_0886	HVO_0886	NA	hypothetical protein		40	17	26	43	31	28	50	46	40	58
NC_013967.1	GenBank	CDS	802517	803380	-	HVO_0887	korB	NA	oxoglutarate--ferredoxin oxidoreductase beta subunit		2689	1541	1850	1929	2422	3225	6978	4988	6014	9160
NC_013967.1	GenBank	CDS	803377	805137	-	HVO_0888	korA	NA	oxoglutarate--ferredoxin oxidoreductase alpha subunit		2484	1525	2377	2459	3060	2380	3899	3564	4045	6276
NC_013967.1	GenBank	CDS	805444	806088	+	HVO_0889	HVO_0889	NA	FAD-dependent oxidoreductase		234	75	233	227	245	158	307	304	329	454
NC_013967.1	GenBank	CDS	806141	806962	-	HVO_0890	nosY	NA	ABC-type transport system permease protein (probable substrate copper)		262	73	245	156	210	91	177	108	124	198
NC_013967.1	GenBank	CDS	806959	807810	-	HVO_0891	nosF	NA	ABC-type transport system ATP-binding protein (probable substrate copper)		176	60	208	108	205	64	195	146	107	203
NC_013967.1	GenBank	CDS	807803	809728	-	HVO_0892	nosD	NA	ABC-type transport system periplasmic substrate-binding protein (probable substrate copper)		583	188	507	388	612	221	475	415	303	606
NC_013967.1	GenBank	CDS	809951	811651	+	HVO_0893	mmcA1	NA	methylmalonyl-CoA mutase subunit A		645	535	1052	609	1180	468	702	590	407	676
NC_013967.1	GenBank	CDS	811838	813826	+	HVO_0894	acs1	NA	acetyl-CoA synthetase		516	361	588	429	732	507	908	728	672	1036
NC_013967.1	GenBank	CDS	813856	814101	-	HVO_0895	HVO_0895	NA	conserved hypothetical protein		229	182	175	158	210	192	173	196	145	243
NC_013967.1	GenBank	CDS	814278	815900	+	HVO_0896	acs2	NA	acetyl-CoA synthetase		534	190	335	468	425	404	835	652	776	932
NC_013967.1	GenBank	CDS	815984	816592	-	HVO_0897	HVO_0897	NA	conserved hypothetical protein		66	30	49	59	42	160	225	228	205	210
NC_013967.1	GenBank	CDS	816639	816833	-	HVO_0898	HVO_0898	NA	hypothetical protein		2	1	1	1	4	5	10	4	9	2
NC_013967.1	GenBank	CDS	817082	818482	+	HVO_0899	livJ1	NA	ABC-type transport system periplasmic substrate-binding protein (probable substrate branched-chain amino acids)		630	263	611	554	651	708	1007	1016	816	925
NC_013967.1	GenBank	CDS	818606	819574	+	HVO_0900	livH1	NA	ABC-type transport system permease protein (probable substrate branched-chain amino acids)		46	26	84	75	67	39	72	52	28	60
NC_013967.1	GenBank	CDS	819571	820752	+	HVO_0901	livM1	NA	ABC-type transport system permease protein (probable substrate branched-chain amino acids)		69	37	53	57	64	36	59	44	45	53
NC_013967.1	GenBank	CDS	820749	821507	+	HVO_0902	livG1	NA	ABC-type transport system ATP-binding protein (probable substrate branched-chain amino acids)		77	29	41	34	62	54	76	76	68	70
NC_013967.1	GenBank	CDS	821504	822247	+	HVO_0903	livF1	NA	ABC-type transport system ATP-binding protein (probable substrate branched-chain amino acids)		75	38	62	70	64	63	110	79	84	89
NC_013967.1	GenBank	CDS	822927	823331	-	HVO_0904	HVO_0904	NA	UspA domain protein		232	128	178	205	224	226	336	304	202	293
NC_013967.1	GenBank	CDS	822250	822930	+	HVO_0905	trxA6	NA	thioredoxin		76	49	83	88	86	68	195	121	126	136
NC_013967.1	GenBank	CDS	823386	823640	-	HVO_0906	HVO_0906	NA	conserved hypothetical protein		1252	217	792	1295	963	601	1386	1579	1954	2540
NC_013967.1	GenBank	CDS	823746	823829	+	HVO_0906_A	HVO_0906_A	NA	conserved hypothetical protein		137	38	107	144	139	126	184	122	100	162
NC_013967.1	GenBank	CDS	824054	825853	-	HVO_0907	coxA1	NA	cox-type terminal oxidase subunit I		6684	3414	4999	6260	5982	3373	8247	6663	5879	10278
NC_013967.1	GenBank	CDS	825916	826275	-	HVO_0908	HVO_0908	NA	conserved hypothetical protein		3192	2788	2130	3049	2702	8149	10052	8304	9694	11962
NC_013967.1	GenBank	CDS	826378	826743	-	HVO_0909	HVO_0909	NA	conserved hypothetical protein		553	186	534	691	751	380	676	743	983	1340
NC_013967.1	GenBank	CDS	826789	826992	-	HVO_0910	HVO_0910	NA	conserved hypothetical protein		143	202	115	176	132	1579	1598	1338	1351	2054
NC_013967.1	GenBank	CDS	827150	828259	+	HVO_0911	drg	NA	GTP-binding protein Drg		2689	1954	1844	2396	2005	2837	4335	4005	3693	4162
NC_013967.1	GenBank	CDS	828256	828747	+	HVO_0912	HVO_0912	NA	TIGR04206 family protein		199	60	158	179	162	237	504	360	505	681
NC_013967.1	GenBank	CDS	828791	830233	-	HVO_0913	HVO_0913	NA	MATE efflux family protein		308	62	140	193	161	256	702	496	631	733
NC_013967.1	GenBank	CDS	830369	831148	+	HVO_0914	HVO_0914	NA	glyoxalase domain protein		2800	2410	1714	1957	1775	2745	4591	3238	3218	4045
NC_013967.1	GenBank	CDS	831303	832214	+	HVO_0915	artA	NA	archaeosortase A		1450	479	959	942	1039	1372	2519	1745	1747	2422
NC_013967.1	GenBank	CDS	832235	833044	-	HVO_0916	dph5	NA	diphthine synthase		245	93	163	188	233	141	228	197	157	249
NC_013967.1	GenBank	CDS	833161	833736	+	HVO_0917	HVO_0917	NA	DoxX domain protein		175	61	264	219	325	68	127	147	103	193
NC_013967.1	GenBank	CDS	833824	834033	+	HVO_0918	HVO_0918	NA	conserved hypothetical protein		1986	721	1192	1768	1938	737	2322	2241	1919	2512
NC_013967.1	GenBank	CDS	834136	834252	+	HVO_0919	HVO_0919	NA	small CPxCG-related zinc finger protein		317	159	194	253	249	305	486	358	282	478
NC_013967.1	GenBank	CDS	834343	834786	+	HVO_0920	HVO_0920	NA	probable iron-sulfur protein (2Fe-2S)		195	68	148	203	159	266	484	523	551	782
NC_013967.1	GenBank	CDS	834841	835320	-	HVO_0921	HVO_0921	NA	Lrp/AsnC family transcription regulator		69	38	81	91	93	67	70	76	66	74
NC_013967.1	GenBank	CDS	835405	835878	+	HVO_0922	HVO_0922	NA	ISH3-type transposase ISH51 (nonfunctional)		574	234	479	393	388	456	610	531	385	646
NC_013967.1	GenBank	CDS	835880	836572	+	HVO_0922	HVO_0922	NA	ISH3-type transposase ISH51 (nonfunctional)		166	99	125	111	105	145	245	197	120	209
NC_013967.1	GenBank	CDS	836669	838021	+	HVO_0924	HVO_0924	NA	ISH5-type transposase ISHvo11		353	142	307	271	285	344	534	446	333	479
NC_013967.1	GenBank	CDS	838213	838419	+	HVO_0924A	HVO_0924A	NA	conserved hypothetical protein (nonfunctional)		12	7	9	12	16	24	36	31	13	32
NC_013967.1	GenBank	CDS	838421	838639	+	HVO_0925	HVO_0925	NA	conserved hypothetical protein (nonfunctional)		10	2	2	8	6	16	20	26	9	19
NC_013967.1	GenBank	CDS	840040	840762	+	HVO_0925	HVO_0925	NA	conserved hypothetical protein (nonfunctional)		167	86	176	158	180	141	142	151	79	165
NC_013967.1	GenBank	CDS	838824	839990	-	HVO_0926	HVO_0926	NA	ISH3-type transposase ISH51		588	234	508	442	461	518	689	570	380	653
NC_013967.1	GenBank	CDS	841078	842064	-	HVO_0929	trm5, trmM	NA	tRNA (guanine(37)-N(1))-methyltransferase		177	58	113	154	141	118	283	172	185	235
NC_013967.1	GenBank	CDS	842405	842875	-	HVO_0930	HVO_0930	NA	HTH domain protein		4168	1593	4150	4157	4509	2995	5048	4172	2689	4063
NC_013967.1	GenBank	CDS	843073	843501	+	HVO_0931	HVO_0931	NA	UspA domain protein		57	14	53	47	83	24	84	56	34	56
NC_013967.1	GenBank	CDS	843545	843988	-	HVO_0932	HVO_0932	NA	UspA domain protein		53	14	85	31	96	12	28	22	11	10
NC_013967.1	GenBank	CDS	844755	847604	-	HVO_0933	HVO_0933	NA	P-type transport ATPase (probable substrate calcium/metal cation)		543	145	823	544	832	164	332	289	172	308
NC_013967.1	GenBank	CDS	844064	844780	+	HVO_0934	HVO_0934	NA	TVP38/TMEM64 family protein		150	40	196	164	199	76	158	132	85	153
NC_013967.1	GenBank	CDS	847700	849742	+	HVO_0935	fdhA	NA	formate dehydrogenase alpha subunit		301	49	356	220	327	89	272	258	253	335
NC_013967.1	GenBank	CDS	849735	850499	+	HVO_0936	HVO_0936	NA	YqeC family protein		26	8	61	21	40	27	23	28	9	27
NC_013967.1	GenBank	CDS	850537	850977	-	HVO_0937	HVO_0937	NA	FMN-binding domain protein		573	380	832	634	836	533	622	844	828	1252
NC_013967.1	GenBank	CDS	851051	851527	-	HVO_0938	HVO_0938	NA	UspA domain protein		485	161	560	435	502	232	372	406	334	602
NC_013967.1	GenBank	CDS	851558	851878	-	HVO_0939	HVO_0939	NA	conserved hypothetical protein		1324	456	1534	1520	2042	657	960	1010	960	1655
NC_013967.1	GenBank	CDS	851945	854431	-	HVO_0940	cpx	NA	P-type transport ATPase (probable substrate copper/metal cation)		3533	1046	3609	2501	3433	2092	4561	3587	2284	4223
NC_013967.1	GenBank	CDS	854428	855222	-	HVO_0941	HVO_0941	NA	DsbD-TM domain protein		1781	505	1969	1400	1964	763	1843	1545	1051	1751
NC_013967.1	GenBank	CDS	855224	855442	-	HVO_0942	cbaE	NA	ba3-type terminal oxidase subunit CbaE		2164	816	2181	1956	2919	1015	1542	1804	1472	2020
NC_013967.1	GenBank	CDS	855542	855835	+	HVO_0943	cbaD	NA	ba3-type terminal oxidase subunit CbaD		5276	4274	4254	4285	5414	2044	2442	2316	1458	1750
NC_013967.1	GenBank	CDS	855836	856375	+	HVO_0944	cbaB	NA	ba3-type terminal oxidase subunit II		2992	2199	2216	2018	2304	1907	2763	2080	1438	2113
NC_013967.1	GenBank	CDS	856375	858144	+	HVO_0945	cbaA	NA	ba3-type terminal oxidase subunit I		4581	2213	3511	3466	4115	3391	5201	4514	3378	4981
NC_013967.1	GenBank	CDS	858141	858335	+	HVO_0946	cbaC	NA	CbaC protein		1670	503	1193	1094	1424	1447	2260	1688	1226	2017
NC_013967.1	GenBank	CDS	858517	858738	+	HVO_0947	HVO_0947	NA	conserved hypothetical protein		813	240	874	754	940	872	1664	1122	1110	1363
NC_013967.1	GenBank	CDS	858873	859304	+	HVO_0948	HVO_0948	NA	UspA domain protein		370	151	363	321	404	583	1103	826	636	930
NC_013967.1	GenBank	CDS	859328	859729	-	HVO_0949	HVO_0949	NA	conserved hypothetical protein		26	21	81	65	86	34	50	54	35	85
NC_013967.1	GenBank	CDS	859880	860539	+	HVO_0950	kdgA1	NA	2-dehydro-3-deoxy-phosphogluconate aldolase, bacterial-type		704	304	790	650	908	522	897	699	549	1006
NC_013967.1	GenBank	CDS	860652	861665	-	HVO_0951	HVO_0951	NA	conserved hypothetical protein		150	101	143	148	141	222	301	228	214	325
NC_013967.1	GenBank	CDS	861842	862537	-	HVO_0952	cynT	NA	carbonic anhydrase		292	136	303	261	317	221	338	321	258	376
NC_013967.1	GenBank	CDS	862560	864398	-	HVO_0953	HVO_0953	NA	DUF304 domain protein		238	65	258	244	297	244	374	285	225	423
NC_013967.1	GenBank	CDS	864395	864859	-	HVO_0954	HVO_0954	NA	DUF304 domain protein		68	25	59	55	88	37	52	48	39	72
NC_013967.1	GenBank	CDS	864943	865719	-	HVO_0955	HVO_0955	NA	conserved hypothetical protein		13	4	8	8	14	7	23	12	11	15
NC_013967.1	GenBank	CDS	865710	866747	-	HVO_0956	HVO_0956	NA	metallophosphoesterase domain protein		22	6	23	24	30	11	21	17	16	35
NC_013967.1	GenBank	CDS	866744	866869	-	HVO_0957	HVO_0957	NA	conserved hypothetical protein		6	4	16	9	16	12	25	9	5	28
NC_013967.1	GenBank	CDS	866976	867422	-	HVO_0958	HVO_0958	NA	CopD domain protein		158	26	125	142	146	85	270	246	246	305
NC_013967.1	GenBank	CDS	867536	868222	-	HVO_0959	HVO_0959	NA	DUF2071 family protein		52	16	90	87	111	13	32	30	29	66
NC_013967.1	GenBank	CDS	868340	869185	+	HVO_0960	HVO_0960	NA	probable oxidoreductase (aldo-keto reductase family protein)		268	184	230	246	264	244	423	370	380	481
NC_013967.1	GenBank	CDS	869187	869798	+	HVO_0961	HVO_0961	NA	chimeric protein (nonfunctional)		234	84	210	177	222	140	328	252	254	388
NC_013967.1	GenBank	CDS	869825	870199	+	HVO_0962	HVO_0962	NA	HTH domain protein		1324	890	811	1113	1019	1629	2290	2401	2129	2561
NC_013967.1	GenBank	CDS	870199	870492	+	HVO_0963	HVO_0963	NA	conserved hypothetical protein		678	116	449	569	481	714	1602	1445	1640	2286
NC_013967.1	GenBank	CDS	870707	871132	+	HVO_0964	trxA3	NA	thioredoxin		204	142	135	143	200	248	305	382	260	505
NC_013967.1	GenBank	CDS	871193	872671	+	HVO_0965	deoA	NA	AMP phosphorylase		1509	649	1899	1362	2074	515	1054	917	743	1132
NC_013967.1	GenBank	CDS	872721	873692	+	HVO_0966	tif2Ba	NA	translation initiation factor aIF-2B alpha subunit / ribose-1,5-bisphosphate isomerase		798	269	957	586	937	180	441	384	161	369
NC_013967.1	GenBank	CDS	873723	874385	-	HVO_0967	HVO_0967	NA	HTH-10 family transcription regulator		64	34	55	54	93	88	139	101	111	140
NC_013967.1	GenBank	CDS	874483	876177	+	HVO_0968	nuoCD2	NA	NADH dehydrogenase-like complex subunit CD		105	43	77	72	100	76	160	110	112	131
NC_013967.1	GenBank	CDS	876217	879165	-	HVO_0969	htr39	NA	transducer protein Htr39		214	142	164	188	162	426	724	646	669	531
NC_013967.1	GenBank	CDS	879448	880692	-	HVO_0970	rbcL	NA	ribulose-bisphosphate carboxylase		1318	499	2050	1382	2042	353	769	639	431	821
NC_013967.1	GenBank	CDS	880821	882740	-	HVO_0971	hel308b	NA	ATP-dependent DNA helicase Hel308b		287	91	398	330	440	212	406	396	309	693
NC_013967.1	GenBank	CDS	882969	883490	-	HVO_0972	pilA1	NA	pilin PilA		3783	3991	4997	4993	5309	10268	10485	10775	6064	12692
NC_013967.1	GenBank	CDS	883706	884860	-	HVO_0973	aspC3	NA	pyridoxal phosphate-dependent aminotransferase		2006	784	1487	1573	1473	1415	2922	2529	2222	3502
NC_013967.1	GenBank	CDS	884857	885261	-	HVO_0974	ribH	NA	6,7-dimethyl-8-ribityllumazine synthase		192	88	157	158	150	104	256	255	209	305
NC_013967.1	GenBank	CDS	885363	887117	+	HVO_0975	agl23a	NA	probable dolichyl-phosphate--hexose flippase Agl23		235	96	244	308	314	280	548	514	526	808
NC_013967.1	GenBank	CDS	887289	888434	+	HVO_0976	purK	NA	5-(carboxyamino)imidazole ribonucleotide synthase		59	23	73	61	71	46	105	79	79	102
NC_013967.1	GenBank	CDS	888441	889052	+	HVO_0977	purE	NA	N5-carboxyaminoimidazole ribonucleotide mutase		61	12	58	52	61	40	113	80	42	82
NC_013967.1	GenBank	CDS	889252	889668	+	HVO_0978	nuoA	NA	NADH dehydrogenase-like complex subunit A		11520	7588	8847	10602	9897	10126	13270	10910	8658	11352
NC_013967.1	GenBank	CDS	889665	890366	+	HVO_0979	nuoB	NA	NADH dehydrogenase-like complex subunit B		1747	1227	1396	1350	1324	2515	3869	2934	2526	3490
NC_013967.1	GenBank	CDS	890363	892036	+	HVO_0980	nuoCD1	NA	NADH dehydrogenase-like complex subunit CD		2797	2177	2222	2078	2251	4704	6890	5237	4698	7248
NC_013967.1	GenBank	CDS	892036	893085	+	HVO_0981	nuoH	NA	NADH dehydrogenase-like complex subunit H		1188	780	906	1080	1136	1838	2812	2102	1901	3168
NC_013967.1	GenBank	CDS	893082	893543	+	HVO_0982	nuoI	NA	NADH dehydrogenase-like complex subunit I		1006	725	726	810	912	2140	2982	2483	2080	3088
NC_013967.1	GenBank	CDS	893649	893909	+	HVO_0983	nuoJ1	NA	NADH dehydrogenase-like complex subunit J1		341	209	278	256	325	476	645	509	475	694
NC_013967.1	GenBank	CDS	893906	894274	+	HVO_0984	nuoJ2	NA	NADH dehydrogenase-like complex subunit J2		394	284	254	308	348	568	908	676	671	990
NC_013967.1	GenBank	CDS	894274	894576	+	HVO_0985	nuoK	NA	NADH dehydrogenase-like complex subunit K		424	268	303	284	364	527	869	631	626	918
NC_013967.1	GenBank	CDS	894580	896616	+	HVO_0986	nuoL	NA	NADH dehydrogenase-like complex subunit L		1823	843	1455	1512	1723	2007	3518	2683	2765	4140
NC_013967.1	GenBank	CDS	896613	898142	+	HVO_0987	nuoM	NA	NADH dehydrogenase-like complex subunit M		1072	460	818	878	1013	922	1733	1364	1320	2133
NC_013967.1	GenBank	CDS	898143	899663	+	HVO_0988	nuoN	NA	NADH dehydrogenase-like complex subunit N		3394	2136	2606	2950	2874	2687	4090	3392	2495	4346
NC_013967.1	GenBank	CDS	899702	900082	-	HVO_0989	HVO_0989	NA	conserved hypothetical protein		42	75	39	40	47	38	45	47	43	97
NC_013967.1	GenBank	CDS	900172	901632	+	HVO_0990	HVO_0990	NA	DHH/RecJ family phosphoesterase		363	173	477	321	439	316	528	451	398	671
NC_013967.1	GenBank	CDS	901676	902458	+	HVO_0991	HVO_0991	NA	CBS/parB domain protein		1141	1318	1104	1034	1266	1414	1781	1444	1153	1641
NC_013967.1	GenBank	CDS	902466	902693	-	HVO_0992	HVO_0992	NA	conserved hypothetical protein		552	90	382	684	528	174	333	518	964	1036
NC_013967.1	GenBank	CDS	902724	902894	-	HVO_0993	HVO_0993	NA	small CPxCG-related zinc finger protein		8	1	6	8	6	2	10	6	13	12
NC_013967.1	GenBank	CDS	902996	904309	+	HVO_0994	HVO_0994	NA	major facilitator superfamily transport protein		236	61	201	213	233	235	465	472	470	603
NC_013967.1	GenBank	CDS	904367	905404	-	HVO_0995	HVO_0995	NA	conserved hypothetical protein		765	262	1123	837	1139	508	772	739	466	943
NC_013967.1	GenBank	CDS	905599	906702	+	HVO_0996	HVO_0996	NA	DUF21/CBS domain protein		199	63	196	249	240	122	249	171	118	216
NC_013967.1	GenBank	CDS	906798	907904	+	HVO_0997	pepQ1	NA	probable Xaa-Pro dipeptidase		328	155	285	258	348	321	485	393	343	415
NC_013967.1	GenBank	CDS	907962	908150	+	HVO_0998	HVO_0998	NA	conserved hypothetical protein		379	139	400	378	451	359	501	429	330	715
NC_013967.1	GenBank	CDS	908202	909338	-	HVO_0999	HVO_0999	NA	DRTGG domain protein		1688	631	1454	1430	1594	1588	2366	2150	1582	2414
NC_013967.1	GenBank	CDS	909365	911458	-	HVO_1000	acdA	NA	acetate--CoA ligase (ADP-forming)		3862	2500	2542	2825	2763	4090	5279	4721	3835	5151
NC_013967.1	GenBank	CDS	911666	911926	+	HVO_1001	HVO_1001	NA	conserved hypothetical protein		44	28	55	37	34	66	100	53	74	109
NC_013967.1	GenBank	CDS	912137	912889	+	HVO_1002	HVO_1002	NA	conserved hypothetical protein		30	4	24	23	28	18	30	31	27	34
NC_013967.1	GenBank	CDS	913053	913850	+	HVO_1003	gufA2	NA	ZIP/GufA family transport protein (probable substrate iron-II/zinc)		359	141	303	347	430	69	121	174	198	261
NC_013967.1	GenBank	CDS	913947	914231	-	HVO_1004	HVO_1004	NA	conserved hypothetical protein		1983	211	3096	2996	3511	665	1609	1709	3753	6175
NC_013967.1	GenBank	CDS	914365	915120	-	HVO_1005	HVO_1005	NA	ABC-type transport system permease protein		88	23	70	67	80	64	180	126	156	208
NC_013967.1	GenBank	CDS	915117	916070	-	HVO_1006	HVO_1006	NA	ABC-type transport system ATP-binding protein		94	32	66	57	57	82	164	112	128	199
NC_013967.1	GenBank	CDS	916212	917606	+	HVO_1007	HVO_1007	NA	homolog to quinoprotein glucose dehydrogenase		170	32	168	160	176	84	169	141	140	183
NC_013967.1	GenBank	CDS	917640	918638	-	HVO_1008	HVO_1008	NA	GFO family oxidoreductase		36	9	54	35	79	19	44	37	44	56
NC_013967.1	GenBank	CDS	918718	918873	+	HVO_1008A	HVO_1008A	NA	conserved hypothetical protein (nonfunctional)		0	1	2	2	2	2	6	7	6	4
NC_013967.1	GenBank	CDS	918876	918941	+	HVO_1008A	HVO_1008A	NA	conserved hypothetical protein (nonfunctional)		2	0	1	2	0	0	0	0	2	3
NC_013967.1	GenBank	CDS	918994	920016	+	HVO_1009	HVO_1009	NA	probable oxidoreductase (aldo-keto reductase family protein)		724	405	664	570	691	520	1151	923	1036	1408
NC_013967.1	GenBank	CDS	920072	920476	-	HVO_1010	HVO_1010	NA	DUF457 family protein		87	29	116	104	132	34	66	63	48	116
NC_013967.1	GenBank	CDS	920489	920722	-	HVO_1011	HVO_1011	NA	thioredoxin domain protein		52	19	87	73	84	30	59	56	40	55
NC_013967.1	GenBank	CDS	920789	921448	-	HVO_1012	HVO_1012	NA	conserved hypothetical protein		423	76	281	329	399	171	428	312	316	527
NC_013967.1	GenBank	CDS	921476	922882	-	HVO_1013	ctaB	NA	heme o synthase		727	220	576	724	718	275	808	578	588	881
NC_013967.1	GenBank	CDS	923045	923803	+	HVO_1014	coxB1	NA	cox-type terminal oxidase subunit II		3890	2427	2739	3864	3461	3198	6534	6203	4840	8264
NC_013967.1	GenBank	CDS	923927	924355	-	HVO_1015	ribL	NA	FAD synthase		839	330	684	763	752	684	1166	1017	783	1216
NC_013967.1	GenBank	CDS	924352	924837	-	HVO_1016	HVO_1016	NA	JAB domain protein		792	445	646	867	868	461	817	855	529	669
NC_013967.1	GenBank	CDS	924940	925794	+	HVO_1017	HVO_1017	NA	ketosamine kinase domain protein		82	14	58	80	55	63	108	81	87	129
NC_013967.1	GenBank	CDS	925901	927802	+	HVO_1018	recJ3, han	NA	RNA/ssDNA 3' exonuclease complex protein RecJ3		1566	742	981	1393	1217	1604	2619	2165	2005	2607
NC_013967.1	GenBank	CDS	927833	929494	-	HVO_1019	HVO_1019	NA	putative cardiolipin synthase		63	22	52	56	38	42	117	81	48	100
NC_013967.1	GenBank	CDS	929621	930880	-	HVO_1020	HVO_1020	NA	HEAT-PBS family protein		2237	674	1741	2014	1892	1275	2688	2566	2258	2934
NC_013967.1	GenBank	CDS	930999	931763	+	HVO_1021	HVO_1021	NA	probable carbon-nitrogen hydrolase		69	10	61	56	66	36	96	71	104	128
NC_013967.1	GenBank	CDS	931827	932915	+	HVO_1022	HVO_1022	NA	NamA family oxidoreductase		309	82	235	210	227	102	346	243	304	382
NC_013967.1	GenBank	CDS	933017	933832	+	HVO_1023	HVO_1023	NA	conserved hypothetical protein		316	117	262	168	229	197	401	267	252	380
NC_013967.1	GenBank	CDS	933893	934270	-	HVO_1024	HVO_1024	NA	acetyl-CoA C-acetyltransferase small subunit		133	34	152	106	108	121	311	274	263	394
NC_013967.1	GenBank	CDS	934270	935421	-	HVO_1025	acaB2	NA	acetyl-CoA C-acetyltransferase catalytic subunit		208	97	168	197	204	211	327	316	301	365
NC_013967.1	GenBank	CDS	935515	935928	+	HVO_1026	HVO_1026	NA	conserved hypothetical protein		117	48	196	215	234	118	278	221	306	435
NC_013967.1	GenBank	CDS	936539	936811	-	HVO_1027	tatAo	NA	Sec-independent protein translocase protein TatAo		4854	4266	4056	4937	4928	5467	6345	5597	4916	5841
NC_013967.1	GenBank	CDS	936980	937750	-	HVO_1028	HVO_1028	NA	probable oxidoreductase (short-chain dehydrogenase family)		696	208	486	665	600	206	456	521	227	480
NC_013967.1	GenBank	CDS	938112	939407	-	HVO_1030	HVO_1030	NA	DUF4382 domain protein		370	164	319	319	307	374	765	663	592	844
NC_013967.1	GenBank	CDS	939491	940519	-	HVO_1031	trxB1	NA	thioredoxin-disulfide reductase		796	563	535	624	609	710	1176	849	777	1138
NC_013967.1	GenBank	CDS	940639	941292	-	HVO_1032	trm9	NA	tRNA (carboxymethyluridine(34)-5-O)-methyltransferase		89	33	87	92	91	74	102	108	80	138
NC_013967.1	GenBank	CDS	941377	943500	-	HVO_1033	pilC3	NA	type IV pilus biogenesis complex membrane subunit		694	202	652	610	767	280	509	425	308	500
NC_013967.1	GenBank	CDS	943502	945196	-	HVO_1034	pilB3	NA	type IV pilus biogenesis complex ATPase subunit		1744	704	1561	1531	1979	734	1257	1094	613	936
NC_013967.1	GenBank	CDS	945296	945793	-	HVO_1035	HVO_1035	NA	conserved hypothetical protein		982	435	972	1016	1026	805	1406	1205	909	1229
NC_013967.1	GenBank	CDS	945888	946256	-	HVO_1036	HVO_1036	NA	cupin 2 barrel domain protein		133	60	168	127	194	175	274	195	175	322
NC_013967.1	GenBank	CDS	946398	946871	+	HVO_1037	HVO_1037	NA	DUF5793 domain protein		1404	735	1722	1285	1764	1042	1496	1316	1311	2471
NC_013967.1	GenBank	CDS	947001	947627	+	HVO_1038	udg4	NA	uracil-DNA glycosylase superfamily protein		1342	473	964	1287	1028	1196	1842	1806	2042	2695
NC_013967.1	GenBank	CDS	948031	948594	-	HVO_1039	HVO_1039	NA	beta-lactamase domain protein (nonfunctional)		185	64	167	182	204	125	252	191	135	183
NC_013967.1	GenBank	CDS	948679	949818	-	HVO_1040	HVO_1040	NA	DnaJ N-terminal domain protein		1503	529	1176	1259	1464	760	1335	1454	1002	1239
NC_013967.1	GenBank	CDS	949985	950983	+	HVO_1041	HVO_1041	NA	beta-lactamase domain protein		38	14	64	44	64	28	59	41	63	60
NC_013967.1	GenBank	CDS	951010	951300	+	HVO_1042	rpo11, rpoL	NA	DNA-directed RNA polymerase subunit Rpo11		1502	280	2218	2332	2805	382	786	1432	2605	3841
NC_013967.1	GenBank	CDS	951364	951924	-	HVO_1043	HVO_1043	NA	DUF1684 family protein		263	149	268	228	277	124	181	175	187	268
NC_013967.1	GenBank	CDS	952064	952876	-	HVO_1044	hisF	NA	imidazole glycerol-phosphate synthase subunit HisF		526	217	327	460	411	391	881	796	880	1001
NC_013967.1	GenBank	CDS	953067	953222	+	HVO_1045	HVO_1045	NA	conserved hypothetical protein		300	134	322	280	401	610	705	675	538	703
NC_013967.1	GenBank	CDS	953332	953499	+	HVO_1046	HVO_1046	NA	conserved hypothetical protein		1524	1318	1089	1504	1385	2209	2546	2186	2390	3095
NC_013967.1	GenBank	CDS	953595	954566	+	HVO_1047	qor2	NA	NADPH:quinone reductase		174	54	118	131	134	212	305	224	211	278
NC_013967.1	GenBank	CDS	954615	956723	-	HVO_1048	purL	NA	phosphoribosylformylglycinamidine synthase subunit PurL		167	52	204	174	227	173	285	324	224	388
NC_013967.1	GenBank	CDS	956966	957649	+	HVO_1049	HVO_1049	NA	PHP domain protein		787	112	841	996	1121	220	779	731	888	1138
NC_013967.1	GenBank	CDS	957649	958740	+	HVO_1050	asnB	NA	asparagine synthase (glutamine-hydrolyzing)		531	151	313	397	328	428	842	582	649	806
NC_013967.1	GenBank	CDS	958762	959244	-	HVO_1051	HVO_1051	NA	NUDIX family hydrolase		49	10	32	24	29	48	87	82	110	133
NC_013967.1	GenBank	CDS	959346	960344	-	HVO_1052	tfb1	NA	transcription initiation factor TFB		321	213	224	206	250	304	380	299	307	436
NC_013967.1	GenBank	CDS	960564	960842	+	HVO_1053	gatC, aatC	NA	aspartyl/glutamyl-tRNA(Asn/Gln) amidotransferase subunit C		655	619	424	598	526	941	1082	1085	797	930
NC_013967.1	GenBank	CDS	960843	962114	+	HVO_1054	gatA, aatA	NA	aspartyl/glutamyl-tRNA(Asn/Gln) amidotransferase subunit A		1248	417	826	1062	912	960	2280	1878	1515	2177
NC_013967.1	GenBank	CDS	962244	962924	+	HVO_1055	trkA1	NA	TrkA domain protein		354	126	233	274	298	267	605	524	451	628
NC_013967.1	GenBank	CDS	962924	964585	+	HVO_1056	trkH1	NA	Trk-type transport system (probable substrate potassium)		197	86	145	175	173	246	412	298	271	403
NC_013967.1	GenBank	CDS	964613	966217	-	HVO_1057	trkH2	NA	Trk-type transport system (probable substrate potassium)		852	498	698	891	797	994	1593	1302	1285	1724
NC_013967.1	GenBank	CDS	966335	967672	-	HVO_1058	trkA2	NA	TrkA domain protein		1258	742	1150	1274	1384	1282	1850	1567	1259	1687
NC_013967.1	GenBank	CDS	967758	968300	-	HVO_1059	HVO_1059	NA	START domain protein		847	408	937	836	1046	446	606	577	373	651
NC_013967.1	GenBank	CDS	968419	969378	+	HVO_1060	HVO_1060	NA	conserved hypothetical protein		87	24	43	68	70	86	157	159	160	193
NC_013967.1	GenBank	CDS	969459	970238	+	HVO_1061	trxB2	NA	oxidoreductase (homolog to thioredoxin-disulfide reductase)		150	30	122	104	103	75	240	168	223	261
NC_013967.1	GenBank	CDS	970333	971493	+	HVO_1062	coaBC	NA	phosphopantothenoylcysteine decarboxylase / phosphopantothenate--cysteine ligase		255	75	270	180	272	166	407	339	370	561
NC_013967.1	GenBank	CDS	971509	971904	-	HVO_1063	mrpG	NA	Mrp-type sodium/proton antiporter system subunit G		115	43	136	107	106	120	222	120	139	273
NC_013967.1	GenBank	CDS	971901	972194	-	HVO_1064	mrpF	NA	Mrp-type sodium/proton antiporter system subunit F		48	34	63	59	63	70	136	104	99	163
NC_013967.1	GenBank	CDS	972187	972789	-	HVO_1065	mrpE	NA	Mrp-type sodium/proton antiporter system subunit E		156	30	134	123	112	60	175	153	166	243
NC_013967.1	GenBank	CDS	972789	974486	-	HVO_1066	mrpD1	NA	Mrp-type sodium/proton antiporter system subunit D1		117	33	98	136	119	103	272	222	246	426
NC_013967.1	GenBank	CDS	974483	974824	-	HVO_1067	mrpC	NA	Mrp-type sodium/proton antiporter system subunit C		24	7	42	32	42	38	89	58	88	180
NC_013967.1	GenBank	CDS	974821	975294	-	HVO_1068	mrpB	NA	Mrp-type sodium/proton antiporter system subunit B		81	32	106	96	103	87	211	178	148	275
NC_013967.1	GenBank	CDS	975291	977696	-	HVO_1069	mrpA	NA	Mrp-type sodium/proton antiporter system subunit A		520	232	501	557	670	529	1130	1067	984	1467
NC_013967.1	GenBank	CDS	977936	978274	+	HVO_1070	HVO_1070	NA	ArsR family transcription regulator		1609	1026	1219	1491	1250	2773	3621	3770	3198	3841
NC_013967.1	GenBank	CDS	978529	978930	+	HVO_1071	HVO_1071	NA	conserved hypothetical protein		5774	3853	4674	4771	5655	5162	4987	5875	4171	4991
NC_013967.1	GenBank	CDS	979089	979655	+	HVO_1072	apt1	NA	purine phosphoribosyltransferase (adenine phosphoribosyltransferase, xanthine-guanine phosphoribosyltransferase)		1500	972	952	1328	1193	1811	2315	2257	1830	2343
NC_013967.1	GenBank	CDS	979756	980430	+	HVO_1073	HVO_1073	NA	ThiJ/PfpI domain protein		980	234	868	790	986	408	1092	946	1198	1595
NC_013967.1	GenBank	CDS	980512	981357	+	HVO_1074	HVO_1074	NA	conserved hypothetical protein		505	307	361	398	420	748	1219	923	799	1090
NC_013967.1	GenBank	CDS	981367	981666	-	HVO_1075	HVO_1075	NA	HTH domain protein		200	53	148	161	184	48	150	213	183	254
NC_013967.1	GenBank	CDS	981781	982749	+	HVO_1076	graD1	NA	sugar nucleotidyltransferase		1412	1404	1403	1218	1585	2139	2393	2126	1550	2295
NC_013967.1	GenBank	CDS	982791	983513	-	HVO_1077	dph6	NA	diphthine--ammonia ligase		162	74	167	133	152	138	298	270	177	247
NC_013967.1	GenBank	CDS	984409	984540	-	HVO_1078	HVO_1078	NA	homolog to sulfate adenylyltransferase small subunit (nonfunctional)		132	74	125	176	168	164	172	188	74	72
NC_013967.1	GenBank	CDS	983588	984406	-	HVO_1078	HVO_1078	NA	homolog to sulfate adenylyltransferase small subunit (nonfunctional)		128	69	166	146	146	149	212	192	118	146
NC_013967.1	GenBank	CDS	984665	985642	-	HVO_1079	HVO_1079	NA	homolog to sulfate adenylyltransferase small subunit		5058	4113	3811	5227	5278	7824	7257	7112	3697	2615
NC_013967.1	GenBank	CDS	985780	986346	-	HVO_1080	HVO_1080	NA	conserved hypothetical protein		5939	5832	4745	5610	5609	7967	8883	8048	7412	10076
NC_013967.1	GenBank	CDS	986514	986858	-	HVO_1081	grx3	NA	glutaredoxin		4190	3339	3574	3617	4340	2297	3929	3612	2406	3743
NC_013967.1	GenBank	CDS	986942	987574	-	HVO_1082	gfcR, pyrE1	NA	PyrE family transcription regulator GfcR		1175	699	1262	1141	1270	989	1347	1263	984	1625
NC_013967.1	GenBank	CDS	987571	988644	-	HVO_1083	gdh	NA	glucose 1-dehydrogenase		557	264	577	630	578	532	682	692	675	777
NC_013967.1	GenBank	CDS	988974	990365	-	HVO_1084	purB	NA	adenylosuccinate lyase		162	125	127	128	114	228	395	343	271	338
NC_013967.1	GenBank	CDS	990555	992132	+	HVO_1085	purNH	NA	phosphoribosylglycinamide formyltransferase / phosphoribosylaminoimidazolecarboxamide formyltransferase		384	137	389	346	416	353	594	644	410	570
NC_013967.1	GenBank	CDS	992246	993001	+	HVO_1086	pcrB2	NA	(S)-3-O-geranylgeranylglyceryl phosphate synthase 2		40	28	31	34	39	53	79	50	45	64
NC_013967.1	GenBank	CDS	993047	993472	+	HVO_1087	HVO_1087	NA	UspA domain protein		4910	792	6652	4977	6880	1058	2478	3610	2165	2801
NC_013967.1	GenBank	CDS	993598	996114	+	HVO_1088	folCP	NA	folylpolyglutamate synthase / 7,8-dihydropteroate reductase / dihydropteroate synthase		3785	1242	4573	3295	4455	1534	2887	2463	1276	1936
NC_013967.1	GenBank	CDS	996181	996933	+	HVO_1089	HVO_1089	NA	NRDE domain protein		196	40	125	118	159	76	139	137	85	160
NC_013967.1	GenBank	CDS	996959	997312	+	HVO_1090	tfeB, rpc34	NA	transcription initiation factor TFE beta subunit		2538	3321	1917	2404	2239	3646	3819	3410	3060	4060
NC_013967.1	GenBank	CDS	997547	998305	-	HVO_1091	psmA1	NA	proteasome alpha subunit		2536	1248	2026	2176	2240	4054	7298	5685	5164	8164
NC_013967.1	GenBank	CDS	998312	998791	-	HVO_1092	rnp2	NA	ribonuclease P protein component 2		2265	1338	1578	1702	2031	1722	2754	2622	1985	2629
NC_013967.1	GenBank	CDS	998801	999427	-	HVO_1093	HVO_1093	NA	probable S-adenosylmethionine-dependent methyltransferase		271	83	259	257	278	116	246	231	199	332
NC_013967.1	GenBank	CDS	999411	1000106	-	HVO_1094	rnp3	NA	ribonuclease P protein component 3		251	62	316	306	308	126	301	339	275	514
NC_013967.1	GenBank	CDS	1000245	1000799	-	HVO_1095	HVO_1095	NA	probable secreted glycoprotein		174	69	316	317	374	258	451	390	243	736
NC_013967.1	GenBank	CDS	1000850	1001947	-	HVO_1096	dapE	NA	succinyl-diaminopimelate desuccinylase		76	22	86	64	70	14	44	54	35	67
NC_013967.1	GenBank	CDS	1001944	1002810	-	HVO_1097	dapF	NA	diaminopimelate epimerase		37	6	40	28	44	11	36	40	30	41
NC_013967.1	GenBank	CDS	1002831	1004078	-	HVO_1098	lysA	NA	diaminopimelate decarboxylase		67	28	74	57	73	42	80	53	49	77
NC_013967.1	GenBank	CDS	1004075	1004917	-	HVO_1099	dapD	NA	2,3,4,5-tetrahydropyridine-2,6-dicarboxylate N-succinyltransferase		61	23	68	42	64	40	86	78	72	95
NC_013967.1	GenBank	CDS	1004914	1005675	-	HVO_1100	dapB	NA	4-hydroxy-tetrahydrodipicolinate reductase		24	13	46	26	34	19	35	25	27	35
NC_013967.1	GenBank	CDS	1005672	1006589	-	HVO_1101	dapA	NA	4-hydroxy-tetrahydrodipicolinate synthase		178	50	205	170	181	75	125	118	67	156
NC_013967.1	GenBank	CDS	1006980	1007477	+	HVO_1102	HVO_1102	NA	DUF88 family protein		1280	970	807	880	940	1062	1440	1134	843	1130
NC_013967.1	GenBank	CDS	1007487	1008407	-	HVO_1103	HVO_1103	NA	conserved hypothetical protein		631	162	572	686	730	400	812	742	515	878
NC_013967.1	GenBank	CDS	1008495	1008662	-	HVO_1104	HVO_1104	NA	conserved hypothetical protein		22	11	27	28	22	18	47	43	35	49
NC_013967.1	GenBank	CDS	1008781	1009260	+	HVO_1105	HVO_1105	NA	MiaB-like tRNA modifying enzyme		405	171	315	352	278	198	512	379	340	426
NC_013967.1	GenBank	CDS	1009491	1009643	+	HVO_1105A	HVO_1105A	NA	conserved hypothetical protein (nonfunctional)		101	70	97	108	170	116	134	142	73	142
NC_013967.1	GenBank	CDS	1011040	1011480	+	HVO_1105A	HVO_1105A	NA	conserved hypothetical protein (nonfunctional)		82	34	65	84	68	38	64	55	46	60
NC_013967.1	GenBank	CDS	1009657	1010955	-	HVO_1106	HVO_1106	NA	ISH8-type transposase ISHvo12		368	175	313	283	282	240	350	279	216	327
NC_013967.1	GenBank	CDS	1011599	1012627	-	HVO_1107	HVO_1107	NA	DUF1119 family protein		399	145	374	376	350	412	745	523	398	637
NC_013967.1	GenBank	CDS	1012676	1012900	-	HVO_1108	gar1	NA	tRNA/rRNA pseudouridine synthase complex protein Gar1		324	42	280	365	342	123	370	382	355	530
NC_013967.1	GenBank	CDS	1012900	1013178	-	HVO_1109	srp19	NA	signal recognition particle 19K protein		412	188	406	514	518	384	797	724	721	1042
NC_013967.1	GenBank	CDS	1013275	1014423	-	HVO_1110	btuF	NA	ABC-type transport system periplasmic substrate-binding protein (probable substrate cobalamin)		748	203	579	549	599	743	1502	1338	1393	1831
NC_013967.1	GenBank	CDS	1014484	1015578	+	HVO_1111	btuC	NA	ABC-type transport system permease protein (probable substrate cobalamin)		161	29	138	163	169	216	425	354	323	538
NC_013967.1	GenBank	CDS	1015575	1017005	+	HVO_1112	btuD	NA	ABC-type transport system ATP-binding protein (probable substrate cobalamin)		117	30	93	108	143	232	349	330	281	378
NC_013967.1	GenBank	CDS	1017090	1018259	+	HVO_1113	cetZ3, ftsZ5	NA	FtsZ family protein CetZ, type III		337	238	511	376	489	344	450	438	224	436
NC_013967.1	GenBank	CDS	1018346	1019044	+	HVO_1114	HVO_1114	NA	homolog to RNA-free ribonuclease P		137	119	131	131	149	111	162	121	71	121
NC_013967.1	GenBank	CDS	1019071	1019271	-	HVO_1115	HVO_1115	NA	conserved hypothetical protein		1790	1388	1711	1484	1943	1920	2666	2038	1998	2093
NC_013967.1	GenBank	CDS	1019271	1019618	-	HVO_1116	HVO_1116	NA	HTH domain protein		4610	5125	3748	3889	4677	4998	6495	5414	4555	4378
NC_013967.1	GenBank	CDS	1019803	1020444	+	HVO_1117	boa2	NA	HTH-10 family transcription regulator		2242	1149	2588	1932	2994	864	2733	1532	2022	2595
NC_013967.1	GenBank	CDS	1020539	1020673	+	HVO_1118	HVO_1118	NA	small CPxCG-related zinc finger protein		4114	371	4952	4398	5966	604	1736	2817	3227	3481
NC_013967.1	GenBank	CDS	1020707	1021228	-	HVO_1119	hcpC	NA	halocyanin		1592	438	1545	1469	1531	323	1279	1143	820	1150
NC_013967.1	GenBank	CDS	1021329	1021658	+	HVO_1120	HVO_1120	NA	TIGR04031 family protein		886	431	1080	696	898	567	958	772	488	745
NC_013967.1	GenBank	CDS	1021655	1022863	+	HVO_1121	ahbC, pqqE1	NA	Fe-coproporphyrin synthase AhbC		2173	899	2374	1420	1831	1324	2628	2004	1190	2203
NC_013967.1	GenBank	CDS	1022943	1023128	+	HVO_1122	HVO_1122	NA	conserved hypothetical protein		3153	1818	3652	3266	4498	2109	2856	2525	1622	2517
NC_013967.1	GenBank	CDS	1023195	1024244	-	HVO_1123	trxB3	NA	thioredoxin-disulfide reductase		1255	998	1203	952	1216	815	1206	978	840	1201
NC_013967.1	GenBank	CDS	1024386	1024670	+	HVO_1124	HVO_1124	NA	DUF357 family protein		86	19	85	75	86	26	111	122	138	151
NC_013967.1	GenBank	CDS	1024689	1026173	-	HVO_1125	cysS	NA	cysteine--tRNA ligase		923	580	598	764	805	1017	1585	1387	1272	1483
NC_013967.1	GenBank	CDS	1026290	1028068	-	HVO_1126	hemAT2, htr10b	NA	transducer protein HemAT		64	23	105	68	73	56	125	69	102	140
NC_013967.1	GenBank	CDS	1028135	1028629	-	HVO_1127	HVO_1127	NA	conserved hypothetical protein		19	6	22	16	36	18	47	31	18	36
NC_013967.1	GenBank	CDS	1028819	1029697	+	HVO_1128	cbiX2	NA	sirohydrochlorin cobaltochelatase		336	125	390	358	434	206	426	502	488	656
NC_013967.1	GenBank	CDS	1029697	1030869	+	HVO_1129	HVO_1129	NA	conserved hypothetical protein		166	57	170	161	172	113	272	226	224	431
NC_013967.1	GenBank	CDS	1030927	1031508	-	HVO_1130	HVO_1130	NA	conserved hypothetical protein		898	548	1044	1017	1279	1174	1633	1491	1137	1775
NC_013967.1	GenBank	CDS	1031564	1031749	-	HVO_1131	trm112	NA	methyltransferase activator Trm112		2786	2654	1978	2852	2930	6712	7303	6517	7052	8224
NC_013967.1	GenBank	CDS	1031858	1033189	-	HVO_1132	purA	NA	adenylosuccinate synthase		799	333	931	771	953	463	1120	914	907	1517
NC_013967.1	GenBank	CDS	1033423	1033728	+	HVO_1133	HVO_1133	NA	HTH domain protein		12255	13319	8970	13617	9824	24779	26154	23213	23304	23856
NC_013967.1	GenBank	CDS	1033994	1036267	-	HVO_1134	HVO_1134	NA	conserved hypothetical protein		3522	2459	3381	3047	3166	7518	8532	7682	4547	7154
NC_013967.1	GenBank	CDS	1036430	1037335	+	HVO_1135	HVO_1135	NA	homolog to S-adenosylmethionine-dependent methyltransferase		414	115	535	362	495	255	580	592	352	663
NC_013967.1	GenBank	CDS	1037336	1038220	-	HVO_1136	pgsA1	NA	CDP-alcohol 1-archaetidyltransferase		2	2	12	0	2	7	12	9	7	11
NC_013967.1	GenBank	CDS	1038438	1040096	+	HVO_1137	pchA1	NA	ion channel pore / TrkA domain protein		291	209	257	276	310	175	271	258	149	277
NC_013967.1	GenBank	CDS	1040246	1041094	-	HVO_1138	coxC1	NA	cox-type terminal oxidase subunit III		2322	1295	1649	1864	2101	1476	3875	2387	2735	4244
NC_013967.1	GenBank	CDS	1041315	1042391	-	HVO_1139	fdfT	NA	squalene synthase		2594	1684	2701	2790	3512	2653	3168	2800	2069	3072
NC_013967.1	GenBank	CDS	1042509	1043651	+	HVO_1140	acd2	NA	acyl-CoA dehydrogenase		1851	1405	1716	1720	2217	1480	2644	2189	1994	2240
NC_013967.1	GenBank	CDS	1043654	1043977	-	HVO_1141	HVO_1141	NA	PadR family transcription regulator		134	31	107	114	132	89	151	133	274	308
NC_013967.1	GenBank	CDS	1044118	1044393	+	HVO_1142	HVO_1142	NA	conserved hypothetical protein		187	22	160	176	190	38	129	311	401	481
NC_013967.1	GenBank	CDS	1044422	1045093	-	HVO_1143	assA, pgsA3	NA	probable archaetidylserine synthase		420	143	259	331	306	321	771	508	520	603
NC_013967.1	GenBank	CDS	1045260	1045706	+	HVO_1144	hcpD	NA	halocyanin		599	412	575	495	620	543	817	774	679	1225
NC_013967.1	GenBank	CDS	1045827	1046489	-	HVO_1145	rps1e	NA	30S ribosomal protein S1e		1963	1764	1618	1664	1475	2323	3260	2653	2018	3336
NC_013967.1	GenBank	CDS	1046482	1046724	-	HVO_1146	HVO_1146	NA	conserved hypothetical protein		720	595	721	513	595	844	1142	1017	739	1055
NC_013967.1	GenBank	CDS	1046721	1047842	-	HVO_1147	recJ2	NA	probable replication complex protein RecJ2		437	135	463	253	330	245	520	449	366	631
NC_013967.1	GenBank	CDS	1047847	1048314	-	HVO_1148	rps15	NA	30S ribosomal protein S15		1000	795	825	876	884	1040	1466	1329	880	1320
NC_013967.1	GenBank	CDS	1049190	1049582	+	HVO_1150	HVO_1150	NA	IS200-type transposase HfIRS11		2939	3096	3159	3117	3281	3536	4233	4570	2713	3939
NC_013967.1	GenBank	CDS	1049584	1050096	+	HVO_1151	HVO_1151	NA	IS1341-type RNA-guided DNA endonuclease HfIRS11 (nonfunctional)		2057	1412	2218	2161	2177	3713	5193	4666	3382	4773
NC_013967.1	GenBank	CDS	1050098	1050838	+	HVO_1151	HVO_1151	NA	IS1341-type RNA-guided DNA endonuclease HfIRS11 (nonfunctional)		7271	6228	7402	7077	7279	4355	5884	4996	3781	5215
NC_013967.1	GenBank	CDS	1050964	1052475	+	HVO_1153	HVO_1153	NA	probable secreted glycoprotein		1386	649	1038	1012	1160	562	872	691	649	850
NC_013967.1	GenBank	CDS	1052529	1053299	-	HVO_1154	HVO_1154	NA	probable secreted glycoprotein		84	35	64	79	78	58	122	108	79	114
NC_013967.1	GenBank	CDS	1053296	1053748	-	HVO_1155	HVO_1155	NA	probable secreted glycoprotein		12	11	10	11	16	12	14	19	14	17
NC_013967.1	GenBank	CDS	1053802	1054788	-	HVO_1156	HVO_1156	NA	conserved hypothetical protein		28	10	20	19	16	16	55	33	30	28
NC_013967.1	GenBank	CDS	1054785	1055417	-	HVO_1157	HVO_1157	NA	conserved hypothetical protein		13	11	15	12	10	17	22	35	16	39
NC_013967.1	GenBank	CDS	1055414	1055914	-	HVO_1158	HVO_1158	NA	conserved hypothetical protein		14	9	12	11	23	9	20	23	19	27
NC_013967.1	GenBank	CDS	1055914	1057956	-	HVO_1159	pilC4	NA	type IV pilus biogenesis complex membrane subunit		175	87	119	157	147	191	292	251	236	277
NC_013967.1	GenBank	CDS	1057957	1061259	-	HVO_1160	pilB4	NA	type IV pilus biogenesis complex ATPase subunit		453	204	309	262	378	236	417	325	291	413
NC_013967.1	GenBank	CDS	1061644	1061919	-	HVO_1162	tatAt	NA	Sec-independent protein translocase protein TatAt		9156	8152	7847	5710	10280	6869	9544	6422	6172	8456
NC_013967.1	GenBank	CDS	1062179	1062679	+	HVO_1163	bcp3	NA	peroxiredoxin		327	133	280	253	348	189	362	310	655	662
NC_013967.1	GenBank	CDS	1062761	1063573	+	HVO_1164	HVO_1164	NA	HD family hydrolase		1389	1721	1229	1160	1411	862	1212	936	670	785
NC_013967.1	GenBank	CDS	1063656	1064564	-	HVO_1165	mscS1	NA	mechanosensitive channel protein MscS		1670	1245	1565	1414	1575	2460	3197	2695	2263	3840
NC_013967.1	GenBank	CDS	1064561	1064809	-	HVO_1166	HVO_1166	NA	CRM domain protein		943	684	753	847	794	1032	1372	1412	1120	1611
NC_013967.1	GenBank	CDS	1064921	1065196	-	HVO_1167	rnp4	NA	ribonuclease P protein component 4		61	15	55	58	44	51	111	90	93	120
NC_013967.1	GenBank	CDS	1065306	1066367	+	HVO_1168	HVO_1168	NA	probable glycosyltransferase, type 1		258	162	204	281	242	315	537	358	429	589
NC_013967.1	GenBank	CDS	1066467	1067573	+	HVO_1169	HVO_1169	NA	probable glycosyltransferase, type 1		609	144	474	624	534	446	1063	883	841	1168
NC_013967.1	GenBank	CDS	1067603	1068031	-	HVO_1170	HVO_1170	NA	glycine-rich protein		1143	364	894	878	905	714	1440	1199	1251	1734
NC_013967.1	GenBank	CDS	1068092	1068838	-	HVO_1171	HVO_1171	NA	DUF2797 family protein		238	58	239	248	264	131	269	257	262	334
NC_013967.1	GenBank	CDS	1068963	1069910	-	HVO_1172	HVO_1172	NA	GalE family epimerase/dehydratase		411	234	347	374	434	608	712	598	612	913
NC_013967.1	GenBank	CDS	1070008	1070550	+	HVO_1173	trm56	NA	tRNA (cytidine(56)-2'-O)-methyltransferase		594	262	422	532	412	460	827	763	878	1040
NC_013967.1	GenBank	CDS	1070635	1071165	+	HVO_1174	tfeA	NA	transcription initiation factor TFE alpha subunit		2012	1051	1406	1833	1588	2548	3206	2991	2317	3230
NC_013967.1	GenBank	CDS	1071166	1071843	+	HVO_1175	HVO_1175	NA	DUF2110 family protein		296	88	283	270	348	299	603	557	466	726
NC_013967.1	GenBank	CDS	1071848	1072603	+	HVO_1176	HVO_1176	NA	DUF5803 domain protein		1337	576	1114	1189	1162	1351	2964	2332	1980	3942
NC_013967.1	GenBank	CDS	1072691	1073383	+	HVO_1177	HVO_1177	NA	ADP-ribose pyrophosphatase		259	119	239	206	259	204	277	241	265	341
NC_013967.1	GenBank	CDS	1073402	1073515	-	HVO_1178	HVO_1178	NA	conserved hypothetical protein		426	171	374	414	463	604	668	642	535	658
NC_013967.1	GenBank	CDS	1073681	1074745	+	HVO_1179	HVO_1179	NA	homolog to NAD kinase		320	117	346	291	380	170	413	342	310	419
NC_013967.1	GenBank	CDS	1074831	1075205	-	HVO_1180	HVO_1180	NA	AhpD family protein		314	145	231	311	324	187	265	238	201	291
NC_013967.1	GenBank	CDS	1075523	1076554	+	HVO_1181	phoU1	NA	PhoU domain protein		481	272	389	414	562	412	570	489	574	660
NC_013967.1	GenBank	CDS	1076674	1077132	+	HVO_1182	HVO_1182	NA	conserved hypothetical protein		134	117	96	184	148	712	744	652	480	803
NC_013967.1	GenBank	CDS	1077208	1077651	-	HVO_1183	HVO_1183	NA	conserved hypothetical protein		1228	404	1272	1003	1504	722	624	764	412	793
NC_013967.1	GenBank	CDS	1077825	1078964	-	HVO_1184	HVO_1184	NA	DUF1511 family protein		475	216	386	437	380	361	744	667	376	523
NC_013967.1	GenBank	CDS	1079116	1079298	+	HVO_1185	HVO_1185	NA	conserved hypothetical protein		2330	2020	2196	2707	3097	2990	3098	2978	3062	3420
NC_013967.1	GenBank	CDS	1079366	1079590	+	HVO_1186	HVO_1186	NA	HTH domain protein		23186	18055	20482	18176	24938	15560	19029	17787	14660	17280
NC_013967.1	GenBank	CDS	1079634	1080065	+	HVO_1187	HVO_1187	NA	START domain protein		2318	1788	2121	1690	2050	1758	2425	2068	1495	2341
NC_013967.1	GenBank	CDS	1080508	1080825	+	HVO_1188	HVO_1188	NA	conserved hypothetical protein		1265	431	1037	1184	1205	331	637	751	434	554
NC_013967.1	GenBank	CDS	1080889	1082415	-	HVO_1189	aldH2	NA	aldehyde dehydrogenase		2916	2290	4744	3345	5086	3169	6376	4436	4005	6271
NC_013967.1	GenBank	CDS	1082548	1083267	+	HVO_1190	boa3	NA	HTH-10 family transcription regulator		1056	708	892	1113	1115	948	1553	1269	1269	1471
NC_013967.1	GenBank	CDS	1083296	1084135	-	HVO_1191	fadM2	NA	proline dehydrogenase		932	770	2255	1596	2512	777	1603	1279	826	1573
NC_013967.1	GenBank	CDS	1084301	1084396	+	HVO_1192	livJ2	NA	ABC-type transport system periplasmic substrate-binding protein (probable substrate branched-chain amino acids) (nonfunctional)		3	1	8	8	7	6	9	12	6	8
NC_013967.1	GenBank	CDS	1084395	1085606	+	HVO_1192	livJ2	NA	ABC-type transport system periplasmic substrate-binding protein (probable substrate branched-chain amino acids) (nonfunctional)		23	22	20	27	32	44	61	58	40	58
NC_013967.1	GenBank	CDS	1085608	1086186	+	HVO_1193	livH2	NA	ABC-type transport system permease protein (probable substrate branched-chain amino acids) (nonfunctional)		22	9	21	18	22	24	38	22	16	35
NC_013967.1	GenBank	CDS	1086183	1087307	+	HVO_1194	livM2	NA	ABC-type transport system permease protein (probable substrate branched-chain amino acids)		42	21	35	24	40	50	89	72	79	81
NC_013967.1	GenBank	CDS	1087304	1088110	+	HVO_1195	livG2	NA	ABC-type transport system ATP-binding protein (probable substrate branched-chain amino acids)		84	44	79	73	73	88	119	106	98	110
NC_013967.1	GenBank	CDS	1088107	1088844	+	HVO_1196	livF2	NA	ABC-type transport system ATP-binding protein (probable substrate branched-chain amino acids)		50	20	54	37	74	18	77	68	77	99
NC_013967.1	GenBank	CDS	1088887	1089684	-	HVO_1197	HVO_1197	NA	RIO-type protein kinase domain protein		10446	4511	11324	8531	10497	4625	8974	6921	5134	7621
NC_013967.1	GenBank	CDS	1089724	1090161	-	HVO_1198	HVO_1198	NA	UspA domain protein		3491	620	4047	3429	4195	588	1492	1987	1823	2517
NC_013967.1	GenBank	CDS	1090314	1091456	+	HVO_1199	acd3	NA	acyl-CoA dehydrogenase		911	458	882	721	1004	423	954	820	534	722
NC_013967.1	GenBank	CDS	1091481	1091936	-	HVO_1200	arlD2, flaD2	NA	arl cluster protein ArlD		1081	517	1186	784	1263	945	1105	1059	696	1057
NC_013967.1	GenBank	CDS	1092259	1094385	+	HVO_1201	HVO_1201	NA	HisKA_7TM/sensor box histidine kinase		214	127	169	157	183	313	380	362	322	421
NC_013967.1	GenBank	CDS	1094484	1095581	-	HVO_1202	HVO_1202	NA	conserved hypothetical protein		18	5	21	21	13	21	34	31	34	50
NC_013967.1	GenBank	CDS	1095684	1096214	-	HVO_1203	arlD1, flaD1	NA	arl cluster protein ArlD		133	78	97	88	96	177	225	191	232	246
NC_013967.1	GenBank	CDS	1096507	1097016	-	HVO_1205	cheD	NA	taxis cluster protein CheD		28	4	14	10	16	10	22	18	51	42
NC_013967.1	GenBank	CDS	1097038	1098225	-	HVO_1206	cheC	NA	taxis cluster protein CheC		76	60	57	48	63	116	114	130	160	132
NC_013967.1	GenBank	CDS	1098222	1098590	-	HVO_1207	cheY	NA	response regulator CheY		96	48	54	47	61	153	244	208	175	228
NC_013967.1	GenBank	CDS	1098739	1099401	-	HVO_1208	HVO_1208	NA	conserved hypothetical protein		489	102	509	501	632	622	1458	1518	1550	2216
NC_013967.1	GenBank	CDS	1099534	1099872	+	HVO_1209	HVO_1209	NA	HTH domain protein		639	825	448	598	599	1380	1161	965	907	1299
NC_013967.1	GenBank	CDS	1100086	1100727	+	HVO_1210	arlA1, flgA1	NA	archaellin A1		325	140	233	267	238	604	1139	949	1060	962
NC_013967.1	GenBank	CDS	1100738	1101400	+	HVO_1211	arlA2, flgA2	NA	archaellin A2		165	67	60	49	62	102	187	130	280	138
NC_013967.1	GenBank	CDS	1101720	1102460	-	HVO_1212	cirA	NA	KaiC-type circadian clock protein CirA		839	484	615	770	864	943	1355	1210	1016	1587
NC_013967.1	GenBank	CDS	1102755	1104209	+	HVO_1213	arlCE, flaCE	NA	arl cluster protein ArlCE		260	133	165	194	166	265	435	373	390	415
NC_013967.1	GenBank	CDS	1104193	1104630	+	HVO_1214	arlF, flaF	NA	arl cluster protein ArlF		78	110	73	61	79	71	90	92	99	116
NC_013967.1	GenBank	CDS	1104631	1105080	+	HVO_1215	arlG, flaG	NA	arl cluster protein ArlG		16	11	12	10	12	22	47	30	45	41
NC_013967.1	GenBank	CDS	1105077	1105826	+	HVO_1216	arlH, flaH	NA	arl cluster protein ArlH		151	150	130	116	193	138	125	126	92	126
NC_013967.1	GenBank	CDS	1105827	1107491	+	HVO_1217	arlI, flaI	NA	archaellar motor/biogenesis protein ArlI		155	121	112	132	143	158	230	144	182	201
NC_013967.1	GenBank	CDS	1107496	1109238	+	HVO_1218	arlJ, flaJ	NA	archaellar motor/biogenesis protein ArlJ		77	39	56	40	59	117	168	145	127	171
NC_013967.1	GenBank	CDS	1109235	1110353	+	HVO_1219	cheF2	NA	taxis protein CheF2		70	51	56	51	49	120	142	151	140	135
NC_013967.1	GenBank	CDS	1110429	1110791	+	HVO_1220	HVO_1220	NA	conserved hypothetical protein		61	23	40	42	28	101	123	137	130	121
NC_013967.1	GenBank	CDS	1110849	1111715	-	HVO_1221	cheF1	NA	taxis protein CheF1		55	35	19	29	38	49	65	52	55	63
NC_013967.1	GenBank	CDS	1111719	1112561	-	HVO_1222	cheR	NA	protein-glutamate O-methyltransferase CheR		94	37	80	70	53	51	154	127	141	124
NC_013967.1	GenBank	CDS	1112561	1114831	-	HVO_1223	cheA	NA	taxis sensor histidine kinase CheA		157	91	125	147	167	202	301	335	298	348
NC_013967.1	GenBank	CDS	1114834	1115934	-	HVO_1224	cheB	NA	protein-glutamate methylesterase / protein-glutamine glutaminase CheB		38	14	29	24	32	23	68	89	120	122
NC_013967.1	GenBank	CDS	1116184	1116657	+	HVO_1225	cheW1	NA	purine-binding taxis protein CheW		385	342	206	215	280	371	531	447	524	437
NC_013967.1	GenBank	CDS	1116697	1117185	-	HVO_1226	HVO_1226	NA	major facilitator superfamily transport protein		6	3	7	2	14	10	12	7	16	15
NC_013967.1	GenBank	CDS	1117313	1118905	+	HVO_1227	uraA1	NA	xanthine/uracil permease family transport protein		237	141	142	235	173	1052	1593	1388	1688	2053
NC_013967.1	GenBank	CDS	1118978	1121443	+	HVO_1228	hcpE	NA	DUF5059 domain / halocyanin domain protein		1672	889	1383	873	1050	1347	4625	3271	1372	3432
NC_013967.1	GenBank	CDS	1121446	1121583	-	HVO_1229	HVO_1229	NA	conserved hypothetical protein		199	88	213	220	301	154	193	191	96	188
NC_013967.1	GenBank	CDS	1122509	1122844	-	HVO_1230	mscS9	NA	mechanosensitive channel protein MscS (nonfunctional)		90	70	84	85	96	88	61	81	59	84
NC_013967.1	GenBank	CDS	1121664	1122509	-	HVO_1230	mscS9	NA	mechanosensitive channel protein MscS (nonfunctional)		83	33	90	58	99	84	114	97	54	93
NC_013967.1	GenBank	CDS	1122941	1123435	+	HVO_1231	HVO_1231	NA	DUF457 family protein		54	11	69	73	82	55	94	119	71	127
NC_013967.1	GenBank	CDS	1123534	1124115	+	HVO_1232	HVO_1232	NA	putative AhpD family alkylhydroperoxidase		133	56	152	111	171	110	191	162	134	211
NC_013967.1	GenBank	CDS	1124201	1124395	+	HVO_1233	cspA3	NA	cold shock protein		78	47	123	97	120	124	142	151	129	249
NC_013967.1	GenBank	CDS	1124517	1126013	-	HVO_1234	phr3	NA	(6-4)DNA photolyase		228	92	275	209	275	152	265	257	178	269
NC_013967.1	GenBank	CDS	1126063	1126857	-	HVO_1235	cre2	NA	creatininase domain protein		250	41	302	297	350	214	410	408	524	730
NC_013967.1	GenBank	CDS	1126927	1128534	-	HVO_1236	acs3	NA	acyl-CoA synthetase		120	48	218	139	249	85	161	129	119	169
NC_013967.1	GenBank	CDS	1128598	1129563	-	HVO_1237	HVO_1237	NA	DUF583 domain protein		22	9	15	14	33	12	36	24	9	27
NC_013967.1	GenBank	CDS	1129774	1130748	+	HVO_1238	HVO_1238	NA	probable oxidoreductase (aldo-keto reductase family protein)		426	243	378	375	427	381	631	522	558	634
NC_013967.1	GenBank	CDS	1130792	1131286	+	HVO_1238A	HVO_1238A	NA	conserved hypothetical protein		195	50	139	125	192	130	297	210	197	343
NC_013967.1	GenBank	CDS	1131262	1132479	-	HVO_1239	HVO_1239	NA	major facilitator superfamily transport protein		362	92	327	265	309	246	566	342	416	697
NC_013967.1	GenBank	CDS	1132536	1133597	-	HVO_1240	HVO_1240	NA	conserved hypothetical protein		1003	384	923	719	951	709	1147	1024	859	1627
NC_013967.1	GenBank	CDS	1133594	1134265	-	HVO_1241	prrC	NA	SCO1/SenC/PrrC family protein		933	574	826	731	930	655	1009	981	982	1657
NC_013967.1	GenBank	CDS	1134411	1135709	+	HVO_1242	HVO_1242	NA	conserved hypothetical protein		1051	254	944	841	1140	308	749	747	785	1436
NC_013967.1	GenBank	CDS	1135740	1136432	-	HVO_1243	HVO_1243	NA	homolog to cytochrome c-type biogenesis protein CcdA		368	88	269	213	274	75	213	171	148	225
NC_013967.1	GenBank	CDS	1136432	1137022	-	HVO_1244	trxA4	NA	thioredoxin		276	76	211	171	279	47	147	122	119	196
NC_013967.1	GenBank	CDS	1137170	1137853	-	HVO_1245	HVO_1245	NA	thioredoxin domain protein		222	63	184	177	207	135	378	241	279	339
NC_013967.1	GenBank	CDS	1138037	1138414	+	HVO_1246	ferA1	NA	ferredoxin (2Fe-2S)		149	48	130	113	164	74	181	163	138	230
NC_013967.1	GenBank	CDS	1138428	1139003	-	HVO_1247	HVO_1247	NA	NUDIX family hydrolase		242	50	217	187	241	121	304	215	243	352
NC_013967.1	GenBank	CDS	1139167	1139376	+	HVO_1248	HVO_1248	NA	DUF1918 family protein		4848	4017	2429	4060	3382	4716	6806	6478	6149	6422
NC_013967.1	GenBank	CDS	1139413	1139841	+	HVO_1249	HVO_1249	NA	DUF54 family protein		2782	724	1824	2172	1758	1010	4001	3302	2493	3162
NC_013967.1	GenBank	CDS	1139884	1140447	-	HVO_1250	HVO_1250	NA	redoxin domain protein		505	312	431	407	442	435	694	561	450	652
NC_013967.1	GenBank	CDS	1140529	1140954	-	HVO_1251	HVO_1251	NA	DMT superfamily transport protein		309	167	203	283	246	298	636	547	511	685
NC_013967.1	GenBank	CDS	1141152	1141349	+	HVO_1252	HVO_1252	NA	conserved hypothetical protein		2755	1959	3079	2066	4228	1842	1963	2257	1300	2227
NC_013967.1	GenBank	CDS	1141799	1141840	-	HVO_1253	HVO_1253	NA	DUF1486 family protein (nonfunctional)		255	230	282	290	280	251	362	366	253	435
NC_013967.1	GenBank	CDS	1141388	1141798	-	HVO_1253	HVO_1253	NA	DUF1486 family protein (nonfunctional)		403	308	430	438	448	379	560	549	373	607
NC_013967.1	GenBank	CDS	1141984	1142136	+	HVO_1254	HVO_1254	NA	conserved hypothetical protein		92	26	137	94	114	174	219	216	134	293
NC_013967.1	GenBank	CDS	1142179	1143417	-	HVO_1255	HVO_1255	NA	major facilitator superfamily transport protein		66	19	79	73	84	38	95	78	85	125
NC_013967.1	GenBank	CDS	1143500	1144399	-	HVO_1256	HVO_1256	NA	DUF58 domain protein		91	30	89	109	123	81	125	119	97	183
NC_013967.1	GenBank	CDS	1144407	1145423	-	HVO_1257	moxR2	NA	AAA-type ATPase (MoxR subfamily)		502	322	399	415	393	418	676	633	547	700
NC_013967.1	GenBank	CDS	1145416	1146339	-	HVO_1258	HVO_1258	NA	conserved hypothetical protein		90	20	96	77	113	49	116	69	75	149
NC_013967.1	GenBank	CDS	1146332	1146955	-	HVO_1259	HVO_1259	NA	conserved hypothetical protein		149	120	151	121	176	133	147	138	105	222
NC_013967.1	GenBank	CDS	1146952	1149408	-	HVO_1260	HVO_1260	NA	von Willebrand factor type A domain protein		131	71	126	105	122	123	210	165	137	234
NC_013967.1	GenBank	CDS	1149408	1151204	-	HVO_1261	HVO_1261	NA	conserved hypothetical protein		28	9	47	40	41	24	62	41	52	69
NC_013967.1	GenBank	CDS	1151434	1152891	+	HVO_1262	nhaC2	NA	probable NhaC-type sodium/proton antiporter		27	17	22	31	25	23	55	30	42	40
NC_013967.1	GenBank	CDS	1152937	1153533	-	HVO_1263	HVO_1263	NA	DUF304 domain protein		89	23	122	93	108	104	192	166	128	234
NC_013967.1	GenBank	CDS	1153530	1154183	-	HVO_1264	HVO_1264	NA	DUF304 domain protein		112	79	109	100	118	156	164	156	136	157
NC_013967.1	GenBank	CDS	1154320	1154805	+	HVO_1265	HVO_1265	NA	Lrp/AsnC family transcription regulator		987	1044	818	1008	1071	1988	2083	1985	1522	1754
NC_013967.1	GenBank	CDS	1154802	1155953	+	HVO_1266	aspC2	NA	pyridoxal phosphate-dependent aminotransferase		1121	375	1140	959	1050	1171	1994	1737	1295	1930
NC_013967.1	GenBank	CDS	1156060	1156485	+	HVO_1267	HVO_1267	NA	UspA domain protein		67	29	67	43	62	69	115	113	55	90
NC_013967.1	GenBank	CDS	1156643	1157356	+	HVO_1268	HVO_1268	NA	conserved hypothetical protein		2546	939	2552	2775	3040	2424	4045	4412	3730	4977
NC_013967.1	GenBank	CDS	1157407	1158216	+	HVO_1269	HVO_1269	NA	conserved hypothetical protein (nonfunctional)		441	137	487	492	518	436	709	616	443	748
NC_013967.1	GenBank	CDS	1158215	1159534	+	HVO_1269	HVO_1269	NA	conserved hypothetical protein (nonfunctional)		269	66	172	186	218	185	300	311	256	298
NC_013967.1	GenBank	CDS	1159535	1159675	-	HVO_1270	HVO_1270	NA	conserved hypothetical protein		1365	735	1587	1647	2073	1551	1329	1356	994	1878
NC_013967.1	GenBank	CDS	1159897	1160487	-	HVO_1271	HVO_1271	NA	receiver box response regulator		4640	4158	4685	4591	4671	7984	9089	8827	6008	8597
NC_013967.1	GenBank	CDS	1160641	1161729	-	HVO_1272	HVO_1272	NA	TrmB family transcription regulator		2629	1453	2219	2348	2274	1277	2467	1975	1844	2111
NC_013967.1	GenBank	CDS	1161871	1163367	-	HVO_1273	guaB1	NA	inosine-5'-monophosphate dehydrogenase		1149	545	908	1075	1056	820	1285	1393	616	834
NC_013967.1	GenBank	CDS	1163765	1163962	+	HVO_1273_A	HVO_1273_A	NA	conserved hypothetical protein		6188	3461	6089	5594	8437	3421	3353	3749	2160	3318
NC_013967.1	GenBank	CDS	1163969	1164931	+	HVO_1274	HVO_1274	NA	DUF5794 domain protein		9243	2545	11314	8039	11378	3413	5466	5585	3154	5687
NC_013967.1	GenBank	CDS	1164974	1165360	+	HVO_1275	HVO_1275	NA	UPF0047 family protein		1924	606	2210	1402	2156	592	906	943	265	704
NC_013967.1	GenBank	CDS	1165456	1165683	+	HVO_1276	HVO_1276	NA	small CPxCG-related zinc finger protein		973	548	794	802	854	1047	1253	1174	872	1225
NC_013967.1	GenBank	CDS	1166194	1166574	+	HVO_1278	HVO_1278	NA	conserved hypothetical protein		614	129	392	514	442	248	857	750	928	815
NC_013967.1	GenBank	CDS	1166683	1167171	+	HVO_1279	hdrA, folA1	NA	dihydrofolate reductase		164	54	275	226	306	89	218	240	264	465
NC_013967.1	GenBank	CDS	1167265	1168569	+	HVO_1280	HVO_1280	NA	major facilitator superfamily transport protein		131	57	150	150	145	178	322	249	227	382
NC_013967.1	GenBank	CDS	1168624	1169697	-	HVO_1281	HVO_1281	NA	probable glycosyltransferase, type 1		122	30	119	142	122	92	163	124	117	175
NC_013967.1	GenBank	CDS	1169699	1170076	-	HVO_1282	HVO_1282	NA	PtpS family protein		194	110	239	186	280	162	250	228	221	409
NC_013967.1	GenBank	CDS	1170083	1171081	-	HVO_1283	HVO_1283	NA	oxidoreductase (homolog to zinc-containing alcohol dehydrogenase / threonine 3-dehydrogenase)		565	157	474	452	483	430	894	618	735	1172
NC_013967.1	GenBank	CDS	1171085	1171870	-	HVO_1284	arfA, gch3	NA	GTP cyclohydrolase 3		805	387	668	676	801	664	1288	1055	961	1316
NC_013967.1	GenBank	CDS	1171941	1172195	-	HVO_1285	HVO_1285	NA	conserved hypothetical protein		36	9	85	61	86	7	22	12	22	76
NC_013967.1	GenBank	CDS	1172274	1173056	+	HVO_1286	HVO_1286	NA	HAD superfamily hydrolase		340	113	431	337	460	208	344	321	255	517
NC_013967.1	GenBank	CDS	1173162	1173758	+	HVO_1287	pfpI	NA	protein deglycase PfpI		1110	531	2192	1429	2156	871	1354	1274	998	1734
NC_013967.1	GenBank	CDS	1173837	1173971	+	HVO_1288	HVO_1288	NA	conserved hypothetical protein		356	210	434	345	490	199	292	243	106	206
NC_013967.1	GenBank	CDS	1174083	1174481	-	HVO_1289	HVO_1289	NA	OsmC domain protein		4050	4604	2785	3415	3624	9087	11713	10024	12034	16176
NC_013967.1	GenBank	CDS	1174580	1175296	-	HVO_1290	HVO_1290	NA	metal-dependent hydrolase domain protein		2057	1131	1906	1834	2195	1926	3054	2809	3065	5145
NC_013967.1	GenBank	CDS	1175604	1176335	+	HVO_1291	HVO_1291	NA	fumarylacetoacetase family protein		397	316	445	365	442	484	677	575	473	899
NC_013967.1	GenBank	CDS	1176384	1176776	+	HVO_1292	HVO_1292	NA	DUF1648 family protein		28	11	50	35	37	32	95	44	31	82
NC_013967.1	GenBank	CDS	1176818	1177435	+	HVO_1293	HVO_1293	NA	LacC domain protein		65	31	50	56	61	57	139	118	102	156
NC_013967.1	GenBank	CDS	1177428	1179008	+	HVO_1294	HVO_1294	NA	GMC family oxidoreductase		300	92	257	231	264	226	582	475	392	663
NC_013967.1	GenBank	CDS	1179103	1180188	+	HVO_1295	hisC	NA	histidinol-phosphate aminotransferase		190	106	165	143	194	180	295	214	152	235
NC_013967.1	GenBank	CDS	1180185	1180694	+	HVO_1296	adk2	NA	probable adenylate kinase		82	15	73	60	73	24	78	90	67	99
NC_013967.1	GenBank	CDS	1180691	1181293	+	HVO_1297	agsA, pgsA2	NA	probable archaetidylglycerolphosphate synthase		107	21	85	70	94	46	118	89	63	139
NC_013967.1	GenBank	CDS	1181631	1181816	+	HVO_1297A	HVO_1297A	NA	conserved hypothetical protein		2	0	4	1	4	2	4	3	2	2
NC_013967.1	GenBank	CDS	1181816	1183234	+	HVO_1298	HVO_1298	NA	sensor box histidine kinase		91	33	76	53	78	88	197	180	168	168
NC_013967.1	GenBank	CDS	1183305	1183826	+	HVO_1299	HVO_1299	NA	cro/C1 family transcription regulator		4551	5600	3797	4084	4713	3807	4139	3528	2597	4128
NC_013967.1	GenBank	CDS	1183977	1184621	+	HVO_1300	tpiA1	NA	triosephosphate isomerase		525	97	429	404	446	201	517	369	331	546
NC_013967.1	GenBank	CDS	1184666	1186432	-	HVO_1301	HVO_1301	NA	DUF87 domain protein		1469	891	1130	1262	1291	1727	2330	1985	1628	2200
NC_013967.1	GenBank	CDS	1186496	1187788	-	HVO_1302	polY	NA	DNA-directed DNA polymerase Y		295	98	316	240	302	175	283	295	211	404
NC_013967.1	GenBank	CDS	1187908	1188336	-	HVO_1303	HVO_1303	NA	Lrp/AsnC family transcription regulator		546	277	388	524	531	680	885	874	747	1282
NC_013967.1	GenBank	CDS	1188454	1189392	-	HVO_1304	porB	NA	pyruvate--ferredoxin oxidoreductase beta subunit		6479	3804	3722	4357	4122	8009	13461	10129	10992	15084
NC_013967.1	GenBank	CDS	1189396	1191291	-	HVO_1305	porA	NA	pyruvate--ferredoxin oxidoreductase alpha subunit		5593	3935	3612	4177	4133	7100	11453	8655	7976	10827
NC_013967.1	GenBank	CDS	1191491	1192648	-	HVO_1306	aroC	NA	chorismate synthase		365	188	227	245	277	364	664	499	548	825
NC_013967.1	GenBank	CDS	1192755	1193285	+	HVO_1307	HVO_1307	NA	conserved hypothetical protein		52	19	56	53	69	40	71	70	56	120
NC_013967.1	GenBank	CDS	1193274	1193594	-	HVO_1307A	HVO_1307A	NA	phosphodiesterase/nucleotide pyrophosphatase domain protein (nonfunctional)		74	32	79	52	62	81	175	122	92	142
NC_013967.1	GenBank	CDS	1193661	1194953	-	HVO_1308	aroA	NA	3-phosphoshikimate 1-carboxyvinyltransferase		491	210	389	330	401	517	878	621	611	839
NC_013967.1	GenBank	CDS	1195278	1196453	+	HVO_1309	HVO_1309	NA	peptidase M24 family protein (homolog to Xaa-Pro dipeptidase)		748	334	994	892	1093	682	847	952	666	1342
NC_013967.1	GenBank	CDS	1196487	1197008	-	HVO_1310	HVO_1310	NA	conserved hypothetical protein		5962	2074	7271	5849	7322	2251	3047	3204	2322	3877
NC_013967.1	GenBank	CDS	1197175	1198020	-	HVO_1311	HVO_1311	NA	probable oxidoreductase (short-chain dehydrogenase family)		524	260	496	369	552	212	587	594	497	482
NC_013967.1	GenBank	CDS	1198166	1198984	+	HVO_1312	tyrA	NA	prephenate dehydrogenase		41	8	26	17	28	14	58	41	56	81
NC_013967.1	GenBank	CDS	1199072	1200475	+	HVO_1313	HVO_1313	NA	probable S-adenosylmethionine-dependent methyltransferase		179	36	141	186	161	113	292	326	426	548
NC_013967.1	GenBank	CDS	1200580	1201371	+	HVO_1314	surE1	NA	5'-nucleotidase SurE		157	67	210	150	220	104	168	151	133	235
NC_013967.1	GenBank	CDS	1201682	1201906	+	HVO_1316	HVO_1316	NA	conserved hypothetical protein		85	40	47	81	83	228	234	283	184	299
NC_013967.1	GenBank	CDS	1201909	1202160	-	HVO_1317	HVO_1317	NA	conserved hypothetical protein		242	154	225	285	280	187	411	374	271	399
NC_013967.1	GenBank	CDS	1202245	1203051	+	HVO_1318	aacC	NA	aminoglycoside N3'-acetyltransferase		106	28	107	75	117	61	108	103	82	123
NC_013967.1	GenBank	CDS	1203115	1203540	-	HVO_1319	osmC	NA	peroxiredoxin OsmC, lipoyl-dependent		20	7	34	18	25	9	17	15	13	29
NC_013967.1	GenBank	CDS	1203637	1204086	-	HVO_1320	HVO_1320	NA	LysE family transport protein		38	8	30	48	35	11	33	27	21	38
NC_013967.1	GenBank	CDS	1204459	1204770	-	HVO_1322	aroQ	NA	chorismate mutase		580	382	283	331	321	458	712	626	368	400
NC_013967.1	GenBank	CDS	1204767	1205636	-	HVO_1323	aroK	NA	shikimate kinase, archaeal-type		181	123	103	102	95	99	203	177	133	162
NC_013967.1	GenBank	CDS	1205784	1206212	+	HVO_1324	HVO_1324	NA	DUF5796 domain protein		173	77	142	175	180	108	215	190	167	258
NC_013967.1	GenBank	CDS	1206212	1206448	+	HVO_1325	HVO_1325	NA	conserved hypothetical protein		47	13	42	38	42	30	72	43	52	86
NC_013967.1	GenBank	CDS	1206493	1206627	-	HVO_1326	HVO_1326	NA	small CPxCG-related zinc finger protein		90	29	190	129	224	121	128	131	172	290
NC_013967.1	GenBank	CDS	1206706	1208916	+	HVO_1327	cdc48c	NA	AAA-type ATPase (CDC48 subfamily)		338	101	521	268	428	146	300	227	176	324
NC_013967.1	GenBank	CDS	1209017	1209334	+	HVO_1328	HVO_1328	NA	conserved hypothetical protein		129	48	201	131	207	43	93	94	50	123
NC_013967.1	GenBank	CDS	1209403	1210143	-	HVO_1329	HVO_1329	NA	probable S-adenosylmethionine-dependent methyltransferase		21	2	18	14	24	14	29	37	29	58
NC_013967.1	GenBank	CDS	1210215	1210835	-	HVO_1330	HVO_1330	NA	conserved hypothetical protein		46	35	44	46	32	59	63	53	76	97
NC_013967.1	GenBank	CDS	1210934	1211335	+	HVO_1331	HVO_1331	NA	ArsR family transcription regulator		748	580	572	618	827	666	855	940	709	1077
NC_013967.1	GenBank	CDS	1211427	1211816	+	HVO_1332	HVO_1332	NA	conserved hypothetical protein		186	130	118	123	170	372	423	362	365	673
NC_013967.1	GenBank	CDS	1211841	1214681	-	HVO_1333	lhr2	NA	ATP-dependent DNA helicase		541	278	414	381	444	474	843	656	723	891
NC_013967.1	GenBank	CDS	1214772	1215047	+	HVO_1334	HVO_1334	NA	conserved hypothetical protein		96	37	118	126	126	105	118	136	46	134
NC_013967.1	GenBank	CDS	1215044	1215322	+	HVO_1335	HVO_1335	NA	conserved hypothetical protein		198	73	239	251	289	176	230	260	123	301
NC_013967.1	GenBank	CDS	1215368	1216150	-	HVO_1336	rpe	NA	rpa-associated phosphoesterase		748	194	726	595	732	423	985	722	608	1153
NC_013967.1	GenBank	CDS	1216155	1218026	-	HVO_1337	rpap1	NA	rpa-associated protein		714	227	732	518	702	452	869	833	613	995
NC_013967.1	GenBank	CDS	1218023	1219306	-	HVO_1338	rpa1	NA	replication protein A		801	265	744	636	818	444	954	933	830	1194
NC_013967.1	GenBank	CDS	1219399	1219776	+	HVO_1339	HVO_1339	NA	conserved hypothetical protein		113	50	167	104	156	105	163	142	148	298
NC_013967.1	GenBank	CDS	1219836	1220963	-	HVO_1340	HVO_1340	NA	probable glycosyltransferase, type 1		221	110	230	208	223	185	435	372	366	450
NC_013967.1	GenBank	CDS	1221066	1221725	+	HVO_1341	arfC	NA	2,5-diamino-6-(ribosylamino)-4(3H)-pyrimidinone 5'-phosphate reductase		181	76	127	138	169	159	280	267	190	295
NC_013967.1	GenBank	CDS	1221860	1222195	+	HVO_1342	trxA2	NA	thioredoxin		2375	2144	1749	1762	2123	1629	1748	1695	1375	2071
NC_013967.1	GenBank	CDS	1222322	1222636	-	HVO_1343	HVO_1343	NA	NifU C-terminal domain protein		2490	1896	2521	2662	3169	3433	3076	3445	2653	4013
NC_013967.1	GenBank	CDS	1222761	1223477	+	HVO_1344	sdo1	NA	ribosome maturation protein Sdo1		3139	2655	3164	2498	2887	2355	3298	2827	1933	2946
NC_013967.1	GenBank	CDS	1223505	1223834	-	HVO_1345	HVO_1345	NA	FUN14 family protein		1300	303	1475	1344	1606	601	1224	1645	1724	2791
NC_013967.1	GenBank	CDS	1224075	1225376	+	HVO_1346	hflX	NA	ribosome-associating GTPase HflX		1796	667	1655	1612	1889	567	1175	1101	731	1397
NC_013967.1	GenBank	CDS	1225438	1225965	-	HVO_1347	moaC	NA	probable cyclic pyranopterin monophosphate synthase		118	61	200	115	156	72	137	122	81	145
NC_013967.1	GenBank	CDS	1225962	1227398	-	HVO_1348	nnrDE	NA	bifunctional NAD(P)H-hydrate repair enzyme Nnr		57	28	77	50	80	36	65	42	49	76
NC_013967.1	GenBank	CDS	1227488	1228672	+	HVO_1349	HVO_1349	NA	major facilitator superfamily transport protein		83	25	58	69	65	76	133	129	134	220
NC_013967.1	GenBank	CDS	1228716	1229099	+	HVO_1350	HVO_1350	NA	ArsR family transcription regulator		1100	898	1535	1674	1822	1392	1586	1749	817	1890
NC_013967.1	GenBank	CDS	1229187	1231541	+	HVO_1351	rad3a	NA	DNA repair helicase Rad3		1063	423	1096	1099	1153	906	1417	1283	902	1473
NC_013967.1	GenBank	CDS	1231593	1231781	-	HVO_1352	HVO_1352	NA	small CPxCG-related zinc finger protein		57	7	37	34	25	21	55	54	66	76
NC_013967.1	GenBank	CDS	1232031	1232252	+	HVO_1353	HVO_1353	NA	conserved hypothetical protein		3578	559	3435	3135	4040	538	1131	2437	2268	3327
NC_013967.1	GenBank	CDS	1232332	1234074	-	HVO_1354	mutS5b	NA	DNA mismatch repair protein MutS		206	53	262	188	245	67	198	180	168	283
NC_013967.1	GenBank	CDS	1234158	1234460	-	HVO_1355	HVO_1355	NA	UPF0058 family protein		198	59	202	196	251	107	164	157	90	142
NC_013967.1	GenBank	CDS	1234866	1236518	+	HVO_1356	HVO_1356	NA	sensor box histidine kinase		585	190	426	423	483	308	596	496	474	619
NC_013967.1	GenBank	CDS	1236660	1238408	+	HVO_1357	HVO_1357	NA	receiver/bat box HTH-10 family transcription regulator		1591	706	1501	1561	1619	2185	4660	3964	3212	4380
NC_013967.1	GenBank	CDS	1238438	1238830	-	HVO_1358	HVO_1358	NA	receiver box response regulator		2265	772	2261	1949	2312	1629	2291	2316	1334	2932
NC_013967.1	GenBank	CDS	1238925	1239131	-	HVO_1359	HVO_1359	NA	small CPxCG-related zinc finger protein		2279	1517	2376	2690	3461	1704	1610	2150	1540	2528
NC_013967.1	GenBank	CDS	1239241	1239633	-	HVO_1360	HVO_1360	NA	TrmB family transcription regulator		1820	1904	1396	1618	1658	1545	1964	1589	1358	1498
NC_013967.1	GenBank	CDS	1239765	1240808	-	HVO_1361	HVO_1361	NA	TSUP family transport protein		117	124	69	98	114	317	343	326	238	352
NC_013967.1	GenBank	CDS	1240805	1240954	-	HVO_1362	HVO_1362	NA	conserved hypothetical protein		17	5	8	13	11	47	30	52	56	82
NC_013967.1	GenBank	CDS	1241450	1241914	-	HVO_1363	HVO_1363	NA	DUF4341/DUF395 family protein		69	8	30	42	38	26	91	73	86	101
NC_013967.1	GenBank	CDS	1241911	1242402	-	HVO_1364	HVO_1364	NA	DUF4341/DUF395 family protein		10	8	14	14	16	25	33	20	14	20
NC_013967.1	GenBank	CDS	1242403	1243590	-	HVO_1365	HVO_1365	NA	rhodanese domain protein / beta-lactamase domain protein		86	43	38	47	85	71	111	86	106	102
NC_013967.1	GenBank	CDS	1243858	1244109	+	HVO_1366	HVO_1366	NA	UPF0033 family protein		8	10	6	2	7	5	13	10	12	8
NC_013967.1	GenBank	CDS	1244106	1244687	+	HVO_1367	HVO_1367	NA	DsrE domain protein		26	13	7	10	22	33	28	23	28	32
NC_013967.1	GenBank	CDS	1244879	1245682	-	HVO_1368	HVO_1368	NA	beta-lactamase domain protein		2232	1215	3637	2409	3775	1065	1628	1456	784	2091
NC_013967.1	GenBank	CDS	1245842	1246504	-	HVO_1369	HVO_1369	NA	DUF124 family protein		1054	707	922	988	1119	949	1000	916	643	1197
NC_013967.1	GenBank	CDS	1246610	1247944	-	HVO_1370	proA	NA	gamma-glutamyl phosphate reductase		730	328	640	688	683	884	1829	1307	1271	2102
NC_013967.1	GenBank	CDS	1247937	1248842	-	HVO_1371	proB	NA	glutamate 5-kinase		185	87	171	157	160	196	310	300	235	434
NC_013967.1	GenBank	CDS	1248835	1249608	-	HVO_1372	proC	NA	pyrroline-5-carboxylate reductase		202	40	174	192	226	125	260	219	241	432
NC_013967.1	GenBank	CDS	1249714	1250865	-	HVO_1373	acd4	NA	acyl-CoA dehydrogenase		773	525	868	659	981	293	684	773	814	1098
NC_013967.1	GenBank	CDS	1250956	1252617	-	HVO_1374	acs4	NA	acyl-CoA synthetase		414	207	433	395	581	387	730	561	523	683
NC_013967.1	GenBank	CDS	1252710	1254554	-	HVO_1375	menE	NA	o-succinylbenzoate--CoA ligase		480	132	461	443	378	330	729	580	585	888
NC_013967.1	GenBank	CDS	1254654	1255037	-	HVO_1376	mce	NA	methylmalonyl-CoA epimerase		160	83	118	173	198	105	148	156	172	177
NC_013967.1	GenBank	CDS	1255092	1255466	+	HVO_1377	HVO_1377	NA	UPF0145 family protein		478	240	584	510	790	433	453	451	388	655
NC_013967.1	GenBank	CDS	1255474	1255854	+	HVO_1378	HVO_1378	NA	conserved hypothetical protein		549	135	790	643	760	424	768	656	448	931
NC_013967.1	GenBank	CDS	1255949	1256233	-	HVO_1379	HVO_1379	NA	conserved hypothetical protein		36	12	66	48	40	17	21	29	15	38
NC_013967.1	GenBank	CDS	1256541	1258217	-	HVO_1380	mmcA2	NA	methylmalonyl-CoA mutase subunit A		660	295	768	544	873	416	613	619	608	780
NC_013967.1	GenBank	CDS	1258374	1259042	+	HVO_1381	HVO_1381	NA	probable S-adenosylmethionine-dependent methyltransferase		77	29	130	67	123	35	75	74	46	92
NC_013967.1	GenBank	CDS	1259125	1259514	+	HVO_1382	nac	NA	nascent polypeptide-associated complex protein		604	357	565	524	588	577	805	658	606	852
NC_013967.1	GenBank	CDS	1259511	1260236	+	HVO_1383	trmI	NA	tRNA (adenine-N(1))-methyltransferase TrmI		751	203	794	546	634	292	973	790	728	1249
NC_013967.1	GenBank	CDS	1260288	1260932	-	HVO_1384	HVO_1384	NA	conserved hypothetical protein		176	39	136	143	122	85	276	176	158	199
NC_013967.1	GenBank	CDS	1260973	1261293	-	HVO_1385	tfs1, rpoM1	NA	transcription elongation factor TFS		1712	1785	1194	1732	1626	1788	2309	1879	2191	2061
NC_013967.1	GenBank	CDS	1261387	1261644	-	HVO_1386	HVO_1386	NA	conserved hypothetical protein		552	523	781	516	873	167	280	314	134	231
NC_013967.1	GenBank	CDS	1261763	1262536	-	HVO_1387	fadA1	NA	enoyl-CoA hydratase		478	194	948	512	1023	199	448	362	315	485
NC_013967.1	GenBank	CDS	1262636	1263136	+	HVO_1388	HVO_1388	NA	DUF5797 domain protein		485	246	521	420	597	437	742	535	597	754
NC_013967.1	GenBank	CDS	1263156	1263755	-	HVO_1389	HVO_1389	NA	probable S-adenosylmethionine-dependent methyltransferase		666	195	718	633	813	289	662	529	420	634
NC_013967.1	GenBank	CDS	1263781	1264767	-	HVO_1390	HVO_1390	NA	DUF5787 domain protein		209	81	192	156	185	111	291	212	194	332
NC_013967.1	GenBank	CDS	1264940	1265395	-	HVO_1391	HVO_1391	NA	NUDIX family hydrolase		3071	2090	1957	2157	1836	1961	2974	2358	1282	1963
NC_013967.1	GenBank	CDS	1265555	1265884	+	HVO_1392	rps10b	NA	30S ribosomal protein S10b		2154	3242	1388	2184	1664	4590	4507	3214	3604	5185
NC_013967.1	GenBank	CDS	1265949	1266212	-	HVO_1393	HVO_1393	NA	conserved hypothetical protein		465	263	307	305	322	863	1470	1052	910	1374
NC_013967.1	GenBank	CDS	1266209	1267759	-	HVO_1394	nhaC3	NA	probable NhaC-type sodium/proton antiporter		549	216	370	384	359	506	964	921	815	1179
NC_013967.1	GenBank	CDS	1267888	1269171	+	HVO_1395	HVO_1395	NA	M20 family amidohydrolase (homolog to indole-3-acetyl-aspartate hydrolase)		398	120	391	320	362	185	338	290	214	364
NC_013967.1	GenBank	CDS	1270472	1271887	-	HVO_1396	HVO_1396	NA	FAD-dependent oxidoreductase (homolog to geranylgeranyl reductase)		830	590	620	689	648	1207	2112	1546	1454	2136
NC_013967.1	GenBank	CDS	1269301	1270497	+	HVO_1397	HVO_1397	NA	histidine kinase		1559	453	1686	1666	2196	951	1347	1391	1015	1619
NC_013967.1	GenBank	CDS	1272027	1273130	-	HVO_1398	tsgC11	NA	ABC-type transport system permease protein (probable substrate sugar)		129	59	78	119	109	279	729	466	579	803
NC_013967.1	GenBank	CDS	1273127	1274395	-	HVO_1399	tsgB11	NA	ABC-type transport system permease protein (probable substrate sugar)		208	48	159	159	176	287	576	435	595	691
NC_013967.1	GenBank	CDS	1274392	1275951	-	HVO_1400	tsgD11	NA	ABC-type transport system ATP-binding protein (probable substrate sugar)		625	416	471	615	591	1138	1741	1664	1440	1822
NC_013967.1	GenBank	CDS	1276175	1277308	-	HVO_1401	tsgA11	NA	ABC-type transport system periplasmic substrate-binding protein (probable substrate sugar)		3904	2080	2090	2661	2245	5477	9791	8834	7934	11313
NC_013967.1	GenBank	CDS	1277493	1278854	-	HVO_1402	pmm3	NA	phosphohexomutase (phosphoglucomutase / phosphomannomutase)		446	127	471	346	469	228	672	529	515	829
NC_013967.1	GenBank	CDS	1279029	1279313	+	HVO_1403	acyP	NA	acylphosphatase		1082	320	992	1042	1245	339	1025	1064	671	1054
NC_013967.1	GenBank	CDS	1279393	1279632	+	HVO_1404	HVO_1404	NA	conserved hypothetical protein		171	80	222	170	203	127	220	166	147	205
NC_013967.1	GenBank	CDS	1279645	1280088	-	HVO_1405	HVO_1405	NA	conserved hypothetical protein		947	645	1131	1070	1680	570	587	710	412	778
NC_013967.1	GenBank	CDS	1280186	1280290	-	HVO_1405A	HVO_1405A	NA	conserved hypothetical protein		2542	623	2343	2167	4271	1884	2409	2542	1594	1929
NC_013967.1	GenBank	CDS	1280434	1281267	-	HVO_1406	HVO_1406	NA	DUF429 family protein		76	26	42	28	40	42	77	61	47	77
NC_013967.1	GenBank	CDS	1281308	1281985	-	HVO_1407	HVO_1407	NA	HTH domain protein		2071	2318	1940	2027	2188	1535	1626	1666	812	1521
NC_013967.1	GenBank	CDS	1282343	1282774	+	HVO_1408	HVO_1408	NA	DoxX domain protein		18	7	21	19	24	25	58	37	35	53
NC_013967.1	GenBank	CDS	1282920	1283501	+	HVO_1409	HVO_1409	NA	YwrF family protein		32	11	50	32	55	31	45	41	33	56
NC_013967.1	GenBank	CDS	1283612	1284265	+	HVO_1410	HVO_1410	NA	conserved hypothetical protein		39	28	56	35	43	31	33	39	32	34
NC_013967.1	GenBank	CDS	1284317	1284757	-	HVO_1411	HVO_1411	NA	START domain protein		23	5	18	17	19	13	31	18	23	23
NC_013967.1	GenBank	CDS	1285312	1286286	+	HVO_1412	mvaD	NA	phosphomevalonate decarboxylase		245	80	190	218	209	201	476	360	390	691
NC_013967.1	GenBank	CDS	1286362	1287495	+	HVO_1413	ndh2	NA	probable NADH dehydrogenase		216	59	383	231	281	97	216	175	115	257
NC_013967.1	GenBank	CDS	1287661	1289370	+	HVO_1414	HVO_1414	NA	HisKA_7TM/sensor box histidine kinase		436	143	519	415	516	262	469	415	337	556
NC_013967.1	GenBank	CDS	1289458	1290150	+	HVO_1415	HVO_1415	NA	HAD superfamily hydrolase		135	27	171	106	185	44	118	83	82	169
NC_013967.1	GenBank	CDS	1290242	1291246	+	HVO_1416	HVO_1416	NA	APH family phosphotransferase		145	33	154	105	167	55	104	84	48	116
NC_013967.1	GenBank	CDS	1291746	1293083	-	HVO_1417	HVO_1417	NA	DUF318 family protein		132	58	189	158	177	94	148	141	126	190
NC_013967.1	GenBank	CDS	1291354	1291560	+	HVO_1418	mc1A	NA	nonhistone chromosomal protein MC1 (nonfunctional)		40	22	43	31	38	13	19	14	4	13
NC_013967.1	GenBank	CDS	1291560	1291661	+	HVO_1418	mc1A	NA	nonhistone chromosomal protein MC1 (nonfunctional)		6	3	14	9	6	7	2	8	10	15
NC_013967.1	GenBank	CDS	1293349	1294026	+	HVO_1419	HVO_1419	NA	HTH-10 family transcription regulator		241	236	209	186	211	295	298	248	207	351
NC_013967.1	GenBank	CDS	1294150	1294392	+	HVO_1421	HVO_1421	NA	chimeric protein (nonfunctional)		89	91	60	60	96	67	113	82	84	135
NC_013967.1	GenBank	CDS	1294393	1294863	+	HVO_1421	HVO_1421	NA	chimeric protein (nonfunctional)		369	348	253	250	304	375	470	325	289	463
NC_013967.1	GenBank	CDS	1295035	1296081	-	HVO_1422	HVO_1422	NA	XerC/D-like integrase		531	357	362	270	351	340	506	463	418	905
NC_013967.1	GenBank	CDS	1296078	1296386	-	HVO_1422_A	HVO_1422_A	NA	homolog to pHK2-ORF12		326	248	185	153	218	221	287	265	270	628
NC_013967.1	GenBank	CDS	1296636	1296893	+	HVO_1423	HVO_1423	NA	homolog to phage PhiH1 repressor protein		489	551	528	490	588	719	599	617	454	519
NC_013967.1	GenBank	CDS	1297044	1298123	+	HVO_1424	HVO_1424	NA	conserved hypothetical protein		366	301	373	304	416	696	747	677	654	1085
NC_013967.1	GenBank	CDS	1298106	1298225	-	HVO_1424A	HVO_1424A	NA	homolog to virus protein HRPV1-VP8 (nonfunctional)		28	16	22	15	20	82	84	78	88	138
NC_013967.1	GenBank	CDS	1298230	1299027	-	HVO_1425	HVO_1425	NA	conserved hypothetical protein		274	275	222	206	215	548	628	582	692	918
NC_013967.1	GenBank	CDS	1299138	1299308	+	HVO_1425A	HVO_1425A	NA	conserved hypothetical protein		1405	1233	3238	2127	3245	2718	2396	2426	1786	3383
NC_013967.1	GenBank	CDS	1299309	1300286	-	HVO_1426	HVO_1426	NA	homolog to virus protein HRPV1-VP8		80	64	60	67	86	44	90	46	52	77
NC_013967.1	GenBank	CDS	1300408	1300797	-	HVO_1427	HVO_1427	NA	homolog to pHK2-ORF8		1	0	0	5	0	6	2	4	0	7
NC_013967.1	GenBank	CDS	1300794	1301657	-	HVO_1428	HVO_1428	NA	homolog to pHK2-ORF7		4	5	2	6	3	1	6	6	6	7
NC_013967.1	GenBank	CDS	1301654	1302247	-	HVO_1429	HVO_1429	NA	homolog to pHK2-ORF6		9	2	6	12	10	6	9	8	9	16
NC_013967.1	GenBank	CDS	1302282	1302455	-	HVO_1430	HVO_1430	NA	homolog to pHK2-ORF5		8	11	8	25	12	26	28	24	14	28
NC_013967.1	GenBank	CDS	1302457	1303971	-	HVO_1431	HVO_1431	NA	homolog to virus structural protein HRPV1-VP4		179	175	113	147	168	187	240	214	147	181
NC_013967.1	GenBank	CDS	1303971	1304075	-	HVO_1431A	HVO_1431A	NA	conserved hypothetical protein		2	6	3	1	2	5	8	7	4	6
NC_013967.1	GenBank	CDS	1304083	1304490	-	HVO_1432	HVO_1432	NA	homolog to virus structural protein HRPV1-VP3		58	56	63	43	37	60	95	90	92	97
NC_013967.1	GenBank	CDS	1304490	1304858	-	HVO_1433	HVO_1433	NA	homolog to pHK2-ORF2		112	124	78	59	82	126	168	166	136	183
NC_013967.1	GenBank	CDS	1304945	1306849	-	HVO_1434	HVO_1434	NA	homolog to HRPV1-ORF1		157	92	131	116	162	158	217	179	168	219
NC_013967.1	GenBank	CDS	1306916	1307311	-	HVO_1434A	HVO_1434A	NA	conserved hypothetical protein		399	78	274	378	302	47	114	168	86	168
NC_013967.1	GenBank	CDS	1307656	1308510	+	HVO_1436	ubiA2	NA	(S)-2,3-di-O-geranylgeranylglyceryl phosphate synthase		202	58	151	148	132	182	315	280	238	324
NC_013967.1	GenBank	CDS	1308511	1308705	+	HVO_1436A	HVO_1436A	NA	conserved hypothetical protein		482	654	378	448	475	690	612	523	445	530
NC_013967.1	GenBank	CDS	1308698	1309309	+	HVO_1437	HVO_1437	NA	conserved hypothetical protein		1402	1417	1334	1317	1440	1868	2048	1641	1556	2289
NC_013967.1	GenBank	CDS	1309411	1309830	+	HVO_1438	HVO_1438	NA	YneT family protein		277	69	284	182	264	129	279	204	136	228
NC_013967.1	GenBank	CDS	1309882	1310862	-	HVO_1439	cysK1	NA	cysteine synthase		570	221	487	518	535	426	692	613	586	918
NC_013967.1	GenBank	CDS	1311049	1311372	-	HVO_1440	HVO_1440	NA	DUF5798 domain protein		474	239	811	534	808	406	678	557	765	1506
NC_013967.1	GenBank	CDS	1311468	1312526	-	HVO_1441	HVO_1441	NA	ABC-type transport system permease protein		41	11	60	36	57	29	86	47	80	111
NC_013967.1	GenBank	CDS	1312519	1314390	-	HVO_1442	HVO_1442	NA	ABC-type transport system permease protein		32	25	70	53	54	54	118	87	94	125
NC_013967.1	GenBank	CDS	1314387	1315379	-	HVO_1443	HVO_1443	NA	ABC-type transport system ATP-binding protein		221	83	225	178	253	170	246	219	138	245
NC_013967.1	GenBank	CDS	1315527	1316387	-	HVO_1444	hbd3	NA	3-hydroxyacyl-CoA dehydrogenase		892	543	959	869	1089	1167	1510	1520	1149	2170
NC_013967.1	GenBank	CDS	1316512	1317474	+	HVO_1445	HVO_1445	NA	conserved hypothetical protein		699	131	591	616	644	899	1877	1797	1406	2016
NC_013967.1	GenBank	CDS	1317778	1318671	+	HVO_1446	fbp1	NA	fructose-1,6-bisphosphatase		268	193	284	143	351	171	261	219	177	376
NC_013967.1	GenBank	CDS	1318831	1320576	+	HVO_1447	pccB1	NA	propionyl-CoA carboxylase carboxyltransferase component		310	244	452	294	525	347	648	499	365	517
NC_013967.1	GenBank	CDS	1321108	1321563	-	HVO_1448	HVO_1448	NA	DoxX domain protein		39	22	44	43	47	31	90	69	81	129
NC_013967.1	GenBank	CDS	1320765	1321124	+	HVO_1449	HVO_1449	NA	DUF5658 domain protein		20	5	16	17	22	10	24	30	23	22
NC_013967.1	GenBank	CDS	1321660	1322130	-	HVO_1450	maoC1	NA	MaoC domain protein		72	35	126	90	128	82	93	116	148	229
NC_013967.1	GenBank	CDS	1322369	1323655	+	HVO_1451	gdhA1	NA	glutamate dehydrogenase (NAD)		561	197	964	684	1064	317	726	734	596	760
NC_013967.1	GenBank	CDS	1323707	1324546	+	HVO_1452	citE	NA	homolog to citrate lyase beta subunit		294	83	430	299	429	159	493	401	361	566
NC_013967.1	GenBank	CDS	1324709	1325962	+	HVO_1453	gdhA2	NA	glutamate dehydrogenase (NADP)		1438	791	1291	1199	1621	1059	1436	1256	1002	1521
NC_013967.1	GenBank	CDS	1326226	1327140	+	HVO_1454	pyrB	NA	aspartate carbamoyltransferase catalytic subunit		373	146	237	276	267	562	890	643	558	760
NC_013967.1	GenBank	CDS	1327137	1327604	+	HVO_1455	pyrI	NA	aspartate carbamoyltransferase regulatory subunit		400	230	244	370	321	1040	1389	1114	1235	1576
NC_013967.1	GenBank	CDS	1327610	1329130	-	HVO_1456	HVO_1456	NA	receiver/sensor box histidine kinase		182	56	144	114	139	102	223	179	189	270
NC_013967.1	GenBank	CDS	1329306	1329410	+	HVO_1456A	HVO_1456A	NA	conserved hypothetical protein		1152	260	1085	950	1343	646	803	706	563	876
NC_013967.1	GenBank	CDS	1329538	1330413	+	HVO_1457	HVO_1457	NA	glycoside hydrolase domain protein		410	263	456	328	474	258	354	325	188	352
NC_013967.1	GenBank	CDS	1330470	1330583	-	HVO_1458	HVO_1458	NA	conserved hypothetical protein		274	73	294	250	367	228	306	296	235	361
NC_013967.1	GenBank	CDS	1330658	1331374	-	HVO_1459	HVO_1459	NA	ThuA family protein		599	403	468	535	540	762	1204	980	983	1332
NC_013967.1	GenBank	CDS	1331451	1332260	-	HVO_1460	fadA2	NA	enoyl-CoA hydratase		36	13	40	40	29	40	54	37	47	82
NC_013967.1	GenBank	CDS	1332326	1333390	-	HVO_1461	menC	NA	o-succinylbenzoate synthase		36	8	21	14	17	24	55	34	48	60
NC_013967.1	GenBank	CDS	1333387	1334325	-	HVO_1462	menA	NA	1,4-dihydroxy-2-naphthoate polyprenyltransferase		221	75	143	196	195	161	330	247	247	363
NC_013967.1	GenBank	CDS	1334502	1335452	-	HVO_1463	trxB4	NA	oxidoreductase (homolog to thioredoxin-disulfide reductase)		67	17	61	50	42	22	104	63	29	75
NC_013967.1	GenBank	CDS	1335454	1336671	-	HVO_1464	fhuD1	NA	ABC-type transport system periplasmic substrate-binding protein (probable substrate siderophore)		217	105	208	207	239	133	286	227	170	334
NC_013967.1	GenBank	CDS	1336816	1337733	-	HVO_1465	menB	NA	1,4-dihydroxy-2-naphthoyl-CoA synthase		463	274	434	375	470	313	827	676	550	797
NC_013967.1	GenBank	CDS	1337856	1338320	+	HVO_1466	HVO_1466	NA	CopD domain protein		28	3	55	24	52	18	24	18	14	28
NC_013967.1	GenBank	CDS	1338313	1338846	+	HVO_1467	HVO_1467	NA	conserved hypothetical protein		97	14	155	87	130	36	82	66	38	116
NC_013967.1	GenBank	CDS	1338855	1339379	-	HVO_1468	HVO_1468	NA	conserved hypothetical protein		440	74	291	365	329	276	578	458	465	616
NC_013967.1	GenBank	CDS	1339459	1341213	-	HVO_1469	menD	NA	2-succinyl-5-enolpyruvyl-6-hydroxy-3-cyclohexene-1-carboxylate synthase		363	87	290	263	283	183	536	440	454	776
NC_013967.1	GenBank	CDS	1341301	1342632	-	HVO_1470	menF	NA	isochorismate synthase		364	162	350	240	324	294	540	403	454	709
NC_013967.1	GenBank	CDS	1342808	1343401	-	HVO_1471	HVO_1471	NA	YuiH family molybdopterin-binding domain protein		891	596	648	746	786	624	1189	912	924	1215
NC_013967.1	GenBank	CDS	1343584	1343796	+	HVO_1472	HVO_1472	NA	conserved hypothetical protein		1887	1964	1348	1341	1742	2930	2971	3116	1920	2354
NC_013967.1	GenBank	CDS	1343855	1344133	+	HVO_1473	HVO_1473	NA	UPF0058 family protein		14611	16480	13223	12056	12909	10748	10692	10376	6454	9924
NC_013967.1	GenBank	CDS	1344199	1344270	+	HVO_1473A	HVO_1473A	NA	conserved hypothetical protein		348	218	374	223	290	228	392	258	160	278
NC_013967.1	GenBank	CDS	1344274	1345923	+	HVO_1474	HVO_1474	NA	probable rhomboid family protease		240	34	232	194	224	168	308	227	198	345
NC_013967.1	GenBank	CDS	1346000	1346626	-	HVO_1475	HVO_1475	NA	probable rRNA methyltransferase		35	27	20	32	35	16	70	55	44	75
NC_013967.1	GenBank	CDS	1346626	1347021	-	HVO_1476	HVO_1476	NA	conserved hypothetical protein		3	2	1	2	2	0	0	8	3	7
NC_013967.1	GenBank	CDS	1347266	1348249	-	HVO_1477	HVO_1477	NA	eDNA utilization nuclease		254	54	195	176	267	108	186	201	129	245
NC_013967.1	GenBank	CDS	1348391	1349344	+	HVO_1478	tfb5	NA	transcription initiation factor TFB		7947	6152	6324	5870	7573	4361	5137	4765	3036	4665
NC_013967.1	GenBank	CDS	1349410	1351053	-	HVO_1479	agl23b	NA	probable dolichyl-phosphate--hexose flippase Agl23		185	64	116	155	122	145	328	212	202	348
NC_013967.1	GenBank	CDS	1351155	1351442	+	HVO_1480	HVO_1480	NA	conserved hypothetical protein		67	29	34	49	51	42	99	58	74	95
NC_013967.1	GenBank	CDS	1351477	1351968	+	HVO_1481	HVO_1481	NA	UspA domain protein		12060	5425	15326	10865	14659	3439	6856	6556	3784	5840
NC_013967.1	GenBank	CDS	1352076	1352402	+	HVO_1482	ferA2	NA	ferredoxin (2Fe-2S)		3397	1529	4357	2677	3699	1486	2824	2050	1148	1914
NC_013967.1	GenBank	CDS	1352654	1353307	-	HVO_1483	HVO_1483	NA	rhodanese domain protein / beta-lactamase domain protein (nonfunctional)		18	9	18	6	16	5	27	12	24	20
NC_013967.1	GenBank	CDS	1352530	1352652	-	HVO_1483	HVO_1483	NA	rhodanese domain protein / beta-lactamase domain protein (nonfunctional)		2	2	4	3	10	2	2	2	4	9
NC_013967.1	GenBank	CDS	1353372	1355135	-	HVO_1484	hemAT1, htr10a	NA	transducer protein HemAT		136	70	96	80	84	87	217	156	167	194
NC_013967.1	GenBank	CDS	1355280	1355915	+	HVO_1485	HVO_1485	NA	ferritin domain protein		179	61	211	147	186	53	123	105	68	135
NC_013967.1	GenBank	CDS	1356016	1356600	+	HVO_1486	HVO_1486	NA	MOSC domain protein		69	16	108	58	133	24	52	24	30	49
NC_013967.1	GenBank	CDS	1356597	1357814	+	HVO_1487	galK	NA	galactokinase		73	26	78	51	83	43	76	62	32	56
NC_013967.1	GenBank	CDS	1358000	1359238	-	HVO_1488	gnaD, iftA	NA	D-gluconate dehydratase		7826	4840	8367	8301	7646	7772	10780	10178	8521	14497
NC_013967.1	GenBank	CDS	1359323	1359769	-	HVO_1489	HVO_1489	NA	DUF5519 domain protein		24	12	23	26	30	21	27	21	16	31
NC_013967.1	GenBank	CDS	1360183	1360749	+	HVO_1490	HVO_1490	NA	conserved hypothetical protein		24	3	3	11	12	6	26	19	35	23
NC_013967.1	GenBank	CDS	1360779	1362005	-	HVO_1491	HVO_1491	NA	HAD superfamily hydrolase		374	169	469	343	443	248	435	391	376	636
NC_013967.1	GenBank	CDS	1362157	1362600	+	HVO_1492	HVO_1492	NA	DUF5799 domain protein		294	137	285	309	297	262	378	446	469	730
NC_013967.1	GenBank	CDS	1362720	1362869	-	HVO_1493	HVO_1493	NA	conserved hypothetical protein		2310	1406	2252	2081	2690	1555	1563	1573	1151	1899
NC_013967.1	GenBank	CDS	1363070	1364062	-	HVO_1494	fba1	NA	fructose-bisphosphate aldolase, class 2		530	347	573	473	616	556	846	751	676	1040
NC_013967.1	GenBank	CDS	1364228	1364704	-	HVO_1495	ptfB	NA	phosphotransferase system component IIB, fructose-specific		378	192	454	305	397	186	334	256	162	398
NC_013967.1	GenBank	CDS	1364701	1366398	-	HVO_1496	ptsI	NA	phosphotransferase system component I		276	116	318	185	294	119	305	206	187	319
NC_013967.1	GenBank	CDS	1366402	1366671	-	HVO_1497	ptsH1	NA	phosphocarrier protein HPr		8	1	10	6	8	8	16	16	6	14
NC_013967.1	GenBank	CDS	1366671	1367135	-	HVO_1498	ptfA	NA	phosphotransferase system component IIA, fructose-specific		13	9	22	13	22	7	32	40	18	26
NC_013967.1	GenBank	CDS	1367180	1368307	-	HVO_1499	ptfC	NA	phosphotransferase system component IIC, fructose-specific		458	129	396	385	479	443	704	627	618	838
NC_013967.1	GenBank	CDS	1368413	1369330	-	HVO_1500	pfkB	NA	1-phosphofructokinase		54	16	28	18	40	41	83	55	54	120
NC_013967.1	GenBank	CDS	1369327	1370094	-	HVO_1501	glpR	NA	DeoR family transcription regulator GlpR		208	139	128	171	217	256	352	292	299	308
NC_013967.1	GenBank	CDS	1370298	1371272	-	HVO_1502	leuB	NA	3-isopropylmalate dehydrogenase		14	5	9	11	14	13	11	15	7	13
NC_013967.1	GenBank	CDS	1371265	1371873	-	HVO_1503	leuD1	NA	3-isopropylmalate dehydratase small subunit		157	90	148	142	150	94	132	111	60	166
NC_013967.1	GenBank	CDS	1371870	1373291	-	HVO_1504	leuC1	NA	3-isopropylmalate dehydratase large subunit		178	141	202	173	262	133	223	134	123	204
NC_013967.1	GenBank	CDS	1373284	1373547	-	HVO_1505	HVO_1505	NA	conserved hypothetical protein		16	9	22	16	35	13	18	23	12	40
NC_013967.1	GenBank	CDS	1373559	1374605	-	HVO_1506	ilvC	NA	ketol-acid reductoisomerase		153	60	134	82	161	90	190	120	90	204
NC_013967.1	GenBank	CDS	1374602	1375258	-	HVO_1507	ilvN	NA	acetolactate synthase small subunit		57	29	47	46	67	69	86	75	54	93
NC_013967.1	GenBank	CDS	1375255	1377018	-	HVO_1508	ilvB1	NA	acetolactate synthase large subunit		246	89	338	218	329	180	195	249	145	294
NC_013967.1	GenBank	CDS	1377161	1377262	-	HVO_1509	HVO_1509	NA	conserved hypothetical protein		828	124	935	721	1127	507	1090	1218	773	1269
NC_013967.1	GenBank	CDS	1377383	1378705	-	HVO_1510	leuA2	NA	2-isopropylmalate synthase		1127	729	1005	962	1198	744	819	726	508	657
NC_013967.1	GenBank	CDS	1378985	1379272	+	HVO_1512	HVO_1512	NA	DUF5779 domain protein		376	274	310	314	379	478	430	380	347	516
NC_013967.1	GenBank	CDS	1379388	1380074	+	HVO_1513	HVO_1513	NA	beta-lactamase domain protein		506	141	528	450	633	174	340	363	343	465
NC_013967.1	GenBank	CDS	1380074	1380610	+	HVO_1514	HVO_1514	NA	conserved hypothetical protein		109	57	106	67	111	72	100	103	71	79
NC_013967.1	GenBank	CDS	1380674	1380886	-	HVO_1515	HVO_1515	NA	CopG domain protein		48	24	21	47	49	26	39	44	39	50
NC_013967.1	GenBank	CDS	1381022	1381348	+	HVO_1516	HVO_1516	NA	conserved hypothetical protein		798	642	553	649	744	1005	1027	1023	896	1186
NC_013967.1	GenBank	CDS	1381400	1382311	-	HVO_1517	aglJ	NA	dolichyl-phosphate glucosyltransferase AglJ		274	271	209	221	301	430	530	474	456	603
NC_013967.1	GenBank	CDS	1382710	1382982	+	HVO_1518	HVO_1518	NA	ISH5-type transposase ISHvo11 (nonfunctional)		266	104	248	188	204	159	226	213	162	199
NC_013967.1	GenBank	CDS	1384386	1385231	+	HVO_1518	HVO_1518	NA	ISH5-type transposase ISHvo11 (nonfunctional)		25	16	18	16	17	30	37	35	24	40
NC_013967.1	GenBank	CDS	1385227	1385466	+	HVO_1518	HVO_1518	NA	ISH5-type transposase ISHvo11 (nonfunctional)		11	13	4	10	6	23	46	44	32	41
NC_013967.1	GenBank	CDS	1383031	1384200	+	HVO_1519	HVO_1519	NA	ISH3-type transposase ISH51		712	276	623	506	557	572	795	663	453	780
NC_013967.1	GenBank	CDS	1385553	1386272	-	HVO_1522	aglP	NA	hexuronic acid methyltransferase AglP		837	812	602	598	612	1933	2063	1648	1624	2835
NC_013967.1	GenBank	CDS	1386375	1387490	-	HVO_1523	aglQ	NA	N-glycosylation pathway protein AglQ		690	458	529	512	548	1330	1546	1276	1058	1634
NC_013967.1	GenBank	CDS	1387487	1388401	-	HVO_1523_A	aglE	NA	glycosyltransferase AglE		662	448	455	519	490	816	1007	841	708	1046
NC_013967.1	GenBank	CDS	1388454	1389884	-	HVO_1524	aglR	NA	probable flippase AglR		298	156	274	250	300	656	704	750	590	877
NC_013967.1	GenBank	CDS	1390102	1391268	-	HVO_1525	HVO_1525	NA	ISH3-type transposase ISH51		673	287	543	463	459	514	705	615	437	730
NC_013967.1	GenBank	CDS	1391458	1392831	+	HVO_1526	aglS	NA	dolichyl-monophosphomannose--protein mannosyltransferase AglS		656	364	538	485	524	1308	1412	1254	1099	1571
NC_013967.1	GenBank	CDS	1393000	1393731	+	HVO_1527	aglF	NA	UTP--glucose-1-phosphate uridylyltransferase AglF		316	340	224	264	288	737	680	550	529	687
NC_013967.1	GenBank	CDS	1393780	1394667	+	HVO_1528	aglI	NA	glycosyltransferase AglI		784	778	560	756	688	974	1169	1018	776	1004
NC_013967.1	GenBank	CDS	1394676	1395617	-	HVO_1529	aglG	NA	glucuronosyltransferase AglG		808	890	572	761	768	1467	1924	1557	1292	1928
NC_013967.1	GenBank	CDS	1395734	1398898	+	HVO_1530	aglB	NA	dolichyl-monophosphooligosaccharide--protein glycotransferase AglB		1321	780	911	1135	1191	3220	4607	4051	4449	6294
NC_013967.1	GenBank	CDS	1399056	1400348	-	HVO_1531	aglM	NA	UDP-glucose 6-dehydrogenase AglM		388	329	363	334	397	517	611	552	494	710
NC_013967.1	GenBank	CDS	1400470	1401438	+	HVO_1532	HVO_1532	NA	DUF368 family protein		286	134	279	340	332	342	514	450	512	706
NC_013967.1	GenBank	CDS	1401545	1401700	-	HVO_1533	HVO_1533	NA	small CPxCG-related zinc finger protein		93	66	88	91	155	105	108	107	78	118
NC_013967.1	GenBank	CDS	1401868	1402422	-	HVO_1534	HVO_1534	NA	probable S-adenosylmethionine-dependent methyltransferase		323	146	238	226	258	203	359	395	309	424
NC_013967.1	GenBank	CDS	1402619	1402807	+	HVO_1535	HVO_1535	NA	conserved hypothetical protein		296	16	451	344	657	59	107	229	391	610
NC_013967.1	GenBank	CDS	1402837	1403517	-	HVO_1536	HVO_1536	NA	phosphoglycolate phosphatase		474	158	373	350	407	234	484	406	394	572
NC_013967.1	GenBank	CDS	1403626	1404828	-	HVO_1537	orc15	NA	Orc1-type DNA replication protein		112	21	146	103	110	61	151	125	115	177
NC_013967.1	GenBank	CDS	1405185	1406945	+	HVO_1538	glpA1	NA	glycerol-3-phosphate dehydrogenase subunit A		136	49	107	113	119	116	263	234	243	330
NC_013967.1	GenBank	CDS	1406932	1408200	+	HVO_1539	glpB1	NA	glycerol-3-phosphate dehydrogenase subunit B		37	8	48	20	21	25	56	71	46	81
NC_013967.1	GenBank	CDS	1408197	1409507	+	HVO_1540	glpC1	NA	glycerol-3-phosphate dehydrogenase subunit C		235	181	192	244	259	194	288	291	285	460
NC_013967.1	GenBank	CDS	1409871	1411403	+	HVO_1541	glpK	NA	glycerol kinase		1094	887	1109	996	1361	1256	2042	1802	1482	2255
NC_013967.1	GenBank	CDS	1411407	1412471	+	HVO_1542	HVO_1542	NA	conserved hypothetical protein		446	220	526	369	629	594	1193	879	858	1326
NC_013967.1	GenBank	CDS	1412569	1412844	+	HVO_1543	ptsH2	NA	phosphocarrier protein HPr		202	90	164	199	161	149	252	208	186	272
NC_013967.1	GenBank	CDS	1412928	1413314	-	HVO_1544	dhaM	NA	probable phosphoenolpyruvate-protein phosphoryltransferase		2032	739	1874	1316	1336	1206	2142	1598	1219	2039
NC_013967.1	GenBank	CDS	1413311	1414009	-	HVO_1545	dhaL	NA	phosphoenolpyruvate--dihydroxyacetone phosphotransferase subunit DhaL		1430	1125	1433	1114	1459	1135	1759	1505	1402	1764
NC_013967.1	GenBank	CDS	1414133	1415131	-	HVO_1546	dhaK	NA	phosphoenolpyruvate--dihydroxyacetone phosphotransferase subunit DhaK		5347	973	4817	3700	5244	2259	9508	9588	10295	12520
NC_013967.1	GenBank	CDS	1415297	1418428	-	HVO_1547	ileS	NA	isoleucine--tRNA ligase		3281	1494	2717	2507	2897	2024	3778	3223	3078	5316
NC_013967.1	GenBank	CDS	1418809	1419417	-	HVO_1548	HVO_1548	NA	conserved hypothetical protein		279	94	324	248	313	125	210	164	106	238
NC_013967.1	GenBank	CDS	1419475	1419930	-	HVO_1549	HVO_1549	NA	conserved hypothetical protein		352	133	341	303	394	198	317	324	211	451
NC_013967.1	GenBank	CDS	1419994	1420476	-	HVO_1550	HVO_1550	NA	thioesterase domain protein		400	237	352	352	466	265	688	647	559	1042
NC_013967.1	GenBank	CDS	1420537	1420980	-	HVO_1551	HVO_1551	NA	DUF151 family protein		560	296	434	403	562	287	463	415	229	418
NC_013967.1	GenBank	CDS	1421062	1421682	-	HVO_1552	HVO_1552	NA	ArsR family transcription regulator		289	60	380	375	411	79	184	194	187	311
NC_013967.1	GenBank	CDS	1421746	1423074	-	HVO_1553	HVO_1553	NA	glycerate 2-kinase		92	21	58	54	85	62	104	111	108	152
NC_013967.1	GenBank	CDS	1423128	1424813	+	HVO_1554	traB	NA	TraB family protein		334	155	278	267	317	327	567	464	521	739
NC_013967.1	GenBank	CDS	1424810	1425433	+	HVO_1555	HVO_1555	NA	M50 family metalloprotease		279	86	135	178	207	263	404	322	305	610
NC_013967.1	GenBank	CDS	1425648	1425884	-	HVO_1556	HVO_1556	NA	conserved hypothetical protein		573	208	1062	853	1197	764	1097	970	826	1861
NC_013967.1	GenBank	CDS	1426301	1427275	+	HVO_1557	purM	NA	phosphoribosylformylglycinamidine cyclo-ligase		125	20	132	98	143	78	181	203	165	211
NC_013967.1	GenBank	CDS	1427348	1428652	+	HVO_1558	cyc2	NA	cytochrome P450		167	63	185	202	197	109	247	274	237	354
NC_013967.1	GenBank	CDS	1428701	1429240	-	HVO_1559	HVO_1559	NA	HTH/CBS domain protein		523	249	470	524	533	303	615	507	404	625
NC_013967.1	GenBank	CDS	1429308	1429667	-	HVO_1560	HVO_1560	NA	UPF0212 family protein		15785	16392	10438	13812	11421	13260	15336	13168	11507	13761
NC_013967.1	GenBank	CDS	1430025	1430198	+	HVO_1561	HVO_1561	NA	conserved hypothetical protein		5942	170	4912	4573	7018	303	2523	5175	3243	5831
NC_013967.1	GenBank	CDS	1430347	1431078	+	HVO_1562	psmB	NA	proteasome beta subunit		4548	2830	3935	3912	4226	3742	5334	4855	3939	6279
NC_013967.1	GenBank	CDS	1431219	1431596	-	HVO_1563	HVO_1563	NA	conserved hypothetical protein		936	287	2518	1980	2708	824	1125	1397	840	3231
NC_013967.1	GenBank	CDS	1431708	1433237	-	HVO_1564	HVO_1564	NA	UCP012666 family protein		222	88	252	215	281	175	226	225	176	321
NC_013967.1	GenBank	CDS	1433356	1435113	+	HVO_1565	ligA	NA	DNA ligase (ATP)		305	94	239	273	235	151	324	234	247	351
NC_013967.1	GenBank	CDS	1435178	1435537	+	HVO_1566	HVO_1566	NA	conserved hypothetical protein		321	134	274	266	313	230	346	351	315	436
NC_013967.1	GenBank	CDS	1435666	1436373	+	HVO_1567	HVO_1567	NA	metal-dependent hydrolase domain protein		306	197	270	274	332	347	434	369	289	571
NC_013967.1	GenBank	CDS	1436475	1437308	+	HVO_1568	HVO_1568	NA	alpha/beta hydrolase fold protein		435	145	505	414	521	240	446	388	241	567
NC_013967.1	GenBank	CDS	1437398	1437616	+	HVO_1569	HVO_1569	NA	conserved hypothetical protein		482	347	558	494	666	462	556	487	275	429
NC_013967.1	GenBank	CDS	1437643	1438743	-	HVO_1570	top6A	NA	DNA topoisomerase 6 subunit A		701	493	613	532	724	1404	1838	1565	1262	2908
NC_013967.1	GenBank	CDS	1438743	1441139	-	HVO_1571	top6B	NA	DNA topoisomerase 6 subunit B		2201	1817	1860	1793	2092	2802	3557	3432	2739	4850
NC_013967.1	GenBank	CDS	1441393	1443312	+	HVO_1572	gyrB	NA	DNA gyrase subunit B		2570	2165	1602	1893	1935	3404	4258	3880	2863	3888
NC_013967.1	GenBank	CDS	1443314	1445902	+	HVO_1573	gyrA	NA	DNA gyrase subunit A		3525	2544	2434	2458	2716	3715	5242	4204	3222	5166
NC_013967.1	GenBank	CDS	1446004	1446420	+	HVO_1573A	HVO_1573A	NA	conserved hypothetical protein		1004	408	1176	1105	1204	1474	1334	1632	970	1568
NC_013967.1	GenBank	CDS	1446425	1446895	-	HVO_1574	HVO_1574	NA	NUDIX family hydrolase		627	224	730	533	705	462	746	642	502	956
NC_013967.1	GenBank	CDS	1446895	1447794	-	HVO_1575	rocF	NA	arginase		792	208	925	720	1008	468	816	883	604	938
NC_013967.1	GenBank	CDS	1447899	1448819	-	HVO_1576	HVO_1576	NA	GalE family epimerase/dehydratase		1370	1134	819	1026	817	1380	1599	1468	1106	1676
NC_013967.1	GenBank	CDS	1448985	1449518	+	HVO_1577	HVO_1577	NA	DUF293 domain protein		2977	3351	2524	2538	2779	3772	3799	3553	3102	4977
NC_013967.1	GenBank	CDS	1449766	1450959	-	HVO_1578	ndh1	NA	probable NADH dehydrogenase		1682	626	1045	1317	1230	2140	4287	3118	3539	4731
NC_013967.1	GenBank	CDS	1451074	1451892	-	HVO_1579	udp1	NA	uridine phosphorylase		664	286	580	588	642	612	1078	985	1035	1567
NC_013967.1	GenBank	CDS	1451897	1453096	-	HVO_1580	HVO_1580	NA	peptidase M10 family protein		150	64	169	102	141	158	260	200	157	312
NC_013967.1	GenBank	CDS	1453098	1453520	-	HVO_1581	cdd	NA	cytidine deaminase		102	41	103	104	111	119	158	117	138	205
NC_013967.1	GenBank	CDS	1453668	1453922	+	HVO_1582	HVO_1582	NA	conserved hypothetical protein		133	127	145	194	180	182	240	174	166	364
NC_013967.1	GenBank	CDS	1454019	1454288	+	HVO_1583	HVO_1583	NA	conserved hypothetical protein		98	33	84	76	90	69	125	105	121	191
NC_013967.1	GenBank	CDS	1454301	1454882	-	HVO_1584	HVO_1584	NA	GNAT family acetyltransferase		119	61	152	117	216	89	147	127	97	167
NC_013967.1	GenBank	CDS	1455006	1457012	+	HVO_1585	acs5	NA	acyl-CoA synthetase		968	603	988	943	1184	874	1318	1158	1014	1551
NC_013967.1	GenBank	CDS	1457033	1458340	-	HVO_1586	gltP1	NA	SDF family transport protein (probable substrate glutamate/aspartate)		58	19	55	49	70	42	68	49	36	86
NC_013967.1	GenBank	CDS	1458484	1459191	-	HVO_1587	HVO_1587	NA	ANL N-terminal domain protein		264	110	250	188	225	143	257	205	225	323
NC_013967.1	GenBank	CDS	1459300	1459620	-	HVO_1588	HVO_1588	NA	cupin 2 barrel domain protein		389	114	524	444	618	224	467	425	806	1181
NC_013967.1	GenBank	CDS	1459673	1460830	-	HVO_1589	dnaJ	NA	molecular chaperone DnaJ		1156	493	882	816	869	911	1635	1458	1127	2058
NC_013967.1	GenBank	CDS	1460975	1462852	-	HVO_1590	dnaK	NA	Hsp70-type molecular chaperone DnaK		4695	3422	4151	3528	4105	5071	7230	6541	4970	9183
NC_013967.1	GenBank	CDS	1463074	1463868	-	HVO_1591	HVO_1591	NA	alpha/beta hydrolase fold protein		593	173	624	550	782	186	392	362	261	500
NC_013967.1	GenBank	CDS	1463962	1464657	-	HVO_1592	grpE	NA	DnaJ/DnaK ATPase stimulator GrpE		687	284	968	588	803	336	775	601	569	1175
NC_013967.1	GenBank	CDS	1464784	1465530	-	HVO_1593	HVO_1593	NA	PAC2 family protein		1439	763	1737	1408	1944	769	1036	979	440	986
NC_013967.1	GenBank	CDS	1465704	1466645	+	HVO_1594	cna	NA	tRNA/rRNA cytosine-C5-methylase		393	160	448	425	521	210	388	379	293	519
NC_013967.1	GenBank	CDS	1466642	1467178	+	HVO_1595	HVO_1595	NA	conserved hypothetical protein		869	306	693	813	772	482	1001	860	550	1094
NC_013967.1	GenBank	CDS	1467212	1468714	-	HVO_1596	HVO_1596	NA	DUF790 family protein		469	169	400	341	416	187	349	300	218	456
NC_013967.1	GenBank	CDS	1468841	1469233	+	HVO_1597	HVO_1597	NA	conserved hypothetical protein		469	134	402	303	439	407	883	796	663	1004
NC_013967.1	GenBank	CDS	1469248	1470627	-	HVO_1598	rad25c	NA	DNA repair helicase Rad25		584	251	517	471	499	434	782	645	511	865
NC_013967.1	GenBank	CDS	1470778	1470927	+	HVO_1599	HVO_1599	NA	conserved hypothetical protein		544	406	359	367	552	631	614	589	568	768
NC_013967.1	GenBank	CDS	1470929	1471378	-	HVO_1600	HVO_1600	NA	conserved hypothetical protein		143	69	87	101	110	106	156	138	80	156
NC_013967.1	GenBank	CDS	1471413	1472228	-	HVO_1601	ssuB	NA	ABC-type transport system ATP-binding protein (probable substrate nitrate/sulfonate/bicarbonate)		714	269	456	421	491	168	401	287	193	311
NC_013967.1	GenBank	CDS	1472225	1473094	-	HVO_1602	ssuC	NA	ABC-type transport system permease protein (probable substrate nitrate/sulfonate/bicarbonate)		380	178	206	187	270	113	184	180	116	187
NC_013967.1	GenBank	CDS	1473091	1474137	-	HVO_1603	ssuA	NA	ABC-type transport system periplasmic substrate-binding protein (probable substrate nitrate/sulfonate/bicarbonate)		979	621	515	503	640	535	782	632	541	648
NC_013967.1	GenBank	CDS	1474393	1475514	+	HVO_1604	aspC1	NA	pyridoxal phosphate-dependent aminotransferase		220	85	175	136	230	230	336	290	266	504
NC_013967.1	GenBank	CDS	1475645	1477207	+	HVO_1605	nhaC5	NA	probable NhaC-type sodium/proton antiporter		506	290	248	334	320	265	437	409	445	489
NC_013967.1	GenBank	CDS	1477228	1477647	-	HVO_1606	HVO_1606	NA	DUF5367 domain protein		280	97	462	434	518	199	371	422	241	724
NC_013967.1	GenBank	CDS	1477729	1477974	+	HVO_1607	HVO_1607	NA	conserved hypothetical protein		966	1326	2400	1857	2848	3334	2058	2770	1278	4545
NC_013967.1	GenBank	CDS	1478199	1479374	-	HVO_1608	HVO_1608	NA	GTP-binding protein		834	327	810	730	901	584	869	849	661	1160
NC_013967.1	GenBank	CDS	1479457	1480329	-	HVO_1609	HVO_1609	NA	DUF4349 domain protein		284	139	532	283	425	139	268	279	169	365
NC_013967.1	GenBank	CDS	1480452	1481303	-	HVO_1610	HVO_1610	NA	DUF583 domain protein		1002	516	1232	931	1344	1002	1891	1458	1129	1774
NC_013967.1	GenBank	CDS	1481424	1481627	+	HVO_1611	HVO_1611	NA	DUF5800 domain protein		2227	2626	1754	2344	2547	1955	1924	1847	1088	1494
NC_013967.1	GenBank	CDS	1481749	1482207	-	HVO_1612	HVO_1612	NA	DUF3179 family protein		44	18	25	43	42	38	108	66	51	104
NC_013967.1	GenBank	CDS	1482327	1483013	-	HVO_1613	HVO_1613	NA	dolichyl-phosphate hexosyltransferase		202	64	142	141	172	211	440	414	342	523
NC_013967.1	GenBank	CDS	1483089	1483442	-	HVO_1614	HVO_1614	NA	conserved hypothetical protein		53	15	66	51	49	140	292	222	168	250
NC_013967.1	GenBank	CDS	1483545	1484300	-	HVO_1615	HVO_1615	NA	ribonuclease H domain protein		224	58	164	181	178	101	217	215	260	409
NC_013967.1	GenBank	CDS	1484423	1485127	+	HVO_1616	HVO_1616	NA	UPF0361 family protein		605	311	612	545	747	238	347	342	214	362
NC_013967.1	GenBank	CDS	1485134	1485328	+	HVO_1617	HVO_1617	NA	conserved hypothetical protein		122	89	111	87	128	93	164	123	60	145
NC_013967.1	GenBank	CDS	1485471	1485671	+	HVO_1618	HVO_1618	NA	hypothetical protein		74	42	55	64	61	63	89	72	65	88
NC_013967.1	GenBank	CDS	1486496	1486942	+	HVO_1619	HVO_1619	NA	DUF5805 domain protein		138	129	172	138	172	196	228	210	257	274
NC_013967.1	GenBank	CDS	1486932	1487981	+	HVO_1620	HVO_1620	NA	XerC/D-like integrase		120	49	128	105	128	115	187	163	154	222
NC_013967.1	GenBank	CDS	1488053	1488436	-	HVO_1621	ridA5	NA	enamine/imine deaminase		172	38	142	143	136	63	240	276	173	388
NC_013967.1	GenBank	CDS	1488625	1489245	+	HVO_1622	HVO_1622	NA	ArsR family transcription regulator		25	6	16	25	21	14	24	24	28	42
NC_013967.1	GenBank	CDS	1490257	1491153	-	HVO_1623	HVO_1623	NA	conserved hypothetical protein		1761	894	1144	1387	1235	1597	2771	2644	2295	2900
NC_013967.1	GenBank	CDS	1489288	1490280	+	HVO_1624	HVO_1624	NA	conserved hypothetical protein		67	40	52	55	70	71	115	94	68	124
NC_013967.1	GenBank	CDS	1491229	1493193	-	HVO_1625	HVO_1625	NA	conserved hypothetical protein		562	330	568	487	549	548	751	690	509	739
NC_013967.1	GenBank	CDS	1493347	1494180	-	HVO_1626	HVO_1626	NA	metal-dependent hydrolase domain protein		895	698	769	887	830	896	1392	1247	901	1472
NC_013967.1	GenBank	CDS	1494392	1494514	+	HVO_1627	HVO_1627	NA	conserved hypothetical protein		17	7	6	9	16	3	13	2	4	6
NC_013967.1	GenBank	CDS	1494668	1495117	+	HVO_1628	HVO_1628	NA	TIGR00725 family protein		20	7	14	13	25	19	34	28	17	28
NC_013967.1	GenBank	CDS	1495136	1496731	-	HVO_1629	HVO_1629	NA	conserved hypothetical protein		154	44	137	129	150	77	189	158	156	282
NC_013967.1	GenBank	CDS	1496811	1497290	-	HVO_1630	HVO_1630	NA	conserved hypothetical protein		184	53	126	157	158	164	249	205	188	264
NC_013967.1	GenBank	CDS	1497454	1498488	-	HVO_1631	dph2	NA	2-(3-amino-3-carboxypropyl)histidine synthase		1193	885	765	889	934	811	1694	1352	1293	1761
NC_013967.1	GenBank	CDS	1498654	1499307	+	HVO_1632	HVO_1632	NA	alpha/beta hydrolase fold protein		36	10	37	19	35	15	28	25	28	46
NC_013967.1	GenBank	CDS	1499389	1499763	+	HVO_1633	HVO_1633	NA	DUF964 family protein		2658	3278	2055	1950	2264	2002	2636	2080	1852	2816
NC_013967.1	GenBank	CDS	1499837	1500454	+	HVO_1634	minD3	NA	MinD/ParA domain protein		236	76	232	158	246	72	221	168	129	243
NC_013967.1	GenBank	CDS	1500481	1501104	+	HVO_1635	HVO_1635	NA	conserved hypothetical protein		391	101	228	220	258	102	211	230	196	268
NC_013967.1	GenBank	CDS	1501169	1501435	-	HVO_1636	HVO_1636	NA	conserved hypothetical protein		408	169	212	411	320	543	878	869	1006	1394
NC_013967.1	GenBank	CDS	1501509	1502429	-	HVO_1637	mtfK2	NA	FKBP-type peptidylprolyl isomerase		8578	3046	4972	6287	5475	4932	13700	12260	12745	19868
NC_013967.1	GenBank	CDS	1502585	1503061	+	HVO_1638	HVO_1638	NA	conserved hypothetical protein		2	0	3	1	1	2	1	8	4	8
NC_013967.1	GenBank	CDS	1503063	1503266	+	HVO_1639	HVO_1639	NA	conserved hypothetical protein (nonfunctional)		1	0	3	1	2	0	1	2	1	2
NC_013967.1	GenBank	CDS	1503266	1503400	+	HVO_1639	HVO_1639	NA	conserved hypothetical protein (nonfunctional)		0	0	0	0	0	0	0	1	1	0
NC_013967.1	GenBank	CDS	1503418	1504305	+	HVO_1640	HVO_1640	NA	conserved hypothetical protein (nonfunctional)		4	1	3	5	1	4	8	5	14	12
NC_013967.1	GenBank	CDS	1504307	1504810	+	HVO_1640	HVO_1640	NA	conserved hypothetical protein (nonfunctional)		3	1	2	2	0	3	1	4	6	9
NC_013967.1	GenBank	CDS	1504831	1505118	+	HVO_1640A	HVO_1640A	NA	conserved hypothetical protein		6	1	2	4	1	4	6	8	8	15
NC_013967.1	GenBank	CDS	1505137	1505367	-	HVO_1641	HVO_1641	NA	conserved hypothetical protein		4	0	9	7	9	8	16	16	10	19
NC_013967.1	GenBank	CDS	1505544	1505945	-	HVO_1642	HVO_1642	NA	conserved hypothetical protein		120	19	121	137	139	115	180	215	257	518
NC_013967.1	GenBank	CDS	1506162	1506395	-	HVO_1643	HVO_1643	NA	conserved hypothetical protein		8	11	8	10	3	4	21	10	12	22
NC_013967.1	GenBank	CDS	1506392	1506652	-	HVO_1644	coxD2	NA	cox-type terminal oxidase subunit IV		52	9	26	38	44	38	116	122	119	121
NC_013967.1	GenBank	CDS	1506663	1509224	-	HVO_1645	coxAC2	NA	cox-type terminal oxidase subunit I/III		153	62	110	109	131	117	222	203	162	224
NC_013967.1	GenBank	CDS	1509221	1510012	-	HVO_1646	coxB2	NA	cox-type terminal oxidase subunit II		439	257	796	526	870	594	880	653	682	764
NC_013967.1	GenBank	CDS	1510223	1510738	-	HVO_1647	HVO_1647	NA	conserved hypothetical protein		262	271	301	205	362	180	271	279	182	217
NC_013967.1	GenBank	CDS	1510853	1511410	+	HVO_1648	HVO_1648	NA	adenylate cyclase domain protein		187	125	122	162	183	356	562	535	491	613
NC_013967.1	GenBank	CDS	1511538	1512746	+	HVO_1649	mat	NA	S-adenosylmethionine synthase		574	331	430	659	574	886	1269	1124	1212	1817
NC_013967.1	GenBank	CDS	1512818	1515316	-	HVO_1650	ppk1	NA	polyphosphate kinase		444	252	402	403	424	605	807	775	647	852
NC_013967.1	GenBank	CDS	1515581	1516756	+	HVO_1651	thiI	NA	tRNA uracil 4-sulfurtransferase		360	107	353	289	411	572	1209	967	847	1224
NC_013967.1	GenBank	CDS	1516953	1517207	+	HVO_1652	HVO_1652	NA	conserved hypothetical protein		844	481	293	474	363	944	1150	1022	454	520
NC_013967.1	GenBank	CDS	1517250	1517702	+	HVO_1653	HVO_1653	NA	DUF5804 domain protein		1300	857	655	902	659	2242	2881	2395	1501	2080
NC_013967.1	GenBank	CDS	1517723	1518643	-	HVO_1654	cysK2	NA	cysteine synthase		291	102	187	173	203	141	291	244	267	331
NC_013967.1	GenBank	CDS	1518788	1519168	+	HVO_1655	trxA7	NA	thioredoxin		347	86	217	252	221	223	463	381	348	578
NC_013967.1	GenBank	CDS	1519205	1521316	-	HVO_1656	HVO_1656	NA	YyaL family protein		219	89	159	149	210	132	179	165	152	181
NC_013967.1	GenBank	CDS	1521506	1522792	+	HVO_1657	purD	NA	phosphoribosylamine--glycine ligase		189	65	136	157	172	170	281	250	252	382
NC_013967.1	GenBank	CDS	1522883	1523425	+	HVO_1658	yvoF	NA	diether lipid O-acetyltransferase YvoF		214	95	223	198	242	109	246	288	184	323
NC_013967.1	GenBank	CDS	1523528	1524424	-	HVO_1659	mscS2	NA	mechanosensitive channel protein MscS		642	277	469	464	510	401	696	587	397	732
NC_013967.1	GenBank	CDS	1524426	1525235	-	HVO_1660	dacZ	NA	diadenylate cyclase		928	642	798	805	914	915	1175	1154	756	1020
NC_013967.1	GenBank	CDS	1525352	1525714	-	HVO_1661	HVO_1661	NA	globin family protein		270	70	184	150	212	568	924	1150	1271	1395
NC_013967.1	GenBank	CDS	1525931	1526119	+	HVO_1662	HVO_1662	NA	conserved hypothetical protein		208	164	250	256	291	376	389	391	166	405
NC_013967.1	GenBank	CDS	1526457	1526765	+	HVO_1664	HVO_1664	NA	cyclin domain protein		364	119	478	392	605	196	285	353	265	521
NC_013967.1	GenBank	CDS	1526812	1526979	-	HVO_1665	HVO_1665	NA	conserved hypothetical protein		257	81	170	218	202	179	310	241	170	312
NC_013967.1	GenBank	CDS	1527009	1527509	-	HVO_1666	coaD	NA	phosphopantetheine adenylyltransferase		1860	907	1172	1704	1388	1616	2791	2518	2335	2971
NC_013967.1	GenBank	CDS	1527627	1528091	-	HVO_1667	HVO_1667	NA	TrmB family transcription regulator		1461	827	979	1350	1067	1924	3584	3432	3042	3818
NC_013967.1	GenBank	CDS	1528159	1529235	-	HVO_1668	gshA	NA	glutamate--cysteine ligase		297	101	178	189	206	223	383	289	286	407
NC_013967.1	GenBank	CDS	1529404	1530063	-	HVO_1669	fib	NA	fibrillarin-like rRNA/tRNA 2'-O-methyltransferase		114	21	156	90	112	37	99	125	128	198
NC_013967.1	GenBank	CDS	1530060	1530902	-	HVO_1670	nop5	NA	rRNA/tRNA 2'-O-methyltransferase complex protein Nop5		22	8	36	19	32	9	30	32	26	58
NC_013967.1	GenBank	CDS	1531014	1531148	+	HVO_1670A	HVO_1670A	NA	small CPxCG-related zinc finger protein		0	0	2	1	1	4	3	4	3	4
NC_013967.1	GenBank	CDS	1531145	1531567	+	HVO_1671	HVO_1671	NA	conserved hypothetical protein		15	3	11	8	13	8	11	15	15	20
NC_013967.1	GenBank	CDS	1531606	1531977	+	HVO_1672	HVO_1672	NA	conserved hypothetical protein		72	28	100	87	127	53	96	94	85	182
NC_013967.1	GenBank	CDS	1532081	1532731	+	HVO_1673	HVO_1673	NA	DUF6517 domain protein		1415	1373	1328	1596	1732	2669	2226	2541	1464	2646
NC_013967.1	GenBank	CDS	1532792	1532947	+	HVO_1674	HVO_1674	NA	conserved hypothetical protein		116	38	135	104	141	156	243	240	102	248
NC_013967.1	GenBank	CDS	1532944	1533927	+	HVO_1675	corA	NA	magnesium transport protein CorA		420	201	479	408	512	453	524	611	241	505
NC_013967.1	GenBank	CDS	1534149	1535147	+	HVO_1676	tfb2	NA	transcription initiation factor TFB		3582	1067	4235	3588	4651	1724	1639	2467	744	1710
NC_013967.1	GenBank	CDS	1535246	1535425	+	HVO_1677	HVO_1677	NA	small CPxCG-related zinc finger protein		1957	1203	1978	1887	2435	1932	1399	1695	1023	1623
NC_013967.1	GenBank	CDS	1535482	1535889	-	HVO_1678	tif2b1	NA	translation initiation factor aIF-2 beta subunit		282	74	508	309	580	148	289	359	450	838
NC_013967.1	GenBank	CDS	1536158	1536394	+	HVO_1679	HVO_1679	NA	UPF0058 family protein		44857	21347	30001	33395	33826	76814	77868	76865	70226	88706
NC_013967.1	GenBank	CDS	1536560	1537000	-	HVO_1680	HVO_1680	NA	UPF0212 family protein		2443	2963	3037	2363	3473	1510	1615	1360	1018	1916
NC_013967.1	GenBank	CDS	1537062	1537976	-	HVO_1681	HVO_1681	NA	DNA N-glycosylase		295	154	200	225	208	372	673	498	470	700
NC_013967.1	GenBank	CDS	1538090	1538830	-	HVO_1682	mscS7	NA	mechanosensitive channel protein MscS		70	21	90	65	98	61	76	106	66	135
NC_013967.1	GenBank	CDS	1538897	1540387	-	HVO_1683	malQ	NA	4-alpha-glucanotransferase		173	63	155	157	161	93	176	154	107	238
NC_013967.1	GenBank	CDS	1540595	1542526	+	HVO_1684	thrS	NA	threonine--tRNA ligase		2368	1707	1551	1874	1905	2502	3823	3098	2464	3691
NC_013967.1	GenBank	CDS	1542542	1543999	-	HVO_1685	HVO_1685	NA	alpha/beta hydrolase fold protein		250	115	257	216	254	126	258	202	97	210
NC_013967.1	GenBank	CDS	1544123	1545430	-	HVO_1686	HVO_1686	NA	major facilitator superfamily transport protein		183	58	170	154	207	234	457	386	363	537
NC_013967.1	GenBank	CDS	1545551	1545802	+	HVO_1687	HVO_1687	NA	conserved hypothetical protein		73	22	129	77	109	37	44	46	47	77
NC_013967.1	GenBank	CDS	1545803	1546033	-	HVO_1688	HVO_1688	NA	conserved hypothetical protein		413	40	649	402	506	55	143	164	104	255
NC_013967.1	GenBank	CDS	1546356	1547813	+	HVO_1690	HVO_1690	NA	DHH/RecJ family phosphoesterase		3788	3971	2707	3611	3299	5040	6644	5872	4613	6633
NC_013967.1	GenBank	CDS	1547818	1548111	-	HVO_1691	cdpB1	NA	cell division protein CdpB1		4460	4230	3691	3220	4605	2842	2981	2576	2361	2420
NC_013967.1	GenBank	CDS	1548294	1550495	-	HVO_1692	ludB	NA	iron-sulfur protein (4Fe-4S) / DUF162 domain protein		1335	651	862	877	1081	756	1287	992	1057	1728
NC_013967.1	GenBank	CDS	1550488	1550991	-	HVO_1693	ludC	NA	DUF162 domain protein		191	77	207	195	290	85	153	141	236	295
NC_013967.1	GenBank	CDS	1551070	1552914	-	HVO_1694	HVO_1694	NA	conserved hypothetical protein		649	134	623	482	592	392	884	849	716	1168
NC_013967.1	GenBank	CDS	1553037	1553684	-	HVO_1695	HVO_1695	NA	HTH domain protein		153	48	116	190	134	298	467	437	551	584
NC_013967.1	GenBank	CDS	1554057	1555769	+	HVO_1696	HVO_1696	NA	LctP family transport protein		327	118	83	68	109	72	117	82	101	104
NC_013967.1	GenBank	CDS	1555993	1559073	+	HVO_1697	HVO_1697	NA	FAD-dependent oxidoreductase (GlcD/DLD_GlcF/GlpC domain fusion protein)		625	359	328	289	460	401	652	527	509	761
NC_013967.1	GenBank	CDS	1559213	1560010	+	HVO_1698	HVO_1698	NA	CBS/parB domain protein		841	639	507	496	571	618	770	756	496	772
NC_013967.1	GenBank	CDS	1560022	1561158	-	HVO_1699	HVO_1699	NA	pyridoxal phosphate-dependent aminotransferase (homolog to histidinol-phosphate aminotransferase / aspartate aminotransferase)		249	65	205	125	227	189	341	311	217	381
NC_013967.1	GenBank	CDS	1561229	1562032	-	HVO_1700	HVO_1700	NA	HTH domain protein		244	57	211	188	220	132	293	206	177	226
NC_013967.1	GenBank	CDS	1562255	1562776	-	HVO_1701	HVO_1701	NA	DUF123 domain protein		74	17	83	69	91	35	51	40	33	78
NC_013967.1	GenBank	CDS	1562799	1563230	-	HVO_1702	HVO_1702	NA	DUF393 domain protein		78	31	156	141	198	34	49	52	57	130
NC_013967.1	GenBank	CDS	1563336	1565687	+	HVO_1703	hel2	NA	probable DEAD/DEAH box helicase		846	338	739	713	891	569	998	871	647	1279
NC_013967.1	GenBank	CDS	1565815	1566972	+	HVO_1704	HVO_1704	NA	homolog to arabinopyranose mutase		265	190	111	140	159	435	828	519	481	708
NC_013967.1	GenBank	CDS	1567095	1568261	+	HVO_1705	fbpA	NA	ABC-type transport system periplasmic substrate-binding protein (probable substrate iron-III)		3251	1536	2119	2319	2244	1909	5098	4484	3267	4720
NC_013967.1	GenBank	CDS	1568274	1569869	+	HVO_1706	fbpB	NA	ABC-type transport system permease protein (probable substrate iron-III)		1619	550	1000	993	1034	1009	2575	1623	1188	2303
NC_013967.1	GenBank	CDS	1569859	1571028	+	HVO_1707	fbpC	NA	ABC-type transport system ATP-binding protein (probable substrate iron-III)		480	127	331	361	428	178	623	503	419	657
NC_013967.1	GenBank	CDS	1571031	1573376	+	HVO_1708	HVO_1708	NA	conserved hypothetical protein		219	78	168	152	179	144	270	209	156	299
NC_013967.1	GenBank	CDS	1573455	1574477	-	HVO_1709	nasB, narK	NA	major facilitator superfamily transport protein (probable substrate nitrate/nitrite) (nonfunctional)		1587	771	2105	1670	1931	761	1527	1137	829	1361
NC_013967.1	GenBank	CDS	1575108	1577141	-	HVO_1710	malA2, amyA2	NA	alpha-amylase MalA		413	252	490	417	622	418	635	570	518	901
NC_013967.1	GenBank	CDS	1577316	1581851	+	HVO_1711	sga1	NA	probable glucoamylase		1170	469	1264	937	1407	443	825	778	569	904
NC_013967.1	GenBank	CDS	1581981	1582466	+	HVO_1712	HVO_1712	NA	START domain protein		248	82	378	275	397	136	162	189	123	295
NC_013967.1	GenBank	CDS	1582513	1584591	-	HVO_1713	HVO_1713	NA	receiver/sensor box histidine kinase		100	61	58	61	56	47	93	60	71	76
NC_013967.1	GenBank	CDS	1584730	1585611	-	HVO_1714	HVO_1714	NA	DMT superfamily transport protein		164	64	150	110	188	226	323	247	174	354
NC_013967.1	GenBank	CDS	1585690	1586442	-	HVO_1715	HVO_1715	NA	probable S-adenosylmethionine-dependent methyltransferase		51	15	53	46	70	31	61	72	54	80
NC_013967.1	GenBank	CDS	1586571	1587305	-	HVO_1716	queC	NA	7-cyano-7-deazaguanine synthase		55	30	41	50	81	65	93	88	60	162
NC_013967.1	GenBank	CDS	1587408	1588181	-	HVO_1717	queE	NA	7-carboxy-7-deazaguanine synthase		163	44	139	166	182	231	332	265	265	449
NC_013967.1	GenBank	CDS	1588181	1588657	-	HVO_1718	queD	NA	6-carboxy-5,6,7,8-tetrahydropterin synthase		436	106	410	433	469	359	615	742	639	1067
NC_013967.1	GenBank	CDS	1588773	1589156	-	HVO_1719	HVO_1719	NA	thioesterase domain protein		349	79	271	301	314	201	475	633	868	998
NC_013967.1	GenBank	CDS	1589274	1589552	-	HVO_1720	HVO_1720	NA	conserved hypothetical protein		46	22	69	42	59	34	88	82	63	124
NC_013967.1	GenBank	CDS	1589725	1590096	+	HVO_1721	ferA3	NA	ferredoxin (2Fe-2S)		19	5	31	26	18	18	27	29	35	27
NC_013967.1	GenBank	CDS	1590526	1592613	-	HVO_1723	rad25d	NA	DNA repair helicase Rad25		715	370	488	543	674	408	785	683	505	712
NC_013967.1	GenBank	CDS	1592843	1593325	-	HVO_1724	HVO_1724	NA	conserved hypothetical protein		825	811	737	815	971	593	644	688	362	551
NC_013967.1	GenBank	CDS	1594707	1595912	+	HVO_1725	orc5	NA	Orc1-type DNA replication protein		356	259	238	321	242	368	512	533	356	444
NC_013967.1	GenBank	CDS	1596084	1596869	-	HVO_1726	HVO_1726	NA	HTH domain protein		843	692	636	714	790	946	1092	958	669	1040
NC_013967.1	GenBank	CDS	1596955	1597515	-	HVO_1727	tbp2	NA	TATA-binding transcription initiation factor		7196	11956	4922	5743	5181	12708	16129	13469	12687	16563
NC_013967.1	GenBank	CDS	1603637	1604212	+	HVO_1733	HVO_1733	NA	HTH domain protein		2703	1888	2012	2376	2461	1501	1743	1815	1086	1739
NC_013967.1	GenBank	CDS	1604209	1604640	+	HVO_1734	HVO_1734	NA	conserved hypothetical protein		1278	702	955	996	1041	892	1273	1200	891	1460
NC_013967.1	GenBank	CDS	1604648	1605157	-	HVO_1734A	HVO_1734A	NA	restriction endonuclease domain protein		146	166	114	125	139	195	275	226	204	269
NC_013967.1	GenBank	CDS	1605225	1607207	-	HVO_1735	HVO_1735	NA	SWIM zinc finger domain protein		256	239	185	264	278	447	578	507	526	746
NC_013967.1	GenBank	CDS	1607341	1608753	+	HVO_1736	rad25b	NA	DNA repair helicase Rad25		947	882	917	924	1146	972	1023	925	680	1080
NC_013967.1	GenBank	CDS	1608740	1610092	+	HVO_1737	HVO_1737	NA	DUF790 family protein		621	458	552	607	758	801	954	834	666	1422
NC_013967.1	GenBank	CDS	1610100	1610468	-	HVO_1738	HVO_1738	NA	CcbP family protein		320	236	294	266	380	820	845	832	703	1344
NC_013967.1	GenBank	CDS	1610465	1611235	-	HVO_1739	HVO_1739	NA	conserved hypothetical protein		408	300	350	363	426	916	812	854	623	1204
NC_013967.1	GenBank	CDS	1611242	1611874	-	HVO_1740	HVO_1740	NA	conserved hypothetical protein		529	622	460	494	630	1232	1119	1190	771	1343
NC_013967.1	GenBank	CDS	1611934	1612920	-	HVO_1741	HVO_1741	NA	conserved hypothetical protein		1082	726	1032	925	1176	934	1208	1172	846	1441
NC_013967.1	GenBank	CDS	1612996	1613553	-	HVO_1742	HVO_1742	NA	conserved hypothetical protein		553	604	499	490	541	735	815	727	576	909
NC_013967.1	GenBank	CDS	1613635	1614432	-	HVO_1743	HVO_1743	NA	SWIM zinc finger domain protein		332	226	241	250	241	791	1059	908	1012	1068
NC_013967.1	GenBank	CDS	1614465	1616816	-	HVO_1744	hel1	NA	probable DEAD/DEAH box helicase		759	601	511	589	684	849	1067	865	781	1091
NC_013967.1	GenBank	CDS	1616925	1617608	+	HVO_1745	HVO_1745	NA	conserved hypothetical protein		5643	3431	3046	4510	4230	5822	8751	7525	7614	9100
NC_013967.1	GenBank	CDS	1617657	1618628	+	HVO_1746	HVO_1746	NA	DUF2800 family protein		296	234	224	269	295	436	481	453	290	552
NC_013967.1	GenBank	CDS	1618952	1619089	-	HVO_1747A	HVO_1747A	NA	tetratricopeptide repeat protein (nonfunctional)		24	17	6	10	24	24	23	27	16	26
NC_013967.1	GenBank	CDS	1618811	1618951	-	HVO_1747A	HVO_1747A	NA	tetratricopeptide repeat protein (nonfunctional)		6	1	4	2	7	10	7	8	6	9
NC_013967.1	GenBank	CDS	1619111	1619290	-	HVO_1748	HVO_1748	NA	tetratricopeptide repeat protein (nonfunctional)		8	2	5	4	6	4	6	8	4	6
NC_013967.1	GenBank	CDS	1619596	1620450	+	HVO_1749	HVO_1749	NA	conserved hypothetical protein		1690	1956	1100	1552	1452	4353	4851	4055	4103	6546
NC_013967.1	GenBank	CDS	1620463	1620693	-	HVO_1750	HVO_1750	NA	conserved hypothetical protein		183	163	229	279	295	288	332	354	266	401
NC_013967.1	GenBank	CDS	1620826	1623411	-	HVO_1751	copA	NA	P-type transport ATPase (probable substrate copper/metal cation)		527	379	689	1658	784	786	722	829	371	627
NC_013967.1	GenBank	CDS	1623553	1624152	-	HVO_1752	HVO_1752	NA	Lrp/AsnC family transcription regulator		219	103	281	332	323	160	218	260	152	246
NC_013967.1	GenBank	CDS	1624284	1624481	+	HVO_1753	HVO_1753	NA	HMA domain protein		14	2	37	17	24	11	30	29	23	42
NC_013967.1	GenBank	CDS	1624604	1624786	+	HVO_1754	HVO_1754	NA	conserved hypothetical protein		2570	286	2532	2329	3445	500	1247	2137	1904	3187
NC_013967.1	GenBank	CDS	1624895	1625254	+	HVO_1755	HVO_1755	NA	conserved hypothetical protein		491	204	431	345	441	247	471	373	214	428
NC_013967.1	GenBank	CDS	1625273	1625896	-	HVO_1756	pat1	NA	GNAT family acetyltransferase Pat1		2772	599	3328	2049	3209	1441	3462	3723	2609	3663
NC_013967.1	GenBank	CDS	1626020	1626556	+	HVO_1757	HVO_1757	NA	DoxX domain protein		11313	3855	13615	9646	13539	3367	7505	6802	2471	3120
NC_013967.1	GenBank	CDS	1626783	1627772	+	HVO_1758	trxB5	NA	oxidoreductase (homolog to thioredoxin-disulfide reductase)		1027	232	893	776	983	442	1506	1529	1093	1628
NC_013967.1	GenBank	CDS	1627769	1628884	+	HVO_1759	fhuG1	NA	ABC-type transport system permease protein (probable substrate siderophore)		681	364	499	400	398	685	1779	1128	636	1235
NC_013967.1	GenBank	CDS	1628884	1629765	+	HVO_1760	fhuC	NA	ABC-type transport system ATP-binding protein (probable substrate siderophore)		1158	646	645	821	821	1139	2446	1656	878	1991
NC_013967.1	GenBank	CDS	1629850	1630323	-	HVO_1761	mtfK3	NA	FKBP-type peptidylprolyl isomerase		733	894	380	476	464	901	1296	1046	963	1205
NC_013967.1	GenBank	CDS	1630387	1631157	-	HVO_1762	HVO_1762	NA	DnaJ N-terminal domain / ferredoxin fusion protein		572	241	468	406	503	608	1023	894	873	1386
NC_013967.1	GenBank	CDS	1631305	1632306	+	HVO_1763	HVO_1763	NA	UPF0104 family protein		232	49	138	159	175	105	309	232	276	403
NC_013967.1	GenBank	CDS	1632381	1633343	-	HVO_1764	HVO_1764	NA	conserved hypothetical protein		249	64	210	183	230	171	615	456	310	583
NC_013967.1	GenBank	CDS	1633851	1634144	+	HVO_1766	HVO_1766	NA	ArsR family transcription regulator		188	161	147	166	167	120	198	178	118	180
NC_013967.1	GenBank	CDS	1634178	1635029	+	HVO_1767	dppB3	NA	ABC-type transport system permease protein (probable substrate dipeptide/oligopeptide)		53	21	46	26	30	42	73	55	35	72
NC_013967.1	GenBank	CDS	1635032	1636105	+	HVO_1768	dppD3	NA	ABC-type transport system chimeric fusion protein (permease/ATPase) (probable substrate dipeptide/oligopeptide)		20	5	23	17	38	7	31	20	14	30
NC_013967.1	GenBank	CDS	1636102	1637166	+	HVO_1769	dppF3	NA	ABC-type transport system ATP-binding protein (probable substrate dipeptide/oligopeptide)		23	16	21	25	18	45	60	65	50	81
NC_013967.1	GenBank	CDS	1637163	1637525	+	HVO_1770	HVO_1770	NA	conserved hypothetical protein		1	1	0	1	2	1	2	2	4	4
NC_013967.1	GenBank	CDS	1637522	1638643	+	HVO_1771	HVO_1771	NA	DUF917 family protein		21	10	34	14	34	21	28	17	21	29
NC_013967.1	GenBank	CDS	1638652	1639236	+	HVO_1772	HVO_1772	NA	DUF1177 domain protein		3	3	2	4	3	4	4	11	8	4
NC_013967.1	GenBank	CDS	1639238	1639897	+	HVO_1773	HVO_1773	NA	AroM family protein		17	8	17	19	25	36	58	46	58	55
NC_013967.1	GenBank	CDS	1639898	1640845	+	HVO_1774	pepB4	NA	aminopeptidase (homolog to leucyl aminopeptidase / aminopeptidase T)		9	3	20	10	16	7	32	46	25	50
NC_013967.1	GenBank	CDS	1640842	1641810	+	HVO_1775	HVO_1775	NA	nitroreductase family protein		9	3	10	6	6	5	12	14	8	19
NC_013967.1	GenBank	CDS	1641810	1642469	+	HVO_1776	HVO_1776	NA	homolog to hydantoin racemase		8	0	2	8	6	5	11	11	12	15
NC_013967.1	GenBank	CDS	1642780	1644936	+	HVO_1778	katG	NA	catalase-peroxidase		726	324	772	736	905	872	1457	1435	1283	3391
NC_013967.1	GenBank	CDS	1645089	1646900	-	HVO_1779	htr8	NA	transducer protein Htr8		311	183	226	267	285	519	772	772	781	966
NC_013967.1	GenBank	CDS	1647441	1647956	+	HVO_1780	HVO_1780	NA	HTH domain protein		230	236	383	204	367	185	221	222	164	246
NC_013967.1	GenBank	CDS	1647961	1648317	+	HVO_1781	HVO_1781	NA	conserved hypothetical protein		104	84	105	89	90	122	180	176	128	190
NC_013967.1	GenBank	CDS	1648457	1649626	-	HVO_1782	HVO_1782	NA	ISH3-type transposase ISH51		712	284	640	515	555	562	737	598	400	728
NC_013967.1	GenBank	CDS	1650909	1651583	-	HVO_1783	HVO_1783	NA	conserved hypothetical protein		84	28	80	40	78	47	113	88	105	180
NC_013967.1	GenBank	CDS	1649677	1650921	+	HVO_1784	HVO_1784	NA	M20 family amidohydrolase		325	107	374	285	331	202	392	324	176	382
NC_013967.1	GenBank	CDS	1651680	1651850	-	HVO_1785	HVO_1785	NA	conserved hypothetical protein		429	399	233	211	355	616	835	750	843	1060
NC_013967.1	GenBank	CDS	1651847	1651978	-	HVO_1786	HVO_1786	NA	conserved hypothetical protein		310	358	172	170	232	492	558	590	633	747
NC_013967.1	GenBank	CDS	1652155	1652478	+	HVO_1787	HVO_1787	NA	conserved hypothetical protein		556	474	279	258	391	344	331	367	236	349
NC_013967.1	GenBank	CDS	1652567	1654345	+	HVO_1788	nirA1	NA	probable sulfite/nitrite reductase (ferredoxin)		783	510	377	383	512	605	999	817	745	916
NC_013967.1	GenBank	CDS	1654412	1654696	+	HVO_1789	HVO_1789	NA	DUF6360 domain protein		1233	1013	1026	1086	1262	2172	2246	2341	2380	3282
NC_013967.1	GenBank	CDS	1655015	1655935	+	HVO_1790	HVO_1790	NA	DMT superfamily transport protein		776	274	447	533	548	577	804	775	426	386
NC_013967.1	GenBank	CDS	1655978	1656925	-	HVO_1791	HVO_1791	NA	DMT superfamily transport protein		548	283	253	431	258	1194	1800	1468	919	622
NC_013967.1	GenBank	CDS	1657128	1657616	+	HVO_1792	HVO_1792	NA	Lrp/AsnC family transcription regulator		565	583	323	397	440	462	610	570	435	605
NC_013967.1	GenBank	CDS	1657661	1657936	+	HVO_1792A	HVO_1792A	NA	conserved hypothetical protein		632	247	508	481	568	173	353	355	144	296
NC_013967.1	GenBank	CDS	1659900	1660058	-	HVO_1793	HVO_1793	NA	receiver/sensor box histidine kinase (nonfunctional)		11	0	8	5	12	1	5	6	6	19
NC_013967.1	GenBank	CDS	1659530	1659901	-	HVO_1793	HVO_1793	NA	receiver/sensor box histidine kinase (nonfunctional)		12	3	22	16	25	8	12	20	17	22
NC_013967.1	GenBank	CDS	1659206	1659529	-	HVO_1793	HVO_1793	NA	receiver/sensor box histidine kinase (nonfunctional)		22	4	17	14	6	12	11	23	4	28
NC_013967.1	GenBank	CDS	1658104	1659207	-	HVO_1793	HVO_1793	NA	receiver/sensor box histidine kinase (nonfunctional)		13	7	5	7	10	18	19	26	22	21
NC_013967.1	GenBank	CDS	1657952	1658107	-	HVO_1793	HVO_1793	NA	receiver/sensor box histidine kinase (nonfunctional)		22	6	14	14	9	24	36	46	49	46
NC_013967.1	GenBank	CDS	1660053	1660205	+	HVO_1795	HVO_1795	NA	DUF2078 domain protein (nonfunctional)		4	0	2	1	3	3	7	7	9	6
NC_013967.1	GenBank	CDS	1660355	1660495	+	HVO_1796	HVO_1796	NA	conserved hypothetical protein		357	50	384	260	403	77	342	391	211	385
NC_013967.1	GenBank	CDS	1660545	1661777	-	HVO_1797	HVO_1797	NA	beta-lactamase domain protein		198	59	161	138	175	153	242	246	264	352
NC_013967.1	GenBank	CDS	1661889	1662266	+	HVO_1798	HVO_1798	NA	conserved hypothetical protein		20	18	18	31	35	31	29	44	26	62
NC_013967.1	GenBank	CDS	1662369	1663601	-	HVO_1799	HVO_1799	NA	digeranylgeranylglycerophospholipid reductase / dolichol omega-reductase		436	194	353	396	408	329	478	472	460	592
NC_013967.1	GenBank	CDS	1663843	1664154	-	HVO_1801	HVO_1801	NA	conserved hypothetical protein		215	73	352	237	352	80	186	123	106	251
NC_013967.1	GenBank	CDS	1664260	1665405	-	HVO_1802	HVO_1802	NA	peptidase M10 family protein		255	68	171	166	170	111	299	246	222	320
NC_013967.1	GenBank	CDS	1666075	1666677	+	HVO_1803	HVO_1803	NA	AMMECR1 domain protein		1596	1214	825	900	1009	1532	1718	1511	1492	1642
NC_013967.1	GenBank	CDS	1666767	1667933	-	HVO_1804	pncB	NA	nicotinate phosphoribosyltransferase		172	56	128	151	151	130	300	253	239	385
NC_013967.1	GenBank	CDS	1668011	1668331	-	HVO_1805	HVO_1805	NA	conserved hypothetical protein		87	40	79	73	78	64	130	145	81	122
NC_013967.1	GenBank	CDS	1668369	1669796	-	HVO_1806	HVO_1806	NA	conserved hypothetical protein		196	120	208	186	254	132	169	180	100	226
NC_013967.1	GenBank	CDS	1669841	1670281	-	HVO_1807	HVO_1807	NA	conserved hypothetical protein		96	58	121	109	154	140	167	180	133	194
NC_013967.1	GenBank	CDS	1670378	1671808	-	HVO_1808	HVO_1808	NA	conserved hypothetical protein		935	431	1004	780	1082	444	752	663	533	983
NC_013967.1	GenBank	CDS	1671908	1672480	+	HVO_1809	entB2	NA	isochorismatase family protein		106	24	156	130	197	56	141	184	240	354
NC_013967.1	GenBank	CDS	1672559	1673044	-	HVO_1810	HVO_1810	NA	PaaI family protein		70	12	104	73	116	44	163	166	156	209
NC_013967.1	GenBank	CDS	1673282	1675861	+	HVO_1811	HVO_1811	NA	sensor box histidine kinase		664	197	641	521	576	301	560	591	519	785
NC_013967.1	GenBank	CDS	1675922	1677049	+	HVO_1812	HVO_1812	NA	probable ketohexokinase		123	47	118	128	125	71	146	153	143	224
NC_013967.1	GenBank	CDS	1677249	1677677	-	HVO_1813	HVO_1813	NA	HTH-10 family transcription regulator		271	84	397	307	502	140	193	284	166	351
NC_013967.1	GenBank	CDS	1677900	1678811	-	HVO_1814	HVO_1814	NA	peptidase M23 family protein		79	32	65	41	39	60	95	85	62	136
NC_013967.1	GenBank	CDS	1678866	1679552	+	HVO_1815	HVO_1815	NA	lipoate--protein ligase domain protein		65	6	78	38	64	27	55	47	52	98
NC_013967.1	GenBank	CDS	1679617	1680906	+	HVO_1816	pyrC	NA	dihydroorotase		358	96	396	302	369	179	368	321	320	538
NC_013967.1	GenBank	CDS	1680926	1681369	-	HVO_1817	HVO_1817	NA	conserved hypothetical protein		41	9	41	39	30	48	76	67	49	125
NC_013967.1	GenBank	CDS	1681496	1682023	+	HVO_1818	HVO_1818	NA	conserved hypothetical protein		445	125	353	422	460	172	322	322	410	564
NC_013967.1	GenBank	CDS	1682086	1682775	-	HVO_1819	HVO_1819	NA	DUF5806 domain protein		324	233	229	224	219	382	483	408	362	417
NC_013967.1	GenBank	CDS	1682896	1683264	+	HVO_1820	HVO_1820	NA	UspA domain protein		166	46	221	166	246	116	146	172	132	282
NC_013967.1	GenBank	CDS	1683261	1683815	+	HVO_1821	pat2	NA	GNAT family acetyltransferase Pat2		253	90	366	268	433	190	367	385	360	642
NC_013967.1	GenBank	CDS	1683867	1684322	-	HVO_1822	HVO_1822	NA	UspA domain protein		726	229	894	739	972	368	683	563	324	661
NC_013967.1	GenBank	CDS	1684424	1684885	+	HVO_1823	HVO_1823	NA	UspA domain protein		316	76	408	206	407	48	211	234	159	264
NC_013967.1	GenBank	CDS	1684989	1686278	+	HVO_1824	HVO_1824	NA	DHH/RecJ family phosphoesterase		1044	629	1046	940	1050	672	1115	906	505	990
NC_013967.1	GenBank	CDS	1686324	1686752	-	HVO_1825	HVO_1825	NA	DUF5807 domain protein		411	228	273	338	308	362	610	428	418	621
NC_013967.1	GenBank	CDS	1686807	1687244	-	HVO_1826	HVO_1826	NA	conserved hypothetical protein		490	230	305	410	350	525	984	624	582	954
NC_013967.1	GenBank	CDS	1687269	1687670	-	HVO_1827	rps6e	NA	30S ribosomal protein S6e		1496	465	1585	1495	1514	1274	2878	2227	2980	4342
NC_013967.1	GenBank	CDS	1687825	1688127	+	HVO_1828	HVO_1828	NA	small CPxCG-related zinc finger protein		258	112	230	207	257	156	289	244	249	388
NC_013967.1	GenBank	CDS	1688224	1689318	-	HVO_1829	pepB2	NA	aminopeptidase (homolog to leucyl aminopeptidase / aminopeptidase T)		1063	631	1160	907	1200	648	943	929	736	1455
NC_013967.1	GenBank	CDS	1689487	1690386	+	HVO_1830	gndA	NA	6-phosphogluconate dehydrogenase (NAD-dependent, decarboxylating)		256	77	144	137	154	140	300	236	300	448
NC_013967.1	GenBank	CDS	1690567	1691148	+	HVO_1831	ferA4	NA	ferredoxin (2Fe-2S)		11051	7454	7239	8927	7095	8595	20110	17104	17082	22971
NC_013967.1	GenBank	CDS	1691338	1692804	+	HVO_1832	HVO_1832	NA	MATE efflux family protein		383	177	283	332	375	358	532	474	451	662
NC_013967.1	GenBank	CDS	1693566	1693763	-	HVO_1832A	HVO_1832A	NA	CopG domain protein		63	67	53	53	59	102	81	74	42	100
NC_013967.1	GenBank	CDS	1695924	1696397	-	HVO_1834	HVO_1834	NA	resolvase (nonfunctional)		308	314	292	284	301	397	444	433	349	535
NC_013967.1	GenBank	CDS	1694289	1694480	-	HVO_1834	HVO_1834	NA	resolvase (nonfunctional)		52	42	42	47	62	62	70	60	49	62
NC_013967.1	GenBank	CDS	1694560	1695912	+	HVO_1835	HVO_1835	NA	ISH5-type transposase ISHvo11		362	153	300	270	287	364	499	426	342	458
NC_013967.1	GenBank	CDS	1697873	1698178	-	HVO_1837	HVO_1837	NA	ISH3-type transposase ISHvo20 (nonfunctional)		182	83	144	119	120	580	523	703	261	1137
NC_013967.1	GenBank	CDS	1697794	1697868	-	HVO_1837	HVO_1837	NA	ISH3-type transposase ISHvo20 (nonfunctional)		0	0	0	0	0	1	1	0	0	2
NC_013967.1	GenBank	CDS	1697021	1697791	-	HVO_1837	HVO_1837	NA	ISH3-type transposase ISHvo20 (nonfunctional)		75	48	62	50	43	162	208	175	95	372
NC_013967.1	GenBank	CDS	1696559	1696834	+	HVO_1838	HVO_1838	NA	DUF262/DUF1524 domain protein (nonfunctional)		626	696	534	601	502	1045	1314	1060	658	963
NC_013967.1	GenBank	CDS	1698227	1699651	+	HVO_1838	HVO_1838	NA	DUF262/DUF1524 domain protein (nonfunctional)		1119	702	1182	929	1314	1027	1128	1066	624	1151
NC_013967.1	GenBank	CDS	1699699	1700727	-	HVO_1839	HVO_1839	NA	XerC/D-like integrase		515	490	486	461	640	534	602	536	361	609
NC_013967.1	GenBank	CDS	1701017	1701250	+	HVO_1840	HVO_1840	NA	small CPxCG-related zinc finger protein		8	11	6	7	8	0	14	10	11	10
NC_013967.1	GenBank	CDS	1701339	1702970	+	HVO_1841	HVO_1841	NA	homolog to HGPV1-ORF14		61	58	36	46	47	58	125	118	87	115
NC_013967.1	GenBank	CDS	1703287	1703676	+	HVO_1841_A	HVO_1841_A	NA	death-on-curing family protein		226	285	174	246	170	1110	1266	1126	1264	1646
NC_013967.1	GenBank	CDS	1703724	1703825	+	HVO_1842A	HVO_1842A	NA	conserved hypothetical protein		858	184	751	682	963	473	471	544	229	428
NC_013967.1	GenBank	CDS	1704184	1704411	+	HVO_1843	HVO_1843	NA	conserved hypothetical protein		235	201	212	207	244	330	390	417	166	222
NC_013967.1	GenBank	CDS	1704453	1704599	-	HVO_1844	HVO_1844	NA	hypothetical protein		286	86	240	277	269	332	314	287	139	431
NC_013967.1	GenBank	CDS	1704683	1705852	+	HVO_1845	HVO_1845	NA	ISH3-type transposase ISH51		691	286	617	485	530	564	723	596	405	702
NC_013967.1	GenBank	CDS	1706585	1708384	-	HVO_1847	pepF	NA	oligoendopeptidase PepF		1171	831	1674	1471	1873	1473	2034	1985	1091	2752
NC_013967.1	GenBank	CDS	1708467	1708622	-	HVO_1848_A	HVO_1848_A	NA	small CPxCG-related zinc finger protein		2611	1365	3604	3604	5098	6139	6225	7083	3626	8431
NC_013967.1	GenBank	CDS	1708769	1710103	+	HVO_1849	ywaD2	NA	probable M28 family peptidase (homolog to aminopeptidase YwaD)		57	15	50	36	53	23	39	52	32	87
NC_013967.1	GenBank	CDS	1710113	1710439	-	HVO_1850	HVO_1850	NA	conserved hypothetical protein		267	77	257	210	275	184	274	308	179	309
NC_013967.1	GenBank	CDS	1710559	1711206	-	HVO_1851	HVO_1851	NA	HAD superfamily hydrolase		390	110	445	466	570	218	386	390	363	638
NC_013967.1	GenBank	CDS	1711294	1712145	-	HVO_1852	truA	NA	tRNA pseudouridine synthase TruA		422	133	395	288	396	181	465	353	241	439
NC_013967.1	GenBank	CDS	1712217	1712663	-	HVO_1853	HVO_1853	NA	UspA domain protein		165	44	195	142	191	75	197	164	129	254
NC_013967.1	GenBank	CDS	1712786	1714081	-	HVO_1854	hisS	NA	histidine--tRNA ligase		240	126	271	266	297	251	374	360	298	505
NC_013967.1	GenBank	CDS	1714136	1715041	-	HVO_1855	HVO_1855	NA	DMT superfamily transport protein		243	54	230	244	225	203	324	313	301	529
NC_013967.1	GenBank	CDS	1715144	1715734	-	HVO_1856	HVO_1856	NA	conserved hypothetical protein		730	319	860	580	790	459	665	580	427	700
NC_013967.1	GenBank	CDS	1715738	1716100	-	HVO_1857	HVO_1857	NA	PDCD5 family DNA-binding protein		7490	8561	6947	6693	6955	5474	6234	6294	4278	5512
NC_013967.1	GenBank	CDS	1716206	1716661	-	HVO_1858	rps19e	NA	30S ribosomal protein S19e		5178	1256	3363	4662	4053	3132	6406	7970	7535	10443
NC_013967.1	GenBank	CDS	1716776	1717804	-	HVO_1859	HVO_1859	NA	UPF0104 family protein		370	214	300	367	380	420	685	605	750	1032
NC_013967.1	GenBank	CDS	1717971	1718864	+	HVO_1861	thiL	NA	thiamine-monophosphate kinase		271	86	166	236	216	217	404	290	346	467
NC_013967.1	GenBank	CDS	1718904	1720043	-	HVO_1862	HVO_1862	NA	M50 family metalloprotease		1383	1062	1097	1296	1487	1179	1381	1246	860	1562
NC_013967.1	GenBank	CDS	1720493	1720738	-	HVO_1863	HVO_1863	NA	conserved hypothetical protein		388	284	475	768	686	1026	982	1608	1121	1268
NC_013967.1	GenBank	CDS	1721045	1721830	-	HVO_1864	moaE	NA	molybdopterin synthase catalytic subunit		772	481	639	578	722	397	632	543	419	641
NC_013967.1	GenBank	CDS	1721855	1722199	-	HVO_1865	HVO_1865	NA	conserved hypothetical protein		130	25	97	108	109	130	250	203	204	231
NC_013967.1	GenBank	CDS	1722293	1723006	+	HVO_1866	pyrH	NA	uridylate kinase		70	10	52	57	93	78	166	149	196	267
NC_013967.1	GenBank	CDS	1723008	1724675	+	HVO_1867	lysS	NA	lysine--tRNA ligase		698	301	342	464	402	740	1317	1043	1229	1752
NC_013967.1	GenBank	CDS	1724727	1725266	-	HVO_1868	HVO_1868	NA	conserved hypothetical protein		311	133	180	243	277	282	401	469	424	625
NC_013967.1	GenBank	CDS	1725397	1725873	+	HVO_1869	HVO_1869	NA	conserved hypothetical protein		1716	685	2069	1743	2331	739	1014	1203	714	1345
NC_013967.1	GenBank	CDS	1726022	1727809	+	HVO_1870	HVO_1870	NA	M50 family metalloprotease		1064	369	993	800	971	610	799	757	478	928
NC_013967.1	GenBank	CDS	1727916	1729421	+	HVO_1871	chdC, hemQ, pitA	NA	coproheme decarboxylase ChdC		8414	4745	6889	5052	6437	4831	8090	6588	4314	7264
NC_013967.1	GenBank	CDS	1729602	1729850	-	HVO_1872	HVO_1872	NA	conserved hypothetical protein		1376	1119	1268	1113	1432	1565	2101	1675	1377	1737
NC_013967.1	GenBank	CDS	1730131	1730301	-	HVO_1873	HVO_1873	NA	conserved hypothetical protein		1080	526	1245	858	1244	884	1628	1327	1065	1816
NC_013967.1	GenBank	CDS	1730301	1731374	-	HVO_1874	HVO_1874	NA	probable oxidoreductase (aldo-keto reductase family protein)		2357	1970	2182	2085	2859	1453	2603	2001	1531	2315
NC_013967.1	GenBank	CDS	1731564	1732481	+	HVO_1875	HVO_1875	NA	O-acetyltransferase (homolog to galactoside O-acetyltransferase)		307	259	168	236	240	273	457	307	367	493
NC_013967.1	GenBank	CDS	1732593	1732892	+	HVO_1876	HVO_1876	NA	small CPxCG-related zinc finger protein		1386	130	1320	1492	1821	158	660	1213	886	1346
NC_013967.1	GenBank	CDS	1732943	1733122	+	HVO_1876A	HVO_1876A	NA	conserved hypothetical protein		696	514	534	616	730	436	528	502	288	394
NC_013967.1	GenBank	CDS	1733825	1734655	+	HVO_1878	nadE	NA	NAD synthase, ammonia-dependent		2126	1301	3072	1635	2727	845	1308	1477	879	2043
NC_013967.1	GenBank	CDS	1734697	1735392	-	HVO_1879	fadA3	NA	enoyl-CoA hydratase		46	16	54	29	54	33	46	51	32	63
NC_013967.1	GenBank	CDS	1735453	1736130	+	HVO_1880	HVO_1880	NA	conserved hypothetical protein		499	227	475	422	505	399	590	519	447	754
NC_013967.1	GenBank	CDS	1736369	1737445	-	HVO_1882	HVO_1882	NA	pectin esterase		145	27	149	115	155	72	100	81	48	125
NC_013967.1	GenBank	CDS	1737687	1738298	-	HVO_1883	HVO_1883	NA	DUF457 family protein		421	109	542	370	617	226	429	394	352	754
NC_013967.1	GenBank	CDS	1738397	1739014	+	HVO_1884	HVO_1884	NA	conserved hypothetical protein		392	194	412	360	495	229	299	252	170	372
NC_013967.1	GenBank	CDS	1739055	1739708	+	HVO_1885	trkA3	NA	TrkA domain protein		106	17	124	83	150	56	100	133	170	218
NC_013967.1	GenBank	CDS	1740018	1740884	-	HVO_1886	tupC	NA	ABC-type transport system ATP-binding protein (probable substrate tungstate)		225	72	218	161	224	165	299	231	221	392
NC_013967.1	GenBank	CDS	1740881	1741579	-	HVO_1887	tupB	NA	ABC-type transport system permease protein (probable substrate tungstate)		355	157	362	349	419	352	471	476	360	598
NC_013967.1	GenBank	CDS	1741604	1742632	-	HVO_1888	tupA	NA	ABC-type transport system periplasmic substrate-binding protein (probable substrate tungstate)		980	677	929	928	1036	802	939	992	737	1193
NC_013967.1	GenBank	CDS	1742773	1742871	+	HVO_1888_A	HVO_1888_A	NA	conserved hypothetical protein		18	3	9	11	11	8	25	16	8	26
NC_013967.1	GenBank	CDS	1742864	1743340	+	HVO_1889	HVO_1889	NA	conserved hypothetical protein		7	2	19	7	12	12	14	24	16	32
NC_013967.1	GenBank	CDS	1743400	1743573	-	HVO_1890	HVO_1890	NA	conserved hypothetical protein		228	64	338	256	417	76	209	230	248	345
NC_013967.1	GenBank	CDS	1743570	1743746	-	HVO_1891	HVO_1891	NA	conserved hypothetical protein		95	20	100	78	137	48	106	124	118	135
NC_013967.1	GenBank	CDS	1743807	1744214	-	HVO_1892	HVO_1892	NA	UCP008459 family protein		174	85	117	114	134	172	251	238	229	279
NC_013967.1	GenBank	CDS	1744375	1745007	-	HVO_1893	ham1	NA	XTP/dITP diphosphatase		623	253	581	553	621	542	848	663	503	861
NC_013967.1	GenBank	CDS	1745062	1745340	-	HVO_1894	HVO_1894	NA	DUF5808 domain protein		6628	8098	6503	6270	7874	9999	10760	8749	10204	17217
NC_013967.1	GenBank	CDS	1745405	1747063	-	HVO_1895	kae1	NA	KEOPS complex subunit Kae1/Bud32		691	198	467	526	485	569	1234	966	830	1219
NC_013967.1	GenBank	CDS	1747097	1747402	-	HVO_1896	rps24e	NA	30S ribosomal protein S24e		11232	13510	7276	10314	10646	19667	22215	20383	22410	27548
NC_013967.1	GenBank	CDS	1747471	1748010	-	HVO_1897	HVO_1897	NA	dephospho-CoA kinase (GTP)		854	198	770	608	775	686	1517	1145	1139	2037
NC_013967.1	GenBank	CDS	1748024	1748221	-	HVO_1898	spt4, rpoE2	NA	transcription elongation factor Spt4		410	272	341	314	301	740	1207	874	813	1144
NC_013967.1	GenBank	CDS	1748221	1748793	-	HVO_1899	rpo7, rpoE1	NA	DNA-directed RNA polymerase subunit Rpo7		1813	1301	1361	1231	1285	2504	3772	2973	2268	3321
NC_013967.1	GenBank	CDS	1748801	1749190	-	HVO_1900	HVO_1900	NA	DUF188 family protein		1270	630	1143	922	1044	1429	2154	1914	1474	2113
NC_013967.1	GenBank	CDS	1749192	1750427	-	HVO_1901	tif2c	NA	translation initiation factor aIF-2 gamma subunit		3898	3826	3045	3256	3846	5001	6468	5256	4564	5882
NC_013967.1	GenBank	CDS	1750666	1751475	-	HVO_1902	HVO_1902	NA	conserved hypothetical protein		132	64	67	68	92	72	129	103	189	173
NC_013967.1	GenBank	CDS	1751599	1752582	+	HVO_1903	HVO_1903	NA	DUF5787 domain protein		102	41	96	108	130	80	165	88	105	189
NC_013967.1	GenBank	CDS	1752587	1752799	-	HVO_1904	HVO_1904	NA	conserved hypothetical protein		92	32	64	62	68	69	123	112	60	124
NC_013967.1	GenBank	CDS	1752796	1753620	-	HVO_1905	HVO_1905	NA	beta-lactamase domain protein		254	140	172	228	287	156	290	267	240	334
NC_013967.1	GenBank	CDS	1754022	1754762	+	HVO_1906	HVO_1906	NA	conserved hypothetical protein		28	18	12	36	36	28	30	29	36	44
NC_013967.1	GenBank	CDS	1754807	1756231	-	HVO_1907	cdc48d	NA	arNOG05511 family protein (AAA-type ATPase core domain protein)		3557	1813	2392	3003	2902	2802	5182	4400	3612	5066
NC_013967.1	GenBank	CDS	1756594	1758696	+	HVO_1908	nasA	NA	assimilatory nitrate reductase		105	34	93	102	132	105	253	302	234	347
NC_013967.1	GenBank	CDS	1758755	1759087	+	HVO_1909	nasC, mobA3	NA	molybdenum cofactor guanylyltransferase (nonfunctional)		10	3	8	9	6	17	17	8	8	11
NC_013967.1	GenBank	CDS	1759090	1759386	+	HVO_1909	nasC, mobA3	NA	molybdenum cofactor guanylyltransferase (nonfunctional)		13	1	5	6	10	15	13	12	4	11
NC_013967.1	GenBank	CDS	1759649	1760770	+	HVO_1911	nasD, nirA2	NA	nitrite reductase (ferredoxin) (nonfunctional)		195	109	167	128	169	146	197	201	205	214
NC_013967.1	GenBank	CDS	1760773	1761402	+	HVO_1911	nasD, nirA2	NA	nitrite reductase (ferredoxin) (nonfunctional)		18	4	14	18	20	25	24	33	28	50
NC_013967.1	GenBank	CDS	1761405	1761608	+	HVO_1913	HVO_1913	NA	conserved hypothetical protein		7	7	5	8	11	2	20	10	8	22
NC_013967.1	GenBank	CDS	1761736	1762869	+	HVO_1914	acaB3	NA	acetyl-CoA C-acyltransferase		216	102	422	215	392	90	269	183	207	276
NC_013967.1	GenBank	CDS	1763000	1763173	+	HVO_1915	HVO_1915	NA	conserved hypothetical protein		31	8	46	25	47	20	22	17	22	24
NC_013967.1	GenBank	CDS	1763225	1765132	-	HVO_1916	kef1	NA	Kef-type transport system		1467	814	1233	1039	1290	1019	1833	1598	1359	1878
NC_013967.1	GenBank	CDS	1765262	1767262	-	HVO_1917	acs6	NA	acyl-CoA synthetase		2044	1114	2049	1511	2234	553	1416	1104	828	1440
NC_013967.1	GenBank	CDS	1767360	1768268	-	HVO_1918	HVO_1918	NA	beta-lactamase domain protein		626	338	660	530	737	666	724	708	564	712
NC_013967.1	GenBank	CDS	1768353	1768697	+	HVO_1919	HVO_1919	NA	conserved hypothetical protein		307	46	229	246	275	163	260	431	412	558
NC_013967.1	GenBank	CDS	1768729	1770297	+	HVO_1920	HVO_1920	NA	DASS family transport protein		432	248	557	440	690	462	786	561	644	946
NC_013967.1	GenBank	CDS	1770475	1771857	+	HVO_1921	serS	NA	serine--tRNA ligase		1088	801	909	883	1032	1250	2364	1810	1591	2806
NC_013967.1	GenBank	CDS	1771907	1772260	-	HVO_1922	HVO_1922	NA	DUF1486 family protein		472	444	336	381	493	496	540	588	428	621
NC_013967.1	GenBank	CDS	1772389	1772886	+	HVO_1923	HVO_1923	NA	16S rRNA aminocarboxypropyltransferase		439	213	355	351	395	292	471	410	415	592
NC_013967.1	GenBank	CDS	1772932	1773294	-	HVO_1924	HVO_1924	NA	DUF5518 domain protein		107	36	127	94	156	65	90	110	55	88
NC_013967.1	GenBank	CDS	1773508	1774485	+	HVO_1925	HVO_1925	NA	probable GTP-binding protein		547	343	329	479	447	421	673	600	519	770
NC_013967.1	GenBank	CDS	1774629	1775381	-	HVO_1926	HVO_1926	NA	SIMPL domain protein		82	42	156	65	148	62	117	90	56	133
NC_013967.1	GenBank	CDS	1775472	1776776	-	HVO_1927	HVO_1927	NA	DUF389 family protein		464	118	572	454	591	322	704	556	454	779
NC_013967.1	GenBank	CDS	1776819	1777550	-	HVO_1928	HVO_1928	NA	probable COG0212-type thiamine metabolism protein		72	36	104	61	93	67	143	130	116	200
NC_013967.1	GenBank	CDS	1777642	1778232	-	HVO_1929	HVO_1929	NA	HTH-10 family transcription regulator		452	385	260	306	269	336	342	336	287	283
NC_013967.1	GenBank	CDS	1778718	1779050	+	HVO_1930_A	HVO_1930_A	NA	HTH domain protein		286	99	239	205	257	206	463	304	289	385
NC_013967.1	GenBank	CDS	1779189	1779806	+	HVO_1931	engB	NA	probable GTP-binding protein EngB		214	208	200	234	268	212	291	266	293	363
NC_013967.1	GenBank	CDS	1779866	1780792	-	HVO_1932	ddh, serA5	NA	D-2-hydroxyacid dehydrogenase (NADP)		89	33	103	90	106	63	127	100	153	223
NC_013967.1	GenBank	CDS	1781067	1781150	-	HVO_1933	HVO_1933	NA	DUF3179 family protein (nonfunctional)		37	3	24	28	38	4	16	37	9	29
NC_013967.1	GenBank	CDS	1780813	1781067	-	HVO_1933	HVO_1933	NA	DUF3179 family protein (nonfunctional)		36	7	28	26	41	10	26	37	13	44
NC_013967.1	GenBank	CDS	1781433	1782674	-	HVO_1934	tif2Bb	NA	NUDIX family hydrolase / translation initiation factor aIF-2B beta subunit		60	21	79	54	51	21	66	57	66	71
NC_013967.1	GenBank	CDS	1782735	1783229	+	HVO_1935	HVO_1935	NA	MJ0936 family phosphodiesterase		66	7	104	51	120	36	86	92	91	112
NC_013967.1	GenBank	CDS	1783347	1784102	+	HVO_1936	cofE	NA	coenzyme F420:L-glutamate ligase		66	34	63	42	46	35	62	38	35	74
NC_013967.1	GenBank	CDS	1784155	1785141	+	HVO_1937	mer	NA	probable 5,10-methylenetetrahydrofolate reductase		96	29	74	55	83	36	87	79	70	101
NC_013967.1	GenBank	CDS	1785095	1785331	-	HVO_1937_A	HVO_1937_A	NA	conserved hypothetical protein		1346	765	1276	1409	1462	1390	1860	1785	2711	2859
NC_013967.1	GenBank	CDS	1785485	1785712	+	HVO_1938	HVO_1938	NA	small CPxCG-related zinc finger protein		83	43	101	90	147	70	112	89	130	193
NC_013967.1	GenBank	CDS	1785835	1787526	-	HVO_1939	mutLa	NA	DNA mismatch repair protein MutL		236	83	178	156	185	95	238	180	142	205
NC_013967.1	GenBank	CDS	1787523	1790288	-	HVO_1940	mutS1a	NA	DNA mismatch repair protein MutS		325	90	253	200	239	148	307	268	237	416
NC_013967.1	GenBank	CDS	1790495	1791451	+	HVO_1941	HVO_1941	NA	AAA-type ATPase (MoxR subfamily)		438	519	732	558	873	370	362	322	201	476
NC_013967.1	GenBank	CDS	1791457	1792485	+	HVO_1942	HVO_1942	NA	DUF58 domain protein		45	18	84	56	71	17	33	24	28	74
NC_013967.1	GenBank	CDS	1792482	1794722	+	HVO_1943	HVO_1943	NA	endoisopeptidase/DUF4129 domain protein		123	29	150	102	123	23	75	41	47	120
NC_013967.1	GenBank	CDS	1794784	1796034	+	HVO_1944	HVO_1944	NA	probable transmembrane glycoprotein / HTH domain protein		220	75	254	200	215	167	389	306	364	515
NC_013967.1	GenBank	CDS	1796182	1797279	+	HVO_1945	HVO_1945	NA	conserved hypothetical protein		259	103	243	227	243	210	332	304	204	371
NC_013967.1	GenBank	CDS	1797346	1797639	+	HVO_1946	tif1a	NA	translation initiation factor aIF-1 (SUI1 protein, bacterial-type IF3)		35384	35696	29958	30204	31969	44827	41166	33134	32544	43951
NC_013967.1	GenBank	CDS	1797762	1798127	-	HVO_1947	HVO_1947	NA	rhodanese domain protein		254	113	170	160	171	207	342	254	267	398
NC_013967.1	GenBank	CDS	1798128	1798691	-	HVO_1948	HVO_1948	NA	NUDIX family hydrolase		144	33	113	81	121	73	117	93	96	198
NC_013967.1	GenBank	CDS	1798688	1799209	-	HVO_1949	HVO_1949	NA	DUF5809 domain protein		211	106	168	159	200	107	210	168	166	257
NC_013967.1	GenBank	CDS	1799234	1799752	-	HVO_1950	HVO_1950	NA	DUF5810 domain protein		100	19	94	75	105	12	57	57	62	81
NC_013967.1	GenBank	CDS	1800019	1800366	-	HVO_1951	HVO_1951	NA	HalOD1 domain protein		93	28	125	81	116	80	132	116	162	199
NC_013967.1	GenBank	CDS	1801414	1803762	-	HVO_1953	HVO_1953	NA	receiver/sensor/bat box HTH-10 family transcription regulator (nonfunctional)		87	36	118	64	97	49	55	48	47	103
NC_013967.1	GenBank	CDS	1800526	1801413	-	HVO_1953	HVO_1953	NA	receiver/sensor/bat box HTH-10 family transcription regulator (nonfunctional)		23	10	19	14	16	12	21	19	7	18
NC_013967.1	GenBank	CDS	1803818	1804306	-	HVO_1954	HVO_1954	NA	GNAT family acetyltransferase		400	111	390	308	463	152	346	241	216	402
NC_013967.1	GenBank	CDS	1804460	1806424	-	HVO_1955	citB1	NA	aconitate hydratase		4832	3358	3712	3648	4564	3035	5491	4313	4120	6436
NC_013967.1	GenBank	CDS	1806697	1807170	+	HVO_1956	dut	NA	dUTP diphosphatase		129	78	70	111	83	223	299	288	309	420
NC_013967.1	GenBank	CDS	1807573	1808811	+	HVO_1957	panB, pan2	NA	proteasome-activating nucleotidase		2949	2483	2454	2491	3199	1797	2650	2501	1713	2668
NC_013967.1	GenBank	CDS	1808923	1809396	+	HVO_1958	pdaD	NA	pyruvoyl-dependent arginine decarboxylase		404	290	345	364	325	290	429	330	310	424
NC_013967.1	GenBank	CDS	1809448	1810332	+	HVO_1959	HVO_1959	NA	histidine kinase		704	468	491	486	552	340	554	468	364	609
NC_013967.1	GenBank	CDS	1810464	1810847	+	HVO_1960	HVO_1960	NA	DUF5811 domain protein		471	149	443	405	443	223	603	566	376	746
NC_013967.1	GenBank	CDS	1811021	1811182	+	HVO_1961	HVO_1961	NA	conserved hypothetical protein		4625	1714	4815	4429	5972	1338	1960	1815	969	1463
NC_013967.1	GenBank	CDS	1811208	1811531	-	HVO_1962	HVO_1962	NA	conserved hypothetical protein		73	38	132	91	118	121	166	174	185	247
NC_013967.1	GenBank	CDS	1811649	1813451	-	HVO_1963	tif5B	NA	translation initiation factor aIF-5B (bacterial-type IF2)		2037	865	1510	1798	1788	1392	2468	2169	1510	2574
NC_013967.1	GenBank	CDS	1813650	1813895	+	HVO_1964	cdpB2	NA	cell division protein CdpB2		5874	5148	5742	5354	6637	4228	4336	4612	3764	5563
NC_013967.1	GenBank	CDS	1813914	1814372	+	HVO_1965	nob1	NA	rRNA maturation endonuclease Nob1		1780	722	1945	1640	1872	864	1546	1708	1079	2306
NC_013967.1	GenBank	CDS	1814406	1815143	-	HVO_1966	HVO_1966	NA	Abi/CAAX domain protein		544	258	518	425	448	521	737	727	544	1014
NC_013967.1	GenBank	CDS	1815330	1816622	-	HVO_1967	pgi	NA	glucose-6-phosphate isomerase		108	40	138	132	146	122	223	181	192	370
[truncated: 2,532 more rows]

## Sheet: Normalized Data
Type	Start	End	Strand	Locus_tag	Name	Product	Note	Cas8M545A_1_normalized	Cas8M545A_2_normalized	Cas8M545A_3_normalized	Cas8M545A_4_normalized	Cas8M545A_5_normalized	H119_1_normalized	H119_2_normalized	H119_3_normalized	H119_4_normalized	H119_5_normalized
CDS	258	1952	+	HVO_0001	orc1	Orc1-type DNA replication protein		517.665	536.032	475.866	658.018	481.778	782.786	863.096	835.75	1110.98	895.946
CDS	2000	2863	-	HVO_0002	sec11b	signal peptidase I		1025.62	711.918	938.106	1112.97	929.144	919.517	1104.28	1299.52	1286.86	1347.37
CDS	2942	4543	+	HVO_0003	polD1	DNA-directed DNA polymerase D exonuclease subunit DP1		1020.76	1206.07	665.584	872.18	646.195	1161.08	1321.84	1176.33	1070.23	1040.78
CDS	4686	5813	+	HVO_0004	HVO_0004	NamA family oxidoreductase		282.628	299.424	223.259	221.929	257.14	350.943	337.08	344.606	439.223	341.701
CDS	5936	6745	-	HVO_0005	gufA1	ZIP/GufA family transport protein (probable substrate zinc/metal ions)		1618.07	1471.99	1943.29	1562.38	2005.5	680.238	741.433	760.066	475.99	575.562
CDS	6854	7282	-	HVO_0006	HVO_0006	acetyltransferase domain protein		266.117	293.143	291.389	255.218	292.508	169.775	120.948	144.928	98.378	151.728
CDS	7470	8648	+	HVO_0008	lysC	aspartate kinase		520.579	263.828	414.025	397.252	497.073	349.804	412.941	440.419	399.474	448.287
CDS	8873	10219	+	HVO_0009	tnaA	tryptophanase		3792.65	3450.71	5061.58	3995.83	4429.68	757.719	795.823	921.097	371.65	467.723
CDS	10248	10907	-	HVO_0010	HVO_0010	MJ0936 family phosphodiesterase		263.203	173.792	412.976	330.674	432.071	132.174	109.497	142.512	127.196	164.894
CDS	10956	11528	-	HVO_0011	purO	inosine-5'-monophosphate cyclohydrolase, archaeal-type		33.993	31.4081	39.8302	37.7279	30.5891	41.0194	38.6461	53.9453	33.7864	28.8408
CDS	11897	12391	-	HVO_0013	cgi121	KEOPS complex subunit Cgi121		725.509	556.971	536.66	523.752	486.558	300.809	459.459	390.5	353.763	345.463
CDS	12388	14871	-	HVO_0014	hel308a	ATP-dependent DNA helicase Hel308a		1183.93	990.403	1135.16	984.253	920.541	721.257	897.448	927.538	762.181	813.813
CDS	14980	15225	+	HVO_0015	ferC	ferredoxin (4Fe-4S)		1496.66	533.938	1395.11	2006.23	1792.33	452.352	1372.65	1767.31	3073.57	2519.81
CDS	15388	15474	+	HVO_0015A	HVO_0015A	conserved hypothetical protein		1194.61	226.139	1303.92	1580.13	1677.62	177.751	377.873	678.745	1126.87	877.764
CDS	15479	16336	+	HVO_0016	HVO_0016	conserved hypothetical protein		909.071	640.726	1016.72	895.482	1019.96	471.723	713.522	840.581	797.954	820.709
CDS	16358	16936	-	HVO_0017	HVO_0017	conserved hypothetical protein		2074.55	2722.04	1940.15	1940.77	1882.19	1426.56	1271.74	1762.48	1216.31	1261.47
CDS	17030	17488	-	HVO_0018	HVO_0018	DUF2391 family protein		1227.63	726.575	1210.63	1322.69	1326.8	734.93	729.982	1301.93	1204.38	1124.79
CDS	17615	18295	+	HVO_0019	HVO_0019	probable S-adenosylmethionine-dependent methyltransferase (homolog to 24-sterol C-methyltransferase)		449.679	265.922	421.362	379.498	430.159	290.554	439.42	410.629	440.216	450.795
CDS	18323	19408	-	HVO_0020	thiQ	ABC-type transport system ATP-binding protein (probable substrate thiamine)		839.142	678.416	632.043	743.461	609.87	912.681	1122.17	1056.36	1250.1	1102.22
CDS	19512	21233	-	HVO_0021	thiP	ABC-type transport system permease protein (probable substrate thiamine)		176.764	92.1305	196.007	195.297	220.815	266.626	309.169	318.841	414.38	445.152
CDS	21243	22379	-	HVO_0022	thiB	ABC-type transport system periplasmic substrate-binding protein (probable substrate thiamine)		369.067	489.967	280.908	366.182	330.745	455.771	375.726	388.084	632.998	449.541
CDS	22510	23400	+	HVO_0023	HVO_0023	AI-2E family transport protein		19.4246	14.6571	45.071	36.6182	55.4427	21.6491	20.0387	25.7649	21.8618	13.1665
CDS	23410	24186	-	HVO_0024	tssA2	rhodanese domain protein		324.391	186.355	238.981	200.845	238.021	211.933	307.737	301.933	294.14	282.138
CDS	24438	25298	+	HVO_0025	tssA1	TtuD family sulfurtransferase		7103.57	12554.9	4288.04	4708.22	4922.93	7995.36	8639.55	7995.18	8291.57	6906.12
CDS	25352	26794	-	HVO_0026	atoE	AtoE family transport protein		101.979	87.9428	191.814	122.061	195.961	92.2936	124.526	100.644	95.3968	98.435
CDS	26974	27573	+	HVO_0027	HVO_0027	ferritin domain protein		887.704	1302.39	918.191	848.877	847.892	542.367	590.427	549.92	413.386	514.119
CDS	27832	28101	-	HVO_0028	HVO_0028	conserved hypothetical protein		472.989	402.024	788.219	484.914	761.86	249.534	349.246	371.176	310.04	374.304
CDS	28190	30286	+	HVO_0029	uvrB	UvrABC system protein B		659.465	998.779	644.62	681.321	631.856	666.565	674.16	811.596	667.778	641.395
CDS	30293	30712	+	HVO_0030	HVO_0030	NUDIX family hydrolase (homolog to 8-oxo-dGTP phosphatase)		188.419	175.886	188.669	170.885	143.386	88.8753	173.192	163.446	109.309	127.276
CDS	30912	31106	+	HVO_0031	HVO_0031	conserved hypothetical protein		306.909	284.767	192.862	257.437	226.551	590.223	448.008	492.754	408.418	245.774
CDS	31121	32206	+	HVO_0032	HVO_0032	TSUP family transport protein		89.3531	50.253	75.4678	69.9075	47.7955	84.3176	114.507	86.9567	88.4408	67.0862
CDS	32276	32716	+	HVO_0033	HVO_0033	UspA domain protein		23.3095	8.3755	17.8188	17.7543	16.2505	9.11541	13.5977	10.467	12.9183	25.7059
CDS	32744	33238	-	HVO_0034	HVO_0034	thioesterase domain protein		600.22	274.298	402.495	534.848	355.598	496.79	421.529	489.534	525.676	573.054
CDS	33689	34879	-	HVO_0035	HVO_0035	stomatin family protein		463.277	575.816	637.283	503.778	587.884	495.651	448.724	432.368	338.857	436.374
CDS	34980	35174	+	HVO_0036	HVO_0036	conserved hypothetical protein		621.587	519.281	796.604	710.172	911.938	789.623	493.811	870.372	902.295	810.051
CDS	35225	35722	+	HVO_0037	HVO_0037	phosphodiesterase domain protein		340.902	150.759	422.41	308.481	360.378	219.909	239.033	285.83	240.479	310.352
CDS	35776	37152	-	HVO_0038	cyc1	cytochrome P450		301.081	236.608	243.174	312.919	341.26	339.549	348.531	299.517	387.55	382.454
CDS	37234	39438	-	HVO_0039	rad3b	DNA repair helicase Rad3		1977.42	1815.39	1831.14	1895.27	1969.17	1277.3	1952.34	2074.08	2052.02	1810.7
CDS	39586	40056	+	HVO_0040	HVO_0040	conserved hypothetical protein		21.3671	31.4081	23.0596	9.98679	14.3386	27.3462	22.1857	13.6876	26.8304	25.079
CDS	40093	40992	-	HVO_0041	argF	ornithine carbamoyltransferase		190.361	157.041	116.346	128.719	140.519	82.0387	85.8802	72.4639	71.5476	96.554
CDS	41076	42221	-	HVO_0042	argE	[ArgW]-ornithine hydrolase		100.037	41.8775	98.5274	92.1004	84.12	31.9039	42.9401	58.7763	59.623	50.7849
CDS	42218	43354	-	HVO_0043	argD	[ArgW]-glutamate semialdehyde aminotransferase		111.691	62.8163	89.0939	82.1136	82.2082	38.7405	56.5378	49.9196	55.6481	62.0705
CDS	43351	44334	-	HVO_0044	argB	[ArgW]-glutamate kinase		103.922	52.3469	78.6123	75.4557	72.6491	23.928	55.1065	71.6587	92.4157	84.6415
CDS	44389	45432	-	HVO_0045	argC	[ArgW]-L-glutamate phosphate reductase		292.34	244.983	236.885	231.915	238.021	273.462	279.111	253.624	260.354	292.17
CDS	45429	46304	-	HVO_0046	argX	glutamate--argW ligase		125.289	173.792	141.502	118.732	115.665	118.5	106.635	102.255	75.5225	97.181
CDS	46306	46485	-	HVO_0047	argW	biosynthetic carrier protein ArgW		191.332	343.396	127.876	153.131	154.857	173.193	120.232	121.578	77.5099	97.808
CDS	46806	48272	-	HVO_0048	argH	argininosuccinate lyase		415.686	238.702	486.348	329.564	363.246	288.275	369.285	376.007	195.762	305.963
CDS	48274	49491	-	HVO_0049	argG	argininosuccinate synthase		1159.65	2037.34	1198.05	1216.17	1156.65	1189.56	986.907	1061.19	559.462	676.505
CDS	49629	49706	-	HVO_0049A	HVO_0049A	conserved hypothetical protein		514.752	406.212	586.971	529.3	672.96	542.367	305.59	365.54	260.354	270.853
CDS	49766	49882	-	HVO_0050	HVO_0050	conserved hypothetical protein		281.657	295.236	215.922	314.029	332.656	1075.62	385.03	619.164	347.801	318.503
CDS	49976	51190	-	HVO_0051	kef2	Kef-type transport system (probable substrate potassium)		153.454	85.8489	164.562	132.048	188.314	75.2022	122.379	93.3979	94.4031	117.244
CDS	51190	51675	-	HVO_0052	HVO_0052	probable Kef-type transport system accessory protein		170.936	257.547	171.899	180.872	210.3	120.779	107.35	100.644	88.4408	89.0303
CDS	51719	52321	-	HVO_0053	HVO_0053	Dgk1 domain protein		561.371	504.624	489.492	457.173	437.806	439.819	531.026	328.503	387.55	455.183
CDS	52328	54112	-	HVO_0054	glyS	glycine--tRNA ligase		1130.51	1141.16	1011.48	1000.9	945.394	871.661	1138.63	1024.96	1064.27	1075.89
CDS	54105	54959	-	HVO_0055	HVO_0055	CBS domain protein		819.718	1026	571.249	745.68	658.622	722.397	687.042	671.499	767.149	673.997
CDS	55092	55670	-	HVO_0056	HVO_0056	conserved hypothetical protein		690.544	559.065	622.609	714.61	536.265	516.16	669.15	632.851	808.885	822.59
CDS	55732	56178	-	HVO_0057	HVO_0057	conserved hypothetical protein		466.19	244.983	346.942	426.103	376.628	402.218	750.021	801.934	948.006	1119.15
CDS	56181	57515	-	HVO_0058	dppF1	ABC-type transport system ATP-binding protein (probable substrate dipeptide/oligopeptide)		497.27	718.199	367.905	517.094	422.512	721.257	969.731	841.386	930.119	1092.19
CDS	57512	58591	-	HVO_0059	dppD1	ABC-type transport system ATP-binding protein (probable substrate dipeptide/oligopeptide)		274.858	322.457	205.44	258.547	223.683	297.39	473.057	466.99	557.475	620.705
CDS	58588	60027	-	HVO_0060	dppC1	ABC-type transport system permease protein (probable substrate dipeptide/oligopeptide)		508.924	546.502	418.217	476.037	478.911	728.094	781.51	871.177	1018.56	1127.3
CDS	60034	61083	-	HVO_0061	dppB1	ABC-type transport system permease protein (probable substrate dipeptide/oligopeptide)		776.984	1413.37	679.21	760.106	762.816	1268.18	1061.34	1034.62	1193.45	1191.25
CDS	61296	63134	-	HVO_0062	dppA1	ABC-type transport system periplasmic substrate-binding protein (probable substrate dipeptide/oligopeptide)		6785.01	10978.2	4492.43	5965.44	5694.35	6597.28	6900.48	5972.64	8062.02	9522.49
CDS	63370	63537	+	HVO_0063	HVO_0063	conserved hypothetical protein		229.21	284.767	185.525	203.065	272.434	151.544	128.82	136.876	109.309	126.022
CDS	63622	64041	+	HVO_0064	HVO_0064	DUF296 family protein		443.852	1011.34	474.818	483.804	502.808	497.929	398.627	417.07	355.751	316.622
CDS	64044	67652	+	HVO_0065	polD2	DNA-directed DNA polymerase D large subunit		964.431	1084.63	894.083	959.841	950.174	863.685	1002.65	867.151	947.012	966.794
CDS	67810	69072	-	HVO_0066	HVO_0066	PQQ repeat protein		31.0793	35.5959	41.9265	54.3725	57.3546	61.529	46.5185	93.3979	69.5602	63.3244
CDS	69249	69536	+	HVO_0067	HVO_0067	small CPxCG-related zinc finger protein		1717.13	3461.18	2325.87	2059.5	2361.1	2065.78	1384.1	1639.29	1355.43	1310.38
CDS	69607	70503	+	HVO_0068	panE	2-dehydropantoate 2-reductase		106.835	69.0979	104.816	94.3197	107.062	61.529	84.4489	92.5928	82.4785	88.4034
CDS	70535	72082	-	HVO_0069	HVO_0069	AlkP-core domain protein		774.07	615.599	794.508	804.491	808.699	745.185	812.999	901.773	972.849	986.231
CDS	72161	72538	-	HVO_0070	HVO_0070	NifU C-terminal domain protein		6540.26	2621.53	8761.6	8418.86	8347	2577.38	3018.69	4699.69	7675.47	7501.12
CDS	72583	72900	-	HVO_0071	HVO_0071	DUF5783 domain protein		917.812	2322.11	710.655	936.539	866.054	1568.99	1069.21	1095.01	1415.05	1128.55
CDS	73059	73280	-	HVO_0072	HVO_0072	conserved hypothetical protein		120.432	152.853	220.114	184.201	191.182	97.9907	80.1549	74.8794	105.334	79.6257
CDS	74663	76093	-	HVO_0073	recJ1	single-stranded-DNA-specific exonuclease RecJ1		140.828	121.445	89.0939	103.197	96.5468	156.101	178.917	148.148	158.001	168.029
CDS	73836	74666	+	HVO_0074	HVO_0074	polyphosphate-dependent ADP phosphorylase		66.0436	48.1591	79.6604	47.7147	70.7373	44.4376	50.8125	46.699	38.755	57.0547
CDS	76230	77447	-	HVO_0075	HVO_0075	major facilitator superfamily transport protein		659.465	475.31	639.38	449.405	502.808	238.14	430.832	367.956	303.084	358.002
CDS	77449	78192	-	HVO_0076	hemD	uroporphyrinogen-III synthase		280.685	125.633	272.522	203.065	238.977	77.481	167.466	165.862	135.145	144.204
CDS	78189	79070	-	HVO_0077	sirA	uroporphyrin-III C-methyltransferase		321.477	182.167	361.616	241.902	272.434	164.077	236.886	227.859	193.775	193.735
CDS	79072	80163	-	HVO_0078	hemC	hydroxymethylbilane synthase (porphobilinogen deaminase)		304.966	268.016	347.99	266.314	320.23	185.727	286.983	223.833	262.341	256.432
CDS	80270	80659	+	HVO_0079	HVO_0079	conserved hypothetical protein		48.5615	52.3469	46.1192	88.7715	67.8696	67.2262	90.8899	69.2433	96.3905	76.4909
CDS	80735	80968	+	HVO_0080	HVO_0080	conserved hypothetical protein		91.2956	46.0653	78.6123	85.4425	86.0318	102.548	115.938	122.383	119.246	149.22
CDS	81002	82339	-	HVO_0081	hemL	glutamate-1-semialdehyde 2,1-aminomutase		572.054	565.346	585.923	518.203	520.971	443.237	575.397	505.637	523.689	599.387
CDS	82482	83189	-	HVO_0082	HVO_0082	Abi/CAAX domain protein		190.361	92.1305	171.899	129.828	156.769	330.434	284.12	267.311	275.26	298.44
CDS	83382	83753	-	HVO_0083	HVO_0083	GlnK-type ammonia transport regulator		260.29	186.355	389.917	300.713	455.969	203.957	191.083	348.632	379.6	482.77
CDS	83757	85127	-	HVO_0084	amt1	transport protein (probable substrate ammonium)		41.7629	18.8449	38.782	32.1797	33.4568	28.4857	55.8221	74.8794	54.6544	50.1579
CDS	85507	85866	-	HVO_0085	HVO_0085	GlnK-type ammonia transport regulator		176.764	127.726	101.672	106.526	123.312	304.227	242.612	246.377	187.812	138.561
CDS	85863	87266	-	HVO_0086	amt2	transport protein (probable substrate ammonium)		175.793	90.0367	202.296	195.297	215.08	136.731	210.407	250.403	302.09	226.965
CDS	87625	88608	-	HVO_0087	hemB	porphobilinogen synthase		530.291	433.432	517.793	460.502	511.412	256.371	282.689	258.455	256.379	306.59
CDS	88714	89034	+	HVO_0088	HVO_0088	DedA family protein (nonfunctional)		119.461	39.7836	47.1674	54.3725	50.6632	80.8993	99.4779	112.722	151.045	141.069
CDS	89035	89226	+	HVO_0088	HVO_0088	conserved hypothetical protein (nonfunctional)		12.626	4.18775	6.28898	5.54822	6.69137	20.5097	20.0387	16.9082	23.8492	26.3329
CDS	89035	89226	+	HVO_0089	HVO_0089	conserved hypothetical protein (nonfunctional)		12.626	4.18775	6.28898	5.54822	6.69137	20.5097	20.0387	16.9082	23.8492	26.3329
CDS	89307	89471	-	HVO_0090	HVO_0090	DUF6757 domain protein		769.214	623.975	723.233	668.005	917.673	638.079	489.517	608.697	528.657	446.406
CDS	89547	90341	-	HVO_0091	HVO_0091	PHP domain protein		144.713	73.2856	154.08	119.841	139.563	77.481	83.0175	117.553	89.4345	90.2843
CDS	90474	90758	+	HVO_0092	HVO_0092	conserved hypothetical protein		493.385	1400.8	1564.91	783.408	1459.67	260.929	156.016	212.561	107.321	152.355
CDS	90921	91928	-	HVO_0093	HVO_0093	DUF5784 domain protein		929.467	814.518	790.315	826.684	870.833	683.656	691.336	782.61	781.061	692.807
CDS	92094	92270	+	HVO_0094	HVO_0094	DUF5786 domain protein		39.8204	94.2244	76.5159	68.7979	65.9577	93.433	52.2438	85.3464	64.5916	61.4435
CDS	92298	92993	-	HVO_0095	HVO_0095	conserved hypothetical protein		242.807	123.539	325.979	241.902	304.935	64.9473	95.1839	99.034	76.5162	93.4192
CDS	93097	94029	-	HVO_0096	HVO_0096	arNOG08307 family NADH-binding domain protein		104.893	50.253	106.913	81.004	90.8114	37.6011	48.6655	34.6216	30.8052	34.4836
CDS	94154	95038	-	HVO_0097	HVO_0097	conserved hypothetical protein		216.584	127.726	352.183	279.63	334.568	85.457	97.3309	130.435	96.3905	135.426
CDS	95156	95359	+	HVO_0098	HVO_0098	small CPxCG-related zinc finger protein		1567.56	1210.26	1224.25	1725.5	1576.29	3773.78	3583.35	3566.03	3796.99	3151.17
CDS	95441	97351	+	HVO_0099	HVO_0099	helicase domain protein		1044.07	1099.28	1084.85	957.622	994.146	960.537	966.152	929.953	874.471	1037.02
CDS	97756	97950	+	HVO_0099_A	HVO_0099_A	conserved hypothetical protein		1559.79	1786.08	2148.73	2009.56	2241.61	1161.08	1012.67	1292.27	575.362	549.229
CDS	98087	99214	-	HVO_0100	HVO_0100	NMD3 family protein		687.631	690.979	488.444	650.251	589.796	462.607	601.162	576.491	612.129	526.031
CDS	99292	99930	-	HVO_0101	gptA1	probable phosphoribosyltransferase		8.74107	6.28163	25.1559	23.3025	40.1482	18.2308	28.6267	31.401	25.8366	34.4836
CDS	100055	100936	+	HVO_0102	htpX1	HtpX-like protease		1661.77	1897.05	1731.57	1599	1785.64	635.8	604.024	680.355	635.979	629.482
CDS	100943	101548	+	HVO_0103	HVO_0103	conserved hypothetical protein		954.719	716.105	744.196	812.259	759.948	484.256	498.105	478.262	421.336	426.343
CDS	101807	102838	+	HVO_0104	radA	DNA repair and recombination protein RadA		588.565	988.309	582.779	515.984	614.65	1371.87	1193.02	1045.9	1517.41	2497.87
CDS	103089	104234	+	HVO_0105	HVO_0105	FAD-dependent oxidoreductase		3379.88	3861.11	3509.25	3155.83	3873.34	1257.93	1472.13	1385.67	932.106	805.035
CDS	104245	104658	+	HVO_0106	HVO_0106	DUF1641 domain protein		708.998	737.044	902.469	568.137	724.579	410.194	492.38	483.898	212.655	191.854
CDS	104705	105133	-	HVO_0107	iscU	iron-sulfur cluster assembly protein		3894.63	5580.18	3500.87	3688.45	4049.23	4949.67	3465.98	4153.79	3336.9	3901.03
CDS	105206	105793	-	HVO_0108	mscS8	mechanosensitive channel protein MscS		318.563	343.396	299.775	334.003	286.773	195.981	156.731	203.704	105.334	114.736
CDS	105867	107147	-	HVO_0109	sufS1	cysteine desulfurase		1639.44	2910.49	1388.82	1569.04	1446.29	1534.81	1432.05	1253.63	1396.17	1331.07
CDS	107327	108373	+	HVO_0110	HVO_0110	sensor box histidine kinase		1247.06	986.215	1480.01	1255.01	1571.51	780.507	975.456	1244.77	1168.61	1234.51
CDS	108419	108721	-	HVO_0111	HVO_0111	DUF424 family protein		353.528	117.257	319.69	319.577	312.582	119.64	182.495	169.888	194.768	231.98
CDS	108722	109462	-	HVO_0112	HVO_0112	tetratricopeptide repeat protein		471.046	714.012	388.869	459.392	436.851	208.515	188.221	199.678	233.523	192.481
CDS	109554	110171	+	HVO_0113	HVO_0113	probable phosphatase (histidine phosphatase family protein)		40.7916	20.9388	29.3486	31.07	28.6773	55.8319	92.3212	93.3979	183.838	132.919
CDS	110198	110752	+	HVO_0114	thpR	RNA 2',3'-cyclic 3'-phosphodiesterase		74.7847	50.253	113.202	106.526	114.709	70.6445	106.635	106.28	110.303	111.601
CDS	110903	111055	+	HVO_0115	rpl39e	50S ribosomal protein L39e		4504.56	9162.8	3825.8	4569.51	3909.67	4799.27	4528.03	4492.76	5368.06	3795.08
CDS	111059	111337	+	HVO_0116	rpl31e	50S ribosomal protein L31e		1194.61	1197.7	1255.7	1242.8	1206.36	878.498	1353.33	1214.17	1396.17	1137.33
CDS	111341	112006	+	HVO_0117	tif6	translation initiation factor aIF-6		7915.52	6231.37	7051	6209.56	5690.53	7049.63	9255.03	7511.29	7936.82	7857.24
CDS	112088	112264	+	HVO_0118	rpl20e, rplX	50S ribosomal protein L20e		1341.27	3509.34	970.599	1500.24	931.056	2105.66	1444.22	1660.23	1456.79	1196.27
CDS	112261	112734	+	HVO_0119	pfdA	prefoldin alpha subunit		2167.78	3500.96	1575.39	1888.61	1454.89	3357.89	2902.04	2892.11	2652.23	2408.21
CDS	112767	114137	+	HVO_0120	ftsY	signal recognition particle receptor FtsY		1255.8	1155.82	1348.99	1202.85	1233.12	1251.09	1340.45	1342.19	1156.69	1331.69
CDS	114180	114797	-	HVO_0121	HVO_0121	LysE family transport protein		50.5039	50.253	84.9012	53.2629	56.3987	85.457	107.35	106.28	155.02	122.26
CDS	114831	115805	-	HVO_0122	serA1	probable D-2-hydroxyacid dehydrogenase		76.7271	31.4081	119.491	75.4557	105.15	76.3416	105.919	134.461	109.309	122.26
CDS	115896	117293	+	HVO_0123	srp54	signal recognition particle 54K protein		1767.64	2271.86	1788.17	1514.66	1655.63	1774.09	1880.78	1993.56	2112.64	2225.76
CDS	117403	117984	+	HVO_0124	HVO_0124	MgtE family transport protein		175.793	125.633	158.273	125.39	140.519	136.731	191.083	182.77	137.133	180.569
CDS	117985	118545	+	HVO_0125	HVO_0125	MgtE family transport protein		67.9861	43.9714	59.7453	49.9339	74.5609	100.27	73.7139	70.0484	106.328	96.554
CDS	118620	119639	+	HVO_0126	HVO_0126	conserved hypothetical protein		550.687	460.653	446.518	534.848	556.339	467.165	521.007	408.213	490.896	499.072
CDS	119674	120090	-	HVO_0127	HVO_0127	UPF0201 family protein		465.219	536.032	368.954	382.827	359.422	466.026	480.929	421.096	492.883	358.002
CDS	120093	120662	-	HVO_0128	HVO_0128	UPF0200 family protein		297.196	161.228	274.619	325.125	282.949	118.5	219.71	237.521	303.084	254.552
CDS	120802	121179	+	HVO_0129	HVO_0129	DUF307 family protein		713.854	385.273	846.916	808.93	730.315	191.424	274.101	300.323	174.894	239.504
CDS	121710	121985	+	HVO_0131	HVO_0131	conserved hypothetical protein		163.167	108.882	475.866	438.309	430.159	94.5724	159.594	214.171	322.958	451.421
CDS	121996	122181	+	HVO_0131_A	HVO_0131_A	conserved hypothetical protein (nonfunctional)		237.951	293.143	338.557	316.248	303.979	298.53	293.424	235.105	213.649	292.17
CDS	122191	122298	-	HVO_0131_B	HVO_0131_B	small CPxCG-related zinc finger protein		527.378	305.706	905.613	673.553	806.787	211.933	156.016	252.013	248.429	403.771
CDS	122368	122781	-	HVO_0132	HVO_0132	conserved hypothetical protein		19.4246	39.7836	37.7339	16.6446	32.5009	31.9039	27.1954	19.3237	18.8806	30.0948
CDS	123087	124769	-	HVO_0133	ths1, cct1	thermosome subunit 1		7519.26	11405.3	7297.31	5043.33	7052.7	5780.31	10270.6	6812.41	8347.22	11920
CDS	124992	125534	-	HVO_0134	dim2	probable ribosome biogenesis protein Dim2		4535.64	8984.82	4213.62	4345.36	3794.96	3811.38	3077.37	3293.08	2494.23	2509.15
CDS	125628	126500	-	HVO_0135	rio1, pkn2	RIO-type serine/threonine protein kinase Rio1		776.984	1256.33	722.185	768.983	834.509	363.477	455.881	377.617	335.876	333.55
CDS	126602	126892	-	HVO_0136	tif1A1	translation initiation factor aIF-1A		3428.44	8231.02	2968.4	3417.7	3257.74	5043.1	3722.91	3999.2	4347.51	4160.6
CDS	126998	127177	+	HVO_0136_A	HVO_0136_A	conserved hypothetical protein		20.3958	6.28163	4.19265	7.7675	14.3386	28.4857	29.3424	37.8423	34.7801	31.9757
CDS	127203	128030	-	HVO_0137	HVO_0137	alpha/beta hydrolase fold protein		241.836	113.069	226.403	214.161	223.683	166.356	205.397	210.95	164.957	218.187
CDS	128123	129109	-	HVO_0138	tyrS	tyrosine--tRNA ligase		1942.46	3264.35	1450.66	2134.95	1597.32	3038.85	2650.12	2519.33	2637.32	2205.07
CDS	129199	129504	+	HVO_0139	HVO_0139	conserved hypothetical protein		783.782	1337.99	586.971	823.355	700.682	1301.23	919.634	895.332	996.698	1028.24
CDS	129520	131589	-	HVO_0140	HVO_0140	DUF460 domain protein		2377.57	3086.37	2476.81	2466.74	2780.74	1145.12	1064.2	983.899	848.634	1026.98
CDS	131762	132754	+	HVO_0141	HVO_0141	stomatin family protein		52.4464	79.5673	56.6008	52.1532	63.09	61.529	42.9401	63.6072	53.6607	47.0231
CDS	132763	133107	+	HVO_0142	HVO_0142	small CPxCG-related zinc finger protein		0	2.09388	5.24082	5.54822	1.91182	3.41828	7.15669	1.61031	0.993717	6.89672
CDS	133150	134028	-	HVO_0143	phzF2	PhzF family protein		460.363	458.559	459.096	515.984	510.456	488.814	654.837	741.547	754.231	685.283
CDS	134083	135036	-	HVO_0144	rnz	ribonuclease Z		142.771	81.6611	89.0939	157.569	99.4146	61.529	132.399	138.487	135.145	131.038
CDS	135168	136193	+	HVO_0145	rfcC	replication factor C small subunit		116.548	98.4122	105.865	106.526	104.194	134.452	185.358	161.836	209.674	193.735
CDS	136193	136798	+	HVO_0146	asdA, psd	probable archaetidylserine decarboxylase		459.392	251.265	379.435	462.721	315.45	363.477	519.575	450.886	567.412	587.475
CDS	137039	137458	+	HVO_0147	ureB	urease beta subunit		21.3671	6.28163	15.7225	25.5218	16.2505	15.952	14.3134	25.7649	15.8995	23.198
CDS	137455	139161	+	HVO_0148	ureC	urease alpha subunit		104.893	142.384	62.8898	78.7847	77.4287	113.943	117.37	115.137	119.246	112.228
CDS	139158	139553	+	HVO_0149	ureA	urease gamma subunit		26.2232	29.3143	16.7706	24.4121	26.7655	15.952	11.4507	12.8825	22.8555	16.3013
CDS	139550	140173	+	HVO_0150	ureG	urease accessory protein UreG		16.5109	16.751	14.6743	12.2061	12.4268	21.6491	17.176	13.6876	27.8241	19.4362
CDS	140173	141072	+	HVO_0151	ureD	urease accessory protein UreD		12.626	12.5633	13.6261	1.10964	12.4268	10.2548	7.87235	8.8567	16.8932	12.5395
CDS	141072	141731	+	HVO_0152	ureE	urease accessory protein UreE		25.252	8.3755	41.9265	26.6314	26.7655	25.0674	17.8917	24.9598	48.6921	31.9757
CDS	141728	142417	+	HVO_0153	ureF	urease accessory protein UreF		9.7123	4.18775	10.4816	13.3157	9.55909	6.83656	17.8917	13.6876	14.9058	12.5395
CDS	142507	142956	+	HVO_0154	HVO_0154	conserved hypothetical protein		121.404	332.926	236.885	271.863	263.831	852.291	281.973	461.353	223.586	372.423
CDS	142995	143201	-	HVO_0155	HVO_0155	conserved hypothetical protein		1850.19	2217.41	1909.75	1873.08	2258.81	1148.54	879.557	998.391	572.381	666.474
CDS	143303	144268	-	HVO_0156	trmG10	tRNA (guanine(10),N(2))-dimethyltransferase		421.514	236.608	316.545	356.195	271.478	399.939	470.194	400.162	425.311	418.192
CDS	144416	144727	+	HVO_0157	HVO_0157	DUF5658 domain protein		112.663	37.6898	89.0939	86.5522	90.8114	79.7599	105.919	138.487	147.07	122.26
CDS	144786	145355	+	HVO_0158	tbp1	TATA-binding transcription initiation factor		514.752	963.183	358.472	357.305	365.157	723.536	526.016	483.898	636.972	527.285
CDS	145435	145812	+	HVO_0159	HVO_0159	conserved hypothetical protein		278.743	165.416	216.97	254.108	252.36	234.722	305.59	282.609	353.763	356.121
CDS	145858	146799	+	HVO_0160	HVO_0160	Abi/CAAX domain protein		67.0148	27.2204	67.0825	48.8243	58.3105	33.0434	43.6558	53.9453	43.7235	60.1895
CDS	146821	147666	-	HVO_0161	hisG	ATP phosphoribosyltransferase		1278.14	1122.32	1143.55	1152.92	1187.24	925.215	858.802	867.956	833.728	789.361
CDS	147744	148844	+	HVO_0162	HVO_0162	peptidase M48 family protein		176.764	186.355	268.33	203.065	245.669	193.703	247.621	227.054	218.618	280.258
CDS	148866	149378	-	HVO_0163	HVO_0163	ArsR family transcription regulator		1491.81	1080.44	1238.93	1397.04	1317.24	569.713	989.77	780.195	603.186	499.699
CDS	149375	149722	-	HVO_0164	HVO_0164	conserved hypothetical protein		922.668	703.542	902.469	902.14	953.042	428.424	687.757	540.259	577.349	512.865
CDS	149886	151178	+	HVO_0165	mtaD	5-methylthioadenosine/S-adenosylhomocysteine deaminase		59.245	52.3469	71.2751	58.8111	59.2664	38.7405	54.3908	61.9969	89.4345	81.5067
CDS	151249	151560	-	HVO_0166	HVO_0166	HTH domain protein		336.045	226.139	952.781	797.833	957.821	255.232	228.298	433.173	637.966	994.381
CDS	151659	152945	+	HVO_0167	ahcY	adenosylhomocysteinase		1286.88	942.244	1113.15	1183.99	1067.75	828.363	982.613	1117.55	1249.1	1087.17
CDS	153018	153350	-	HVO_0168	HVO_0168	Smr family transport protein		21.3671	18.8449	13.6261	16.6446	29.6332	19.3703	20.7544	35.4268	34.7801	18.1823
CDS	153402	154259	+	HVO_0169	HVO_0169	TrmB family transcription regulator		139.857	115.163	121.587	119.841	130.004	107.106	123.095	98.2288	96.3905	129.784
CDS	154332	154754	+	HVO_0170	hjc	Holliday junction resolvase Hjc		238.922	205.2	265.185	229.696	265.743	216.491	221.142	240.741	250.417	278.377
CDS	154782	155471	-	HVO_0171	HVO_0171	SWIM zinc finger domain protein		189.39	121.445	258.896	207.503	230.374	71.7839	82.3019	71.6587	48.6921	75.8639
CDS	155649	155852	+	HVO_0172	HVO_0172	conserved hypothetical protein		2511.6	3911.36	1733.66	2697.54	2272.2	4732.04	3915.42	4025.77	4654.57	3288.48
CDS	155952	157052	-	HVO_0173	priL	DNA primase large subunit		472.018	332.926	399.35	415.007	308.759	446.655	553.212	520.13	474.003	447.66
CDS	157202	157795	+	HVO_0174	HVO_0174	conserved hypothetical protein		820.689	613.506	537.708	794.505	615.606	773.671	1005.51	851.853	1358.41	1049.55
CDS	157928	158671	-	HVO_0175	pcnA	DNA polymerase sliding clamp		3956.79	6865.82	2908.65	3902.62	3181.27	5300.61	4719.83	4596.63	4626.74	4207
CDS	159403	161649	-	HVO_0176	cat1	transport protein (probable substrate cationic amino acids)		98.0942	83.755	81.7567	66.5786	93.6791	133.313	103.772	104.67	127.196	106.586
CDS	158945	159406	+	HVO_0177	arsC	arsenate reductase (glutaredoxin)		357.413	115.163	387.82	316.248	378.54	126.476	346.384	396.941	429.286	403.771
CDS	161646	161891	-	HVO_0178	HVO_0178	conserved hypothetical protein		1.94246	2.09388	6.28898	4.43857	7.64727	4.55771	7.15669	6.44124	7.94973	8.77764
CDS	162031	162816	+	HVO_0179	HVO_0179	Lrp/AsnC family transcription regulator / TrkA domain protein		268.059	301.518	266.233	258.547	227.506	407.915	333.502	418.68	362.707	310.352
CDS	162982	163761	+	HVO_0180	rlmE, ftsJ	23S rRNA (uridine-2'-O-) methyltransferase		590.508	908.742	518.841	625.839	552.516	497.929	581.123	544.284	600.205	477.754
CDS	163911	164312	+	HVO_0181	HVO_0181	conserved hypothetical protein		79.6408	60.7224	79.6604	100.978	72.6491	59.2502	47.2341	41.868	69.5602	85.2685
CDS	164385	164561	-	HVO_0182	HVO_0182	conserved hypothetical protein		207.843	87.9428	248.415	208.613	188.314	143.568	206.113	256.039	409.411	354.867
CDS	164618	165337	-	HVO_0183	HVO_0183	probable transport protein (probable substrate queuosine precursor)		220.469	180.073	180.284	195.297	206.476	215.352	253.347	244.767	279.234	273.361
CDS	165330	165506	-	HVO_0184	HVO_0184	CopG domain protein		306.909	286.861	161.417	219.709	212.212	255.232	251.2	267.311	276.253	227.592
CDS	165626	167782	-	HVO_0185	tatCt	Sec-independent protein translocase protein TatCt		2453.33	3957.42	2060.69	1797.62	2286.54	2406.47	2578.55	1979.07	2276.6	2104.13
CDS	167913	169238	+	HVO_0186	tatCo	Sec-independent protein translocase protein TatCo		6722.85	8302.22	4742.94	4839.15	5348.31	4460.86	5867.77	5008.06	5555.87	4588.2
CDS	169351	169671	+	HVO_0187	HVO_0187	small CPxCG-related zinc finger protein		245.721	209.388	250.511	307.371	327.877	222.188	206.828	336.555	217.624	311.606
CDS	169702	170184	-	HVO_0188	HVO_0188	START domain protein		280.685	148.665	271.474	268.534	276.258	119.64	183.211	204.509	190.794	173.045
CDS	170259	170897	+	HVO_0189	HVO_0189	CobC/GpmA family phosphatase		548.745	376.898	548.189	409.458	528.618	300.809	281.258	293.076	275.26	290.289
CDS	170943	171839	-	HVO_0190	HVO_0190	LarE family protein		748.818	573.722	643.572	492.682	596.487	501.348	445.861	439.614	425.311	397.502
CDS	172017	174011	+	HVO_0191	mutS5a	DNA mismatch repair protein MutS		302.052	209.388	294.534	284.069	205.521	504.766	536.036	456.523	631.01	648.291
CDS	174329	174736	-	HVO_0192	HVO_0192	conserved hypothetical protein		742.019	1685.57	793.46	731.255	831.641	1613.43	901.027	1036.23	837.703	860.209
CDS	174066	174335	+	HVO_0193	HVO_0193	conserved hypothetical protein		712.883	1327.52	601.646	742.351	654.798	1268.18	798.686	851.853	688.646	948.612
CDS	174892	176016	+	HVO_0194	orc9	Orc1-type DNA replication protein		5444.71	2569.19	5119.23	6379.34	5670.45	2885.03	4141.57	5095.02	4845.36	4522.37
CDS	176077	176769	+	HVO_0195	rpiA	ribose-5-phosphate isomerase		237.951	238.702	233.74	266.314	198.829	337.27	298.434	294.687	305.071	308.471
CDS	176934	177101	-	HVO_0196	HVO_0196	DUF1931 domain protein		20827	14703.2	12819	16727.9	18856.3	20181.5	14763.5	15570.9	15601.4	12485.6
CDS	177286	178047	+	HVO_0197	purE2	LarB family protein		90.3244	165.416	114.25	85.4425	65.0018	45.5771	71.5669	58.7763	51.6733	67.7132
CDS	178195	178344	+	HVO_0197_A	HVO_0197_A	small CPxCG-related zinc finger protein		15586.3	23239.9	16579.8	14926.9	21657.1	10154.6	5910.71	7115.15	7349.53	7185.13
CDS	178439	178678	+	HVO_0198	HVO_0198	UPF0213 family protein		1068.35	1275.17	1229.5	892.153	1165.25	894.45	657.699	624.8	617.098	720.393
CDS	178741	180114	+	HVO_0199	pmm2	phosphohexomutase (phosphoglucomutase / phosphomannomutase)		766.3	697.261	1107.91	867.741	1000.84	607.314	628.357	570.049	476.984	586.848
CDS	180124	180504	-	HVO_0200	HVO_0200	HTH domain protein		131.116	69.0979	127.876	112.074	124.268	66.0868	83.7332	67.633	73.535	75.8639
CDS	180588	180998	-	HVO_0201	HVO_0201	GNAT family acetyltransferase		248.635	184.261	244.222	164.227	166.328	118.5	165.319	136.071	129.183	157.998
CDS	181007	181207	-	HVO_0202	samp2	ubiquitin-like modifier protein SAMP2		143.742	186.355	176.091	179.762	173.976	84.3176	78.7235	112.722	125.208	110.347
CDS	181313	182296	+	HVO_0203	rfcA	replication factor C small subunit		1772.49	1641.6	1832.19	2035.09	1811.45	1534.81	1516.5	1534.62	1921.85	1918.54
CDS	182364	184730	-	HVO_0204	HVO_0204	sensor box histidine kinase		695.4	552.783	1028.25	808.93	1088.78	564.016	533.173	580.516	519.714	568.666
CDS	184851	185336	-	HVO_0205	tspO	TspO family protein		35.9355	29.3143	48.2155	39.9472	47.7955	27.3462	29.3424	17.7134	14.9058	35.7375
CDS	185459	188227	+	HVO_0206	alaS1	alanine--tRNA ligase		1434.51	1905.43	1157.17	1201.74	1169.08	2039.57	2065.42	1851.86	2148.42	1902.87
CDS	188332	189108	+	HVO_0207	HVO_0207	alpha/beta hydrolase fold protein		120.432	41.8775	74.4196	67.6882	63.09	61.529	81.5862	69.2433	87.4471	92.7922
CDS	189223	189936	+	HVO_0208	guaAa2	glutamine amidotransferase (homolog to GMP synthase subunit A)		885.761	582.097	534.563	635.826	606.047	756.579	991.917	942.031	1049.36	931.057
CDS	190112	191275	+	HVO_0209	acd1	glutaryl-CoA dehydrogenase		595.364	1084.63	1019.86	684.65	1147.09	497.929	571.103	547.505	445.185	463.961
CDS	191384	191674	+	HVO_0210	HVO_0210	conserved hypothetical protein		147.627	31.4081	297.678	203.065	231.33	78.6204	72.9982	152.174	136.139	139.815
CDS	191877	192200	+	HVO_0211	ferB1	ferredoxin (3Fe-4S)(4Fe-4S), zinc-containing		298.168	762.171	210.681	286.288	230.374	936.609	762.903	703.705	961.918	772.432
CDS	192245	192619	+	HVO_0212	HVO_0212	glyoxalase domain protein		263.203	167.51	528.274	433.87	493.249	383.987	482.361	444.445	934.094	912.248
CDS	192742	193194	+	HVO_0213	dpsA2	ferritin/Dps domain protein		9745.32	6302.57	11332.7	11048.7	11210.9	4013.06	4202.41	7185.2	6215.7	7825.89
CDS	193386	194348	+	HVO_0214	HVO_0214	L-lactate dehydrogenase		15790.3	19228.1	13518.2	11525.9	12183.1	7358.42	8489.98	7855.09	5134.53	4521.11
CDS	194367	196481	-	HVO_0215	HVO_0215	iron-sulfur protein (4Fe-4S)		745.904	1526.44	1470.57	976.486	1417.61	500.208	538.183	542.674	475.99	551.737
CDS	196563	197267	-	HVO_0216	bioN	ABC-type transport system permease protein (probable substrate biotin)		11.6548	4.18775	10.4816	8.87715	15.2945	6.83656	11.4507	6.44124	14.9058	13.7934
CDS	197261	197962	-	HVO_0217	bioM	ABC-type transport system ATP-binding protein (probable substrate biotin)		19.4246	16.751	31.4449	24.4121	26.7655	15.952	38.6461	21.7392	47.6984	31.3487
CDS	197963	198541	-	HVO_0218	bioY	biotin transport protein BioY		64.1012	37.6898	58.6971	51.0436	46.8396	37.6011	81.5862	52.335	81.4848	51.4119
CDS	198709	199314	+	HVO_0219	cmi4	conditioned medium-induced protein 4		168.023	169.604	275.667	193.078	229.418	143.568	167.466	159.421	153.032	159.251
CDS	199368	201476	+	HVO_0220	mcm	ATP-dependent DNA helicase MCM		1006.19	1585.06	850.06	930.991	919.585	1546.2	1651.05	1370.37	1645.59	1544.24
CDS	201577	201879	+	HVO_0221	HVO_0221	conserved hypothetical protein		180.649	163.322	198.103	220.819	199.785	374.871	367.138	306.764	425.311	399.383
CDS	202030	202368	+	HVO_0222	HVO_0222	conserved hypothetical protein		149.569	96.3183	96.431	133.157	101.326	239.28	251.2	251.208	309.046	184.33
CDS	202365	203306	+	HVO_0223	HVO_0223	conserved hypothetical protein		44.6766	37.6898	33.5412	29.9604	18.1623	54.6925	69.4198	53.9453	111.296	54.5468
CDS	203358	204212	+	HVO_0224	HVO_0224	conserved hypothetical protein		16.5109	10.4694	15.7225	22.1929	13.3827	33.0434	57.2535	25.7649	72.5413	43.8882
CDS	204209	204871	+	HVO_0225	minD1	MinD/ParA domain protein		19.4246	8.3755	9.43347	12.2061	11.4709	14.8125	5.72535	6.44124	7.94973	9.40461
CDS	204965	205831	-	HVO_0226	tfb7	transcription initiation factor TFB		12.626	2.09388	8.38531	4.43857	4.77955	5.69713	6.44102	12.8825	7.94973	11.2855
CDS	205994	206515	+	HVO_0227	HVO_0227	conserved hypothetical protein		730.365	378.991	625.754	473.818	515.235	346.386	695.63	670.694	1022.53	569.92
CDS	206630	207373	-	HVO_0228	HVO_0228	ParA domain protein		143.742	129.82	244.222	200.845	196.917	409.054	478.067	420.291	255.385	659.577
CDS	207442	208257	-	HVO_0229	HVO_0229	conserved hypothetical protein		259.318	148.665	579.634	594.769	551.56	583.386	623.347	661.837	514.745	1255.83
CDS	208346	208762	-	HVO_0230	hit1	histidine triad family protein (homolog to bis(5'-nucleosyl)-tetraphosphatase)		55.3601	73.2856	90.1421	77.675	82.2082	120.779	97.3309	101.449	91.4219	135.426
CDS	209051	209686	-	HVO_0231	udg1	uracil-DNA glycosylase		1007.17	634.444	815.471	867.741	912.893	601.617	816.578	806.765	795.967	858.955
CDS	209687	209917	-	HVO_0232	HVO_0232	conserved hypothetical protein		1625.84	2165.07	1454.85	1765.44	1662.33	3026.32	2274.39	2262.48	3334.91	2599.44
CDS	209972	210823	-	HVO_0233	prsA	ribose-phosphate pyrophosphokinase		486.586	353.865	655.102	452.734	503.764	369.174	415.803	496.78	519.714	459.572
CDS	210884	211711	-	HVO_0234	HVO_0234	conserved hypothetical protein		535.148	335.02	859.494	524.861	672.96	237.001	271.238	265.701	264.329	297.813
CDS	211808	212152	-	HVO_0235	HVO_0235	SWIM zinc finger domain protein		1049.9	450.183	1403.49	1544.62	1310.55	412.472	525.301	692.433	1626.71	1517.28
CDS	212299	213429	+	HVO_0236	trm1	tRNA (guanine(26)-N(2))-dimethyltransferase		220.469	217.763	169.802	227.477	191.182	207.376	246.906	215.781	217.624	249.536
CDS	213507	214844	+	HVO_0237	HVO_0237	UPF0761 family protein		1489.87	860.583	2417.06	2680.9	2450.95	1109.8	1440.64	1608.7	2891.72	2771.23
CDS	214846	215811	+	HVO_0238	HVO_0238	probable PAP2-type phosphatase		217.555	152.853	171.899	213.051	174.931	176.611	239.749	210.95	234.517	291.543
CDS	215944	217314	-	HVO_0239	glnA	glutamine synthetase		2593.18	3358.58	2129.87	1979.6	2426.1	4350.33	3395.13	3719.81	2413.74	2838.31
CDS	217441	217899	+	HVO_0240	HVO_0240	Lrp/AsnC family transcription regulator		1138.28	3172.22	828.049	1084.12	998.925	2863.38	1746.95	1971.82	2302.44	2462.75
CDS	217905	218057	-	HVO_0241	HVO_0241	small CPxCG-related zinc finger protein		827.488	845.926	577.538	806.711	690.167	2081.73	1545.84	1718.2	1709.19	1518.53
CDS	218337	219419	-	HVO_0242	pepB1	aminopeptidase (homolog to leucyl aminopeptidase / aminopeptidase T)		546.802	737.044	410.88	493.791	423.468	438.679	390.755	378.423	476.984	549.856
CDS	219536	220561	+	HVO_0243	ltaE	threonine aldolase		78.6696	52.3469	131.02	136.486	102.282	87.7359	95.1839	90.1773	137.133	122.26
CDS	220622	221566	-	HVO_0244	HVO_0244	transport protein (probable substrate zinc/cadmium/cobalt)		475.903	404.118	493.685	517.094	467.44	371.453	288.414	338.165	402.455	395.621
CDS	221699	222217	+	HVO_0245	HVO_0245	MJ0936 family phosphodiesterase		132.087	87.9428	146.743	102.087	133.827	44.4376	93.7526	72.4639	88.4408	76.4909
CDS	222424	223386	-	HVO_0246	HVO_0246	ArsR family transcription regulator		422.485	213.575	388.869	439.419	415.821	252.953	383.598	378.423	487.915	458.318
CDS	223483	223650	+	HVO_0247	HVO_0247	conserved hypothetical protein		132.087	100.506	168.754	145.363	145.298	120.779	94.4682	132.045	118.252	119.125
CDS	223693	224892	+	HVO_0248	HVO_0248	transport protein (probable substrate phosphate/sulfate)		98.0942	67.004	119.491	117.622	95.5909	77.481	87.3116	90.1773	80.4911	140.442
CDS	224889	225164	+	HVO_0249	HVO_0249	conserved hypothetical protein		54.3889	31.4081	39.8302	45.4954	36.3246	58.1108	49.3811	35.4268	34.7801	48.277
CDS	225232	226647	-	HVO_0250	HVO_0250	DUF21/CBS domain protein		1397.6	2418.43	1337.46	1353.76	1467.32	2212.77	1739.07	1719	1522.37	1479.03
CDS	226809	227072	+	HVO_0251	grx2	glutaredoxin		126.26	196.824	96.431	86.5522	117.577	72.9233	62.2632	69.2433	107.321	55.1737
CDS	227072	227578	+	HVO_0252	bcp2	peroxiredoxin domain protein		100.037	73.2856	114.25	61.0304	90.8114	70.6445	78.0079	74.8794	117.259	85.2685
CDS	227672	228271	+	HVO_0253	yrdC	L-threonylcarbamoyladenylate synthase		129.174	71.1918	111.105	95.4293	99.4146	61.529	126.673	81.3206	131.171	125.395
CDS	228343	229032	-	HVO_0254	HVO_0254	DUF83 domain protein		6.79861	2.09388	3.14449	5.54822	1.91182	3.41828	2.86267	5.63608	6.95602	3.13487
CDS	229170	230783	+	HVO_0255	HVO_0255	polyamine aminopropyltransferase		156.368	163.322	148.839	123.17	123.312	69.505	106.635	84.5412	97.3842	84.0146
CDS	230787	231071	+	HVO_0256	HVO_0256	conserved hypothetical protein		17.4821	8.3755	18.8669	14.4254	26.7655	21.6491	10.0194	15.2979	16.8932	18.8092
CDS	231140	231331	-	HVO_0257	HVO_0257	conserved hypothetical protein		76.7271	77.4734	84.9012	85.4425	71.6932	93.433	114.507	100.644	88.4408	118.498
CDS	231538	232569	-	HVO_0258	HVO_0258	XerC/D-like integrase		50.5039	67.004	39.8302	34.3989	55.4427	64.9473	60.8318	57.9711	72.5413	63.3244
CDS	232566	232742	-	HVO_0259	HVO_0259	conserved hypothetical protein		7.76984	20.9388	12.578	11.0964	9.55909	7.97599	9.30369	11.2722	8.94345	7.52369
CDS	233026	233268	-	HVO_0259A	HVO_0259A	conserved hypothetical protein		214.642	177.979	296.63	231.915	286.773	104.827	103.772	113.527	98.378	173.045
CDS	233415	233702	+	HVO_0260	HVO_0260	homolog to phage PhiH1 repressor protein		132.087	272.204	136.261	150.911	184.491	157.241	97.3309	112.722	56.6419	84.0146
CDS	233714	234040	+	HVO_0261	HVO_0261	homolog to phage PhiH1 repressor protein		64.1012	85.8489	72.3233	73.2364	71.6932	72.9233	55.8221	69.2433	49.6858	66.4593
CDS	234085	234963	+	HVO_0262	HVO_0262	conserved hypothetical protein		298.168	647.008	352.183	342.88	282.949	1154.24	913.193	765.702	795.967	834.503
CDS	235110	236276	-	HVO_0263	HVO_0263	ISH3-type transposase ISH51		649.753	611.412	564.96	518.203	426.336	595.92	511.703	502.416	445.185	465.215
CDS	236333	236932	+	HVO_0264	HVO_0264	conserved hypothetical protein		182.591	259.641	226.403	224.148	279.126	272.323	176.77	154.59	158.001	174.299
CDS	236934	237194	-	HVO_0264_A	HVO_0264_A	conserved hypothetical protein		4.85615	4.18775	5.24082	6.65786	7.64727	10.2548	6.44102	8.05154	13.912	5.64277
CDS	237481	237741	+	HVO_0265	HVO_0265	conserved hypothetical protein		821.66	1662.54	802.893	777.86	885.172	966.234	601.877	756.845	603.186	531.674
CDS	237743	237988	+	HVO_0266	HVO_0266	UPF0395 family protein		91.2956	146.571	92.2384	94.3197	99.4146	173.193	133.114	120.773	98.378	75.8639
CDS	237992	238198	-	HVO_0267	HVO_0267	conserved hypothetical protein		7.76984	14.6571	3.14449	11.0964	22.9418	27.3462	11.4507	23.3495	14.9058	18.8092
CDS	238338	238736	+	HVO_0268	HVO_0268	homolog to virus structural protein HGPV1-VP2		9.7123	2.09388	2.09633	11.0964	9.55909	27.3462	17.8917	20.934	19.8743	20.0632
CDS	238733	238948	+	HVO_0269	HVO_0269	homolog to virus structural protein HGPV1-VP3		2.91369	0	1.04816	4.43857	4.77955	4.55771	5.72535	6.44124	1.98743	8.15067
CDS	238945	239475	+	HVO_0270	HVO_0270	conserved hypothetical protein		3.88492	0	4.19265	3.32893	4.77955	9.11541	7.15669	6.44124	3.97487	1.88092
CDS	239482	241095	+	HVO_0271	HVO_0271	homolog to virus structural protein HRPV1-VP4		22.3383	14.6571	16.7706	18.8639	11.4709	18.2308	24.3327	19.3237	11.9246	13.1665
CDS	241129	241704	+	HVO_0272	HVO_0272	homolog to HGPV1-ORF5		11.6548	10.4694	3.14449	3.32893	3.82364	6.83656	8.58802	6.44124	6.95602	5.64277
CDS	241698	242492	+	HVO_0273	HVO_0273	homolog to HGPV1-ORF6		15.5397	29.3143	9.43347	14.4254	11.4709	20.5097	13.5977	22.5443	25.8366	10.0316
CDS	242489	243640	+	HVO_0274	HVO_0274	homolog to virus protein HRPV1-VP8		12.626	10.4694	5.24082	6.65786	7.64727	7.97599	15.029	8.05154	4.96858	5.64277
CDS	243876	245228	+	HVO_0275	HVO_0275	ISH5-type transposase ISHvo11		329.247	293.143	312.353	284.069	256.184	349.804	326.345	316.426	300.102	255.806
CDS	245331	246683	+	HVO_0276	HVO_0276	ISH5-type transposase ISHvo11		315.65	263.828	292.438	264.095	244.713	298.53	264.082	264.896	227.561	216.933
CDS	246714	247094	+	HVO_0276_A	HVO_0276_A	homolog to HGPV1-ORF9		1.94246	0	0	4.43857	1.91182	14.8125	12.882	4.83093	16.8932	20.0632
CDS	247254	247859	+	HVO_0277	HVO_0277	conserved hypothetical protein		10.6835	41.8775	34.5894	24.4121	32.5009	56.9713	45.8028	41.868	32.7927	31.3487
CDS	248186	249184	+	HVO_0278	HVO_0278	ISH18-type transposase ISHvo9		187.447	272.204	197.055	185.31	140.519	142.428	136.693	123.994	86.4534	105.332
CDS	249749	251479	-	HVO_0279	HVO_0279	homolog to HGPV1-ORF14		111.691	136.102	75.4678	115.403	87.9437	22.7885	19.323	17.7134	8.94345	13.7934
CDS	251621	251728	-	HVO_0280	HVO_0280	conserved hypothetical protein (nonfunctional)		50.5039	39.7836	37.7339	44.3857	36.3246	2.27885	9.30369	3.22062	0.993717	2.5079
CDS	251728	251961	-	HVO_0280_A	HVO_0280_A	small CPxCG-related zinc finger protein		436.082	605.13	316.545	463.831	325.009	68.3656	65.8415	74.0742	5.9623	35.1106
CDS	252148	254004	-	HVO_0282	HVO_0282	DASS family transport protein		1068.35	1461.53	885.698	1227.27	1087.82	314.482	310.6	256.844	174.894	181.196
CDS	254076	256130	-	HVO_0283	ashA	archaea-specific helicase AshA		2201.78	3034.03	1728.42	2059.5	1655.63	1083.59	993.348	962.16	748.269	801.273
CDS	256281	256670	-	HVO_0284	HVO_0284	cupin 2 barrel domain protein		728.422	305.706	715.896	743.461	737.962	84.3176	176.054	273.752	248.429	178.688
CDS	256758	257930	+	HVO_0285	HVO_0285	M50 family metalloprotease		331.189	261.734	330.171	350.647	377.584	96.8513	75.8609	105.475	72.5413	109.72
CDS	257951	258775	-	HVO_0286	HVO_0286	ADP-ribose pyrophosphatase		139.857	31.4081	117.394	137.596	135.739	27.3462	37.2148	20.1289	23.8492	32.6027
CDS	258948	259067	-	HVO_0287	HVO_0287	conserved hypothetical protein		1175.19	1028.09	1053.4	1179.55	873.701	476.28	375.726	387.279	196.756	267.718
CDS	259521	259982	+	HVO_0289	HVO_0289	DUF5814 domain protein		659.465	1287.73	577.538	861.083	637.592	370.314	294.855	298.712	214.643	191.854
CDS	260022	260435	-	HVO_0290	HVO_0290	CopG domain protein		3673.19	10280.9	3879.25	4283.22	4097.03	4958.79	2660.14	2970.21	2406.78	2242.69
CDS	260600	261190	-	HVO_0291	rpap3	rpa-associated protein		1398.57	1172.57	1463.24	1344.89	1425.26	1073.34	1142.92	1091.79	1047.38	1664.62
CDS	261191	262126	-	HVO_0292	rpa3	replication protein A		2616.49	5555.05	2581.63	2397.94	2485.36	2343.8	2084.74	2157.81	1419.03	2321.69
CDS	262298	262579	+	HVO_0293	HVO_0293	conserved hypothetical protein		92.2668	60.7224	78.6123	107.635	98.4587	34.1828	47.2341	33.8165	37.7612	38.8724
CDS	262634	263638	+	HVO_0294	manC	mannose-1-phosphate guanylyltransferase		188.419	146.571	248.415	201.955	221.771	59.2502	82.3019	61.9969	59.623	75.2369
CDS	263680	264327	+	HVO_0295	HVO_0295	conserved hypothetical protein		73.8135	75.3795	74.4196	69.9075	65.9577	63.8079	70.1355	82.9309	68.5665	57.0547
CDS	264341	265126	-	HVO_0296	HVO_0296	probable oxidoreductase (short-chain dehydrogenase family)		185.505	104.694	200.199	149.802	176.843	103.688	115.938	87.7618	96.3905	137.934
CDS	265238	265732	-	HVO_0297	tfx	Tfx-type DNA-binding protein		290.398	190.543	364.761	289.617	390.967	161.799	214.701	183.575	157.007	222.576
CDS	265809	266291	-	HVO_0298	HVO_0298	TRAM domain protein		1388.86	1120.22	1733.66	1547.95	1498.87	1093.85	1079.94	1036.23	1240.16	1350.5
CDS	266382	267068	+	HVO_0299	HVO_0299	conserved hypothetical protein		115.576	94.2244	166.658	118.732	130.96	72.9233	50.8125	35.4268	28.8178	63.9514
CDS	267117	268112	-	HVO_0300	HVO_0300	radical SAM domain protein		1046.01	1949.4	794.508	1206.18	781.934	1128.03	964.721	965.38	1011.6	832.622
CDS	268220	270109	+	HVO_0301	HVO_0301	receiver/sensor box histidine kinase		233.095	255.453	386.772	238.573	322.141	178.89	139.555	180.355	117.259	157.371
CDS	270240	271373	+	HVO_0302	HVO_0302	DUF373 family protein		2507.71	1097.19	3106.76	3193.55	2801.77	867.104	1296.79	1631.24	1373.32	1942.99
CDS	271412	272254	-	HVO_0303	idsA2	bifunctional short chain isoprenyl diphosphate synthase		727.451	483.685	711.703	760.106	801.052	540.088	668.434	595.814	547.538	569.92
CDS	272558	273511	-	HVO_0304	etfA1	electron transfer flavoprotein alpha subunit		1501.52	1658.35	2108.9	1535.75	1758.87	1339.97	1814.94	1623.19	1490.58	2143
CDS	273508	274305	-	HVO_0305	etfB1	electron transfer flavoprotein beta subunit		556.515	496.249	818.616	633.606	908.114	493.372	602.593	546.7	533.626	690.926
CDS	274375	275553	-	HVO_0306	HVO_0306	probable transmembrane glycoprotein / HTH domain protein		1148.96	1589.25	946.492	1174	1008.48	1433.4	1232.38	1232.69	1255.06	1196.89
CDS	275700	277091	+	HVO_0307	HVO_0307	conserved hypothetical protein		558.457	404.118	542.949	565.918	620.385	537.809	608.318	781	771.124	975.572
CDS	277131	277613	+	HVO_0308	HVO_0308	DUF1628 domain protein		56.3313	41.8775	59.7453	48.8243	74.5609	43.2982	67.2728	62.802	49.6858	74.6099
CDS	277680	278303	-	HVO_0309	menG	probable demethylmenaquinone methyltransferase		2219.26	4018.15	1376.24	2230.38	1619.31	2987.58	2949.27	2737.52	3128.22	2844.58
CDS	278458	278790	+	HVO_0310	atpH	A-type ATP synthase subunit H		1404.4	3758.51	1048.16	1546.84	1132.75	4279.69	2998.65	2851.05	3400.5	2452.72
CDS	278777	280978	+	HVO_0311	atpI	A-type ATP synthase subunit I		3511.97	4769.85	2861.49	3361.11	2808.46	5730.18	5895.68	5539.46	5840.07	6127.42
CDS	281153	281410	+	HVO_0312	atpK	A-type ATP synthase subunit K		2736.93	3800.38	1873.07	2694.21	2255.95	2602.45	2974.32	2349.44	3499.87	3704.16
CDS	281432	282016	+	HVO_0313	atpE	A-type ATP synthase subunit E		1111.09	1254.23	1228.45	1238.36	1058.19	1440.24	1456.39	1416.27	1730.06	1901.61
CDS	282013	283059	+	HVO_0314	atpC	A-type ATP synthase subunit C		1851.16	2430.99	1664.48	1866.42	1524.68	2321.01	2544.2	2224.64	2311.39	2722.95
CDS	283056	283376	+	HVO_0315	atpF	A-type ATP synthase subunit F		629.357	919.211	496.829	512.655	514.279	877.359	996.211	848.633	978.811	1074.63
CDS	283383	285143	+	HVO_0316	atpA	A-type ATP synthase subunit A		2338.72	3879.95	2103.66	2221.51	2101.09	2470.28	2936.39	2392.11	2684.03	3506.67
CDS	285148	286554	+	HVO_0317	atpB	A-type ATP synthase subunit B		5027.08	9713.49	3554.32	4400.84	3840.84	4691.02	5599.39	4950.89	4576.07	5602.64
CDS	286684	288660	+	HVO_0318	HVO_0318	receiver/sensor/bat box HTH-10 family transcription regulator		506.982	347.583	480.059	507.107	452.145	368.035	374.295	401.772	440.216	386.216
CDS	288859	289566	+	HVO_0319	atpD1	A-type ATP synthase subunit D		2336.78	4453.67	2213.72	2319.15	1817.18	3882.03	3926.16	3441.23	3872.51	4312.96
CDS	289648	290031	+	HVO_0320	HVO_0320	small CPxCG-related zinc finger protein		139.857	234.514	149.887	120.951	131.915	213.073	257.641	198.068	216.63	235.115
CDS	290089	291333	-	HVO_0321	arf1	peptide chain release factor aRF-1		2455.27	4614.9	1948.54	2237.04	1911.82	2781.34	2559.23	2254.43	2241.82	2073.4
CDS	291490	293214	+	HVO_0322	minD4	MinD/ParA domain protein		1585.05	1411.27	1717.94	1409.25	1392.76	1958.67	1941.61	1885.67	1761.86	1795.03
CDS	293254	293391	+	HVO_0323	HVO_0323	conserved hypothetical protein		767.271	678.416	737.907	806.711	682.519	1501.76	1168.69	1181.97	1640.63	1304.11
CDS	293437	295200	-	HVO_0324	argS	arginine--tRNA ligase		711.911	559.065	487.396	519.313	532.442	585.665	708.512	691.628	918.194	740.457
CDS	295413	295565	+	HVO_0325	HVO_0325	small CPxCG-related zinc finger protein		124.317	108.882	145.695	99.8679	164.416	194.842	103.056	110.306	112.29	94.0461
CDS	296025	296738	+	HVO_0326	rbkR, ribK	riboflavin kinase, CTP-dependent / transcription regulator RbkR		1312.13	1620.66	1331.17	1368.19	1436.73	650.613	665.572	671.499	461.085	445.152
CDS	296735	297424	+	HVO_0327	ribB	3,4-dihydroxy-2-butanone 4-phosphate synthase		543.889	303.612	705.414	457.173	542.001	387.405	566.809	533.817	423.323	437.628
CDS	297455	298345	-	HVO_0328	HVO_0328	GalE family epimerase/dehydratase		39.8204	14.6571	77.5641	44.3857	55.4427	9.11541	25.0484	19.3237	12.9183	21.9441
CDS	298435	299373	+	HVO_0329	ilvE	branched-chain amino acid aminotransferase		3003.04	4457.86	2220.01	2770.78	2488.23	2748.3	2849.79	2570.05	2936.43	3159.95
CDS	299452	300096	-	HVO_0330	HVO_0330	DUF502 family protein		235.038	372.71	230.596	356.195	267.655	672.262	547.486	545.09	528.657	515.373
CDS	300176	301015	-	HVO_0331	fadM1	proline dehydrogenase		742.019	877.334	1039.78	862.193	1003.7	334.991	449.44	462.159	377.612	418.819
CDS	301142	301684	+	HVO_0332	carS	CDP-2,3-bis-(O-geranylgeranyl)-sn-glycerol synthase		25.252	43.9714	35.6376	48.8243	38.2364	54.6925	48.6655	47.5041	56.6419	53.9198
CDS	301751	302281	+	HVO_0333	pyrE2	orotate phosphoribosyltransferase		0	0	2.09633	0	0	0	0.715669	1.61031	0.993717	0.626974
CDS	302356	303069	+	HVO_0334	apt2	purine phosphoribosyltransferase (adenine phosphoribosyltransferase, xanthine-guanine phosphoribosyltransferase)		67.0148	60.7224	83.8531	115.403	113.753	77.481	82.3019	82.1257	91.4219	68.3402
CDS	303256	304668	+	HVO_0335	uraA3	xanthine/uracil permease family transport protein		276.8	299.424	171.899	300.713	265.743	548.064	428.685	545.09	679.702	396.248
CDS	304760	304852	+	HVO_0336	HVO_0336	conserved hypothetical protein (nonfunctional)		25.252	56.5346	25.1559	27.7411	28.6773	55.8319	42.2244	56.3608	61.6104	55.1737
CDS	304852	306147	+	HVO_0336	HVO_0336	conserved hypothetical protein (nonfunctional)		212.699	211.481	207.536	262.985	182.579	235.861	264.797	250.403	358.732	282.138
CDS	306250	306504	+	HVO_0337	grx1	glutaredoxin		1648.18	2642.47	1376.24	1584.57	1695.78	2919.21	2379.6	2656.2	2820.17	2455.86
CDS	306563	307537	-	HVO_0338	HVO_0338	cro/C1 family transcription regulator		655.58	653.289	533.515	515.984	524.794	636.94	593.289	533.817	558.469	398.129
CDS	307680	308948	+	HVO_0339	tiaS	tRNA(Ile2) 2-agmatinylcytidine synthetase TiaS		197.16	100.506	158.273	162.008	144.342	75.2022	118.085	130.435	97.3842	128.53
CDS	308973	309416	-	HVO_0340	HVO_0340	conserved hypothetical protein		23.3095	29.3143	18.8669	9.98679	21.03	17.0914	20.7544	30.5959	31.7989	11.9125
CDS	309492	310541	+	HVO_0341	HVO_0341	DUF87 domain protein		9.7123	4.18775	6.28898	9.98679	0.955909	2.27885	2.86267	4.02577	2.98115	3.13487
CDS	310562	310897	+	HVO_0342	crcB1	putative fluoride ion transport protein CrcB		145.684	20.9388	155.128	137.596	148.166	20.5097	96.6152	177.939	262.341	240.758
CDS	310894	311250	+	HVO_0343	crcB2	putative fluoride ion transport protein CrcB		223.383	163.322	153.032	186.42	116.621	161.799	213.269	215.781	195.762	220.695
CDS	312095	312322	+	HVO_0346	rpo5, rpoH	DNA-directed RNA polymerase subunit Rpo5		720.652	1666.72	675.017	878.837	735.094	1649.89	915.34	976.652	825.779	700.957
CDS	312319	313884	+	HVO_0347	rpo2n, rpoB2	DNA-directed RNA polymerase subunit Rpo2N		1073.21	1585.06	966.407	1045.28	968.336	1997.42	1668.94	1635.27	1659.51	1599.41
CDS	313886	315715	+	HVO_0348	rpo2c, rpoB1	DNA-directed RNA polymerase subunit Rpo2C		901.301	1120.22	862.638	848.877	891.863	1701.16	1744.8	1500.81	1819.5	1814.46
CDS	315722	318652	+	HVO_0349	rpo1n, rpoA1	DNA-directed RNA polymerase subunit Rpo1N		4209.31	5037.86	3941.09	3968.08	3950.77	4464.27	6604.9	6591.8	7103.09	5704.84
CDS	318645	319904	+	HVO_0350	rpo1c, rpoA2	DNA-directed RNA polymerase subunit Rpo1C		1075.15	1679.29	1127.82	940.977	982.675	1156.52	1369.79	1301.13	1336.55	1233.26
CDS	319907	320326	+	HVO_0351	nusA	transcription elongation factor NusA		1114.97	720.293	1039.78	882.166	939.659	848.873	1155.8	920.291	978.811	969.929
CDS	320381	321157	+	HVO_0352	mscS6	mechanosensitive channel protein MscS		251.548	144.477	280.908	225.258	239.933	150.404	177.486	235.105	172.907	206.275
CDS	321385	321813	+	HVO_0353	rps12	30S ribosomal protein S12		2190.12	4441.11	1555.47	2079.47	1743.58	2900.98	2420.39	2310.79	2268.66	1986.88
CDS	321816	322430	+	HVO_0354	rps7	30S ribosomal protein S7		4260.78	3121.97	4049.06	3656.27	3252.96	3771.5	5616.57	4912.25	5789.39	6465.36
CDS	322539	323294	-	HVO_0355	HVO_0355	DUF5781 domain protein		18.4534	16.751	18.8669	15.535	12.4268	30.7645	20.0387	17.7134	7.94973	14.4204
CDS	323485	325668	+	HVO_0356	tef2	translation elongation factor aEF-2		11128.3	15526.1	7574.03	9501.87	7522.05	13637.8	15228	12558	15096.5	15333.9
CDS	325862	325969	+	HVO_0356A	HVO_0356A	conserved hypothetical protein		623.529	171.698	488.444	601.427	569.722	170.914	497.39	607.086	478.971	337.312
CDS	325966	326535	+	HVO_0357	HVO_0357	ACT domain protein		209.786	144.477	219.066	209.723	229.418	162.938	184.642	235.91	202.718	193.735
CDS	326532	327485	+	HVO_0358	hom1	homoserine dehydrogenase		640.04	559.065	678.162	515.984	530.53	755.44	697.061	729.47	601.199	579.324
CDS	327676	328941	+	HVO_0359	tef1a1	translation elongation factor aEF-1 alpha / peptide chain release factor aRF-3		12420.1	28305	9958.6	11013.2	9277.1	17772.8	16980	16611.9	17661.3	17545.2
CDS	328944	329252	+	HVO_0360	rps10a	30S ribosomal protein S10a		18702	32287.6	13780.2	16659.1	13345.5	21158	22945	21950.1	22952.9	21858.2
CDS	329856	330458	+	HVO_0362	HVO_0362	SWIM zinc finger domain protein		422.485	364.334	446.518	543.725	435.895	104.827	87.3116	78.9051	34.7801	83.3876
CDS	331092	331232	-	HVO_0363	HVO_0363	conserved hypothetical protein		16.5109	4.18775	9.43347	11.0964	9.55909	31.9039	17.176	12.8825	18.8806	22.5711
CDS	330643	331095	+	HVO_0364	HVO_0364	conserved hypothetical protein		77.6984	108.882	67.0825	74.3461	54.4868	84.3176	61.5475	90.1773	81.4848	57.0547
CDS	331222	331422	-	HVO_0365	HVO_0365	conserved hypothetical protein		5.82738	6.28163	14.6743	9.98679	9.55909	18.2308	19.323	16.1031	15.8995	18.8092
CDS	331415	331801	-	HVO_0366	HVO_0366	conserved hypothetical protein		13.5972	25.1265	25.1559	15.535	8.60318	18.2308	20.0387	22.5443	21.8618	18.8092
CDS	331803	332225	-	HVO_0367	HVO_0367	conserved hypothetical protein		14.5684	8.3755	8.38531	8.87715	20.0741	15.952	7.15669	12.8825	19.8743	9.40461
CDS	332222	332788	-	HVO_0368	HVO_0368	conserved hypothetical protein		120.432	119.351	98.5274	85.4425	92.7232	237.001	177.486	217.392	221.599	165.521
CDS	332788	332943	-	HVO_0369	HVO_0369	hypothetical protein		7.76984	20.9388	7.33714	13.3157	7.64727	29.6251	22.9014	26.5701	29.8115	27.5869
CDS	332943	333431	-	HVO_0370	HVO_0370	conserved hypothetical protein		8.74107	18.8449	6.28898	3.32893	8.60318	14.8125	11.4507	7.24639	10.9309	13.7934
CDS	333431	333871	-	HVO_0371	HVO_0371	conserved hypothetical protein		1.94246	8.3755	4.19265	1.10964	1.91182	10.2548	2.14701	6.44124	3.97487	6.26974
CDS	333882	334388	-	HVO_0372	HVO_0372	conserved hypothetical protein		74.7847	27.2204	57.649	65.4689	51.6191	48.9953	81.5862	120.773	104.34	82.7606
CDS	334392	334589	-	HVO_0373	HVO_0373	conserved hypothetical protein		12.626	4.18775	8.38531	9.98679	8.60318	20.5097	50.0968	54.7505	65.5853	35.7375
CDS	334719	334901	+	HVO_0374	HVO_0374	conserved hypothetical protein		7.76984	2.09388	4.19265	0	8.60318	3.41828	3.57834	4.83093	0.993717	2.5079
CDS	334898	335359	+	HVO_0375	HVO_0375	small CPxCG-related zinc finger protein		7.76984	4.18775	8.38531	6.65786	2.86773	2.27885	5.72535	8.05154	4.96858	5.64277
CDS	335352	335792	+	HVO_0376	HVO_0376	conserved hypothetical protein		16.5109	29.3143	25.1559	33.2893	17.2064	41.0194	42.9401	61.9969	46.7047	40.1264
CDS	335789	336409	+	HVO_0377	HVO_0377	conserved hypothetical protein		7.76984	16.751	8.38531	8.87715	12.4268	17.0914	8.58802	24.1546	28.8178	18.1823
CDS	336406	336630	+	HVO_0378	HVO_0378	conserved hypothetical protein		13.5972	8.3755	4.19265	6.65786	12.4268	12.5337	12.882	11.2722	17.8869	10.6586
CDS	337199	337783	+	HVO_0379	HVO_0379	integrase family protein		188.419	332.926	144.647	142.034	151.034	117.361	122.379	103.865	177.875	105.332
CDS	338106	338621	-	HVO_0379_A	HVO_0379_A	conserved hypothetical protein		2428.07	4589.78	2867.77	3073.71	3341.86	1603.17	918.203	1199.68	826.772	853.939
CDS	338611	339210	-	HVO_0379_B	HVO_0379_B	conserved hypothetical protein		107.806	175.886	104.816	112.074	103.238	237.001	180.348	160.226	172.907	168.029
CDS	337799	338116	-	HVO_0379C	HVO_0379C	conserved hypothetical protein		285.542	314.081	293.486	292.946	306.847	243.837	207.544	180.355	164.957	220.068
CDS	339578	339793	-	HVO_0380	HVO_0380	conserved hypothetical protein		262.232	513	300.823	243.012	273.39	197.121	120.232	150.564	159.988	125.395
CDS	339904	340089	+	HVO_0381	HVO_0381	CopG domain protein		67.9861	83.755	81.7567	71.0172	63.09	176.611	109.497	101.449	115.271	111.601
CDS	340199	340432	+	HVO_0382	HVO_0382	conserved hypothetical protein		58.2738	60.7224	68.1306	53.2629	70.7373	62.6685	55.8221	67.633	49.6858	63.9514
CDS	340429	340620	+	HVO_0383	HVO_0383	HTH domain protein		11.6548	37.6898	18.8669	24.4121	16.2505	34.1828	28.6267	33.8165	29.8115	27.5869
CDS	340617	340787	+	HVO_0384	HVO_0384	conserved hypothetical protein		13.5972	16.751	7.33714	22.1929	11.4709	31.9039	36.4991	24.1546	22.8555	26.3329
CDS	340784	341785	+	HVO_0385	HVO_0385	XerC/D-like integrase		100.037	73.2856	76.5159	75.4557	79.3405	139.01	133.83	150.564	180.856	173.672
CDS	342265	342510	-	HVO_0385_A	HVO_0385_A	conserved hypothetical protein		97.123	117.257	66.0343	88.7715	64.0459	175.472	120.948	143.317	150.051	123.514
CDS	342850	343224	+	HVO_0386	HVO_0386	conserved hypothetical protein		140.828	117.257	171.899	127.609	170.152	256.371	183.211	235.105	265.322	502.833
CDS	343321	343560	+	HVO_0387	HVO_0387	conserved hypothetical protein		404.032	1245.86	633.091	583.672	607.002	918.378	659.846	698.069	720.445	987.484
CDS	343699	345018	-	HVO_0388	rnr, vacB	ribonuclease R		1817.17	3823.42	1820.66	1990.7	2004.54	1996.28	1560.16	1388.89	1191.47	1324.17
CDS	345139	345441	-	HVO_0389	HVO_0389	small CPxCG-related zinc finger protein		7022.96	14912.6	7973.38	7807.45	7929.27	10690.1	5623.01	6288.26	6278.3	6062.84
CDS	345603	346082	+	HVO_0390	HVO_0390	PUA domain protein		575.939	341.302	534.563	650.251	603.179	305.366	451.587	489.534	793.98	606.911
CDS	346125	346805	-	HVO_0391	HVO_0391	DUF1028 family protein		23.3095	25.1265	30.3967	31.07	28.6773	20.5097	69.4198	47.5041	57.6356	62.0705
CDS	347026	347382	+	HVO_0392	sepF	cell division protein SepF		4229.71	11051.5	4696.82	3750.59	4307.33	6837.7	3744.38	4086.96	6908.32	3333
CDS	347502	350453	+	HVO_0393	uvrA	UvrABC system protein A		986.769	1352.64	879.409	1060.82	911.938	1282.99	1240.97	1114.33	1305.74	1289.06
CDS	350591	351007	+	HVO_0394	HVO_0394	conserved hypothetical protein		154.426	94.2244	90.1421	164.227	93.6791	129.895	128.82	117.553	137.133	114.109
CDS	351042	351107	-	HVO_0394A	HVO_0394A	conserved hypothetical protein (nonfunctional)		12.626	4.18775	8.38531	0	3.82364	2.27885	4.29401	4.02577	4.96858	12.5395
CDS	351178	352194	+	HVO_0395	HVO_0395	WD40/YVTN domain protein		30.1081	14.6571	35.6376	25.5218	35.3686	21.6491	27.9111	27.3752	14.9058	22.5711
CDS	352270	353352	+	HVO_0396	HVO_0396	FAD-dependent oxidoreductase (homolog to geranylgeranyl reductase)		301.081	272.204	333.316	319.577	355.598	350.943	358.55	385.669	337.864	359.256
CDS	353383	354480	-	HVO_0397	HVO_0397	homolog to glycine cleavage system protein T		638.098	741.232	755.726	726.816	745.609	461.468	398.627	508.858	443.198	398.129
CDS	354646	354945	-	HVO_0398	HVO_0398	DUF6432 domain protein		1360.69	1373.58	1974.74	2090.57	2233	1246.53	848.067	1097.43	1099.05	1058.96
CDS	355050	356090	+	HVO_0399	HVO_0399	conserved hypothetical protein		769.214	860.583	617.368	612.523	642.371	1027.76	969.015	887.28	849.628	789.988
CDS	356161	356541	+	HVO_0400	HVO_0400	DUF5611 domain protein		5640.9	6382.13	4866.62	6275.03	4531.01	3303.2	7219.66	7808.39	8971.27	7681.06
CDS	356734	357192	+	HVO_0401	HVO_0401	UspA domain protein		3119.59	3980.46	4670.62	5220.87	4922.93	1973.49	1293.93	1301.93	930.119	995.635
CDS	357270	357947	+	HVO_0402	HVO_0402	DUF124 family protein		2222.17	2604.78	3064.83	3171.36	2590.51	1571.27	1145.07	882.449	562.444	712.243
CDS	358032	359000	+	HVO_0403	glcK	glucokinase		1099.43	889.897	965.358	1077.46	987.454	1369.59	1733.35	1580.52	1880.11	1684.05
CDS	359447	361420	+	HVO_0405	HVO_0405	NifU C-terminal domain protein		3691.64	9602.51	2749.33	4130.09	2416.54	4683.04	3040.16	3090.99	2539.94	2346.14
CDS	361646	363052	-	HVO_0406	aubA	probable ribonuclease FAU-1		1755.98	1744.2	1401.39	1401.48	1172.9	1272.74	1425.61	1233.5	1086.13	1052.06
CDS	363049	363423	-	HVO_0407	HVO_0407	conserved hypothetical protein		389.463	154.947	480.059	543.725	514.279	127.616	277.679	346.216	496.858	367.407
CDS	363561	364598	+	HVO_0408	HVO_0408	PrsW family protein		188.419	236.608	156.176	188.639	179.711	166.356	136.693	115.942	124.215	116.617
CDS	364649	365260	-	HVO_0409	ribE	riboflavin synthase		133.058	242.89	75.4678	108.745	99.4146	148.125	117.37	123.994	139.12	99.0619
CDS	365370	365735	+	HVO_0410_A	HVO_0410_A	DUF502 family protein (nonfunctional)		120.432	129.82	176.091	162.008	226.551	112.803	77.2922	90.1773	59.623	69.5941
CDS	365725	365955	+	HVO_0410_A	HVO_0410_A	DUF502 family protein (nonfunctional)		48.5615	23.0326	69.1788	44.3857	74.5609	38.7405	33.6364	45.8938	43.7235	52.6658
CDS	366622	367695	-	HVO_0412	HVO_0412	DASS family transport protein (nonfunctional)		198.131	180.073	243.174	200.845	234.198	151.544	123.095	128.825	197.75	167.402
CDS	365957	366628	-	HVO_0412	HVO_0412	DASS family transport protein (nonfunctional)		24.2807	12.5633	26.2041	26.6314	31.545	29.6251	44.3714	20.1289	30.8052	37.6185
CDS	367843	368085	+	HVO_0413	HVO_0413	conserved hypothetical protein		271.944	81.6611	273.571	321.797	318.318	210.794	183.927	252.818	335.876	317.876
CDS	368086	369234	-	HVO_0414	HVO_0414	peptidase M24 family protein		145.684	83.755	129.972	118.732	120.445	117.361	139.555	113.527	169.926	212.544
CDS	369241	371091	-	HVO_0415	uvrD	repair helicase UvrD		647.81	1084.63	558.671	679.102	620.385	1259.07	1129.32	993.561	1534.3	1202.54
CDS	371250	371426	-	HVO_0416	HVO_0416	small CPxCG-related zinc finger protein		1939.55	4256.85	2400.29	2148.27	3468.04	1524.55	797.97	962.16	965.893	937.954
CDS	371518	373026	-	HVO_0417	cxp	metal-dependent carboxypeptidase		398.204	556.971	394.109	366.182	407.217	365.756	322.051	330.918	343.826	396.248
CDS	373221	374717	-	HVO_0418	HVO_0418	homing endonuclease domain protein		229.21	318.269	162.465	243.012	200.741	631.242	436.558	487.924	513.752	456.437
CDS	374824	375918	-	HVO_0419	HVO_0419	M20 family amidohydrolase (homolog to succinyl-diaminopimelate desuccinylase)		48.5615	29.3143	53.4563	36.6182	26.7655	63.8079	65.8415	53.9453	69.5602	66.4593
CDS	376085	377716	+	HVO_0420	mpcT, htr14	transducer protein MpcT		534.176	337.114	726.377	468.269	607.958	229.025	336.364	316.426	275.26	321.011
CDS	377834	379714	+	HVO_0421	HVO_0421	arNOG04375 family protein (homolog to PilT-type ATPase)		2737.9	3113.59	3278.66	2369.09	2687.06	1545.06	1681.82	1636.88	1167.62	1446.43
CDS	379829	380122	-	HVO_0422	HVO_0422	NP_1176A family transcription regulator		9666.65	24148.7	5423.2	7726.45	5620.75	19088.8	13914.7	13485.5	26364.3	15507.6
CDS	380247	380561	+	HVO_0423	HVO_0423	DUF5782 domain protein		613.817	1987.09	511.504	717.939	577.369	1138.29	795.108	830.114	1099.05	856.447
CDS	380564	382378	+	HVO_0424	HVO_0424	ABCE1 family ribosome recycling factor		1134.4	1153.73	784.026	1018.65	870.833	1335.41	1419.89	1377.62	1862.23	1494.08
CDS	382515	383456	+	HVO_0425	HVO_0425	glyoxalase domain protein (homolog to catechol-2,3-dioxygenase)		59.245	29.3143	58.6971	57.7014	50.6632	41.0194	37.9304	40.2577	31.7989	54.5468
CDS	383511	383993	+	HVO_0426	HVO_0426	UPF0098 family protein		11.6548	10.4694	20.9633	14.4254	17.2064	3.41828	7.87235	11.2722	3.97487	10.6586
CDS	384018	385076	-	HVO_0427	rtcA	RNA 3'-terminal phosphate cyclase		160.253	110.975	205.44	152.021	186.402	56.9713	75.1452	78.9051	52.667	90.9113
CDS	385077	385526	-	HVO_0428	HVO_0428	UspA domain protein		53.4176	35.5959	63.938	66.5786	57.3546	30.7645	33.6364	35.4268	13.912	42.6343
CDS	385608	386129	-	HVO_0429	amzA	archaemetzincin		1105.26	2077.12	1004.14	1086.34	1083.05	1627.1	992.632	1072.47	1095.08	986.858
CDS	386169	386621	+	HVO_0430	HVO_0430	UPF0146 family protein		71.871	46.0653	59.7453	41.0568	55.4427	84.3176	100.194	111.111	149.058	145.458
CDS	386653	387507	+	HVO_0431	HVO_0431	HAD superfamily hydrolase		206.872	169.604	180.284	186.42	209.344	231.304	229.014	198.873	213.649	213.171
CDS	387557	387772	+	HVO_0432	HVO_0432	conserved hypothetical protein		67.0148	23.0326	51.36	54.3725	64.0459	42.1588	50.0968	37.0371	33.7864	44.5152
CDS	387864	388532	+	HVO_0433	npdG	F420H2:NADP oxidoreductase		370.039	192.637	472.722	275.192	398.614	247.256	301.296	295.492	289.172	358.002
CDS	388563	389816	-	HVO_0434	HVO_0434	major facilitator superfamily transport protein		134.03	90.0367	145.695	149.802	92.7232	60.3896	117.37	76.4897	64.5916	76.4909
CDS	390051	390353	-	HVO_0435	hisE	phosphoribosyl-ATP pyrophosphatase		126.26	119.351	150.936	137.596	116.621	132.174	167.466	199.678	300.102	255.179
CDS	390432	391040	-	HVO_0436	pdxT	pyridoxal 5'-phosphate synthase subunit PdxT		380.722	224.045	389.917	378.388	449.277	242.698	389.324	371.981	381.587	363.645
CDS	391096	391260	-	HVO_0437	secG, sec61b	protein translocase subunit SecG		3973.3	3262.26	3647.61	4414.16	4578.81	3092.4	3126.76	3433.18	3897.36	3245.22
CDS	391499	391768	+	HVO_0438	trxA1	thioredoxin		14370.3	13566.2	12596.8	15849	14611.1	4710.39	13078.1	14172.3	21451.4	19954.7
CDS	391882	392028	+	HVO_0439	rpl40e	50S ribosomal protein L40e		13045.6	12439.7	11037.2	13011.7	12136.2	14299.8	11555.2	11658.6	14921.6	10987.7
CDS	392044	392424	-	HVO_0440	HVO_0440	conserved hypothetical protein		291.369	282.673	296.63	264.095	248.536	221.049	222.573	185.186	157.007	173.672
CDS	392426	393052	-	HVO_0441	HVO_0441	beta-lactamase domain protein		164.138	188.449	180.284	208.613	177.799	183.448	172.476	151.369	158.995	160.505
CDS	393182	393352	+	HVO_0442	HVO_0442	DUF5786 domain protein		5965.29	10942.6	5448.35	6505.84	6194.29	7621.63	5462.7	5856.69	6314.08	5514.87
CDS	393349	393960	+	HVO_0443	HVO_0443	UPF0215 family protein		280.685	247.077	254.704	239.683	308.759	312.203	324.198	300.323	303.084	301.575
CDS	393985	394581	+	HVO_0444	udg3	uracil-DNA glycosylase		142.771	75.3795	150.936	142.034	138.607	107.106	108.066	128.02	141.108	119.752
CDS	394719	395684	-	HVO_0445	phnE1	ABC-type transport system permease protein (probable substrate phosphate/phosphonate)		343.815	408.306	283.004	329.564	371.849	1159.94	1049.89	913.85	1071.23	1343.61
CDS	395674	396477	-	HVO_0446	phnC1	ABC-type transport system ATP-binding protein (probable substrate phosphate/phosphonate)		248.635	345.489	227.451	243.012	195.006	718.978	679.169	658.616	600.205	587.475
CDS	396573	397619	-	HVO_0447	phnD1	ABC-type transport system periplasmic substrate-binding protein (probable substrate phosphate/phosphonate)		1490.84	3029.84	1037.68	1330.46	1085.91	3687.18	3328.57	3003.23	3506.83	2913.55
CDS	397884	398543	+	HVO_0448	hisH	imidazole glycerol-phosphate synthase subunit HisH		980.942	793.579	1252.56	1110.75	1150.91	731.512	893.87	954.108	925.15	909.74
CDS	398598	399404	+	HVO_0449	pheA	prephenate dehydratase		797.38	550.689	766.207	753.448	841.2	564.016	677.738	697.264	514.745	556.753
CDS	399548	399955	+	HVO_0450	hsp20A	Hsp20-type molecular chaperone		6611.16	3176.41	7563.55	8170.3	7555.51	1154.24	4056.41	4978.27	2987.11	2932.36
CDS	400072	400515	+	HVO_0451	hsp20B	Hsp20-type molecular chaperone		191.332	224.045	242.126	209.723	259.051	472.862	417.235	405.798	407.424	384.962
CDS	400730	403606	+	HVO_0452	leuS	leucine--tRNA ligase		1345.15	2008.03	1095.33	1148.48	1126.06	1231.72	1497.18	1301.13	1548.21	1296.58
CDS	403730	403948	+	HVO_0453	HVO_0453	conserved hypothetical protein		1814.26	4979.24	2207.43	2427.9	2779.78	2388.24	1316.11	1653.79	1052.35	1282.16
CDS	404006	405001	-	HVO_0454	ala	alanine dehydrogenase		2418.36	2818.36	2131.96	2937.23	2011.23	5183.25	5267.32	4832.54	6012.98	3595.7
CDS	405300	406973	-	HVO_0455	ths2, cct2	thermosome subunit 2		6423.71	8769.15	6650.6	5371.78	7208.51	3777.2	5168.56	4096.63	4805.61	5365.65
CDS	407159	407551	-	HVO_0456	HVO_0456	conserved hypothetical protein		1693.82	3046.59	1828	1921.9	1808.58	2229.86	1472.13	1476.65	1680.37	1604.43
CDS	407615	407797	-	HVO_0457	HVO_0457	conserved hypothetical protein		9024.67	14188.1	10451.2	10434	9961.53	7455.27	5050.47	4560.39	3144.12	4613.28
CDS	408453	408659	-	HVO_0458A	HVO_0458A	conserved hypothetical protein		250.577	282.673	262.041	215.271	181.623	559.459	506.693	483.093	524.682	484.651
CDS	408661	409047	-	HVO_0459	ridA1	enamine/imine deaminase		303.024	460.653	302.919	352.867	321.186	439.819	375.01	356.683	399.474	323.519
CDS	409132	409338	-	HVO_0460	HVO_0460	conserved hypothetical protein		168.023	79.5673	117.394	153.131	135.739	79.7599	162.457	122.383	91.4219	151.728
CDS	409378	410376	-	HVO_0461	cydB	cytochrome bd ubiquinol oxidase subunit II		447.737	311.987	446.518	407.239	398.614	332.713	473.773	430.758	391.524	447.033
CDS	410369	411793	-	HVO_0462	cydA	cytochrome bd ubiquinol oxidase subunit I		3566.36	4447.39	2956.87	3462.09	3151.63	2028.18	2317.33	2028.99	1562.12	1903.49
CDS	412138	412344	+	HVO_0463_A	HVO_0463_A	conserved hypothetical protein		859.538	1796.55	774.593	965.39	926.276	1149.68	768.628	911.435	743.3	677.759
CDS	412389	413600	-	HVO_0464	ilvA1	threonine ammonia-lyase		759.502	1038.56	607.935	723.487	629.944	684.795	671.297	621.579	562.444	461.453
CDS	413956	415347	+	HVO_0465	HVO_0465	MATE efflux family protein		107.806	64.9101	177.14	110.964	113.753	67.2262	95.1839	74.8794	102.353	94.6731
CDS	415459	416598	-	HVO_0466	citZ	citrate synthase		1669.54	1846.8	1527.17	1775.43	1638.43	1700.02	2214.99	2352.66	2401.81	1962.43
CDS	416899	418107	+	HVO_0467	pchB	PhoU/TrkA-C domain protein		225.325	182.167	257.848	248.56	246.625	208.515	198.956	216.587	202.718	221.949
CDS	418158	418448	-	HVO_0468	HVO_0468	conserved hypothetical protein		617.702	638.632	477.962	670.224	655.754	381.708	479.498	550.726	641.941	704.092
CDS	418546	419502	+	HVO_0469	HVO_0469	AstE domain protein		242.807	140.29	223.259	257.437	261.919	232.443	311.316	282.609	381.587	273.361
CDS	419599	420702	+	HVO_0470	thrC1	threonine synthase		32.0506	33.502	29.3486	37.7279	47.7955	22.7885	44.3714	21.7392	45.711	44.5152
CDS	420720	422078	-	HVO_0471	HVO_0471	conserved hypothetical protein		45.6478	31.4081	55.5527	44.3857	35.3686	29.6251	34.3521	28.1804	54.6544	29.4678
CDS	422204	422479	-	HVO_0472	HVO_0472	DUF2892 family protein		65.0724	43.9714	81.7567	65.4689	72.6491	39.8799	35.0678	40.2577	37.7612	33.8566
CDS	422618	422818	+	HVO_0473	HVO_0473	conserved hypothetical protein		58.2738	79.5673	72.3233	63.2497	92.7232	59.2502	50.0968	57.166	38.755	75.2369
CDS	422870	423604	-	HVO_0474	pimT	protein-L-isoaspartate O-methyltransferase		1237.35	1105.57	997.852	1058.6	834.509	667.704	789.382	752.819	656.847	540.452
CDS	423626	424564	-	HVO_0475	HVO_0475	probable S-adenosylmethionine-dependent methyltransferase		110.72	62.8163	78.6123	73.2364	65.0018	71.7839	65.8415	74.8794	58.6293	65.2053
CDS	424661	425317	-	HVO_0476	HVO_0476	UCP015877 family protein		1051.84	1394.52	807.086	988.692	768.551	938.888	944.682	908.214	926.144	805.035
CDS	425456	426415	-	HVO_0477	pepB3	aminopeptidase (homolog to leucyl aminopeptidase / aminopeptidase T)		206.872	169.604	216.97	178.653	186.402	230.164	225.436	227.054	289.172	316.622
CDS	426605	427672	+	HVO_0478	gap1	glyceraldehyde-3-phosphate dehydrogenase (NAD(P)) (phosphorylating)		424.427	337.114	416.121	471.598	561.119	182.308	309.169	298.712	367.675	303.456
CDS	427742	428230	-	HVO_0479	HVO_0479	MJ0936 family phosphodiesterase		188.419	104.694	258.896	260.766	255.228	86.5964	72.9982	130.435	157.007	157.371
CDS	428338	428637	+	HVO_0479A	HVO_0479A	conserved hypothetical protein		51.4752	29.3143	44.0229	34.3989	34.4127	54.6925	47.9498	53.9453	73.535	59.5626
CDS	428646	429851	-	HVO_0480	pgk	phosphoglycerate kinase		564.284	479.498	582.779	646.922	512.367	427.285	378.589	405.798	309.046	380.573
CDS	429927	430979	-	HVO_0481	gap2	glyceraldehyde-3-phosphate dehydrogenase (NAD) (phosphorylating)		13903.2	15113.6	11972.1	13222.5	11019.7	18179.6	15160.7	13215.8	13960.7	12733.8
CDS	431247	431609	+	HVO_0482	hsp20C	Hsp20-type molecular chaperone		5301.94	11440.9	5406.43	5400.63	5875.02	10571.6	6089.62	6749.61	6311.09	5506.09
CDS	431634	432506	-	HVO_0483	HVO_0483	ATP-grasp fold protein		359.355	276.392	315.497	350.647	310.671	380.569	460.175	480.677	480.959	383.081
CDS	432592	433122	-	HVO_0484	rpl16	50S ribosomal protein L16		9838.56	5563.43	7059.38	10709.2	7082.33	8757.63	13773	19613.6	22749.2	18320.2
CDS	433283	433930	+	HVO_0485	guaAa3	glutamine amidotransferase (homolog to GMP synthase subunit A)		162.195	108.882	206.488	154.24	194.05	104.827	136.693	105.475	75.5225	100.316
CDS	433931	434725	-	HVO_0486	nucS	endonuclease NucS		174.821	221.951	165.61	173.104	199.785	172.053	165.319	161.031	178.869	191.227
CDS	434848	435303	+	HVO_0487	HVO_0487	FMN-binding domain protein		38.8492	29.3143	57.649	45.4954	59.2664	28.4857	25.7641	21.7392	24.8429	30.7217
CDS	435432	435830	+	HVO_0488	HVO_0488	HTH domain protein		872.164	741.232	829.097	655.799	849.803	194.842	554.643	354.268	363.7	307.217
CDS	435901	436059	+	HVO_0489	HVO_0489	small CPxCG-related zinc finger protein		2382.43	1178.85	2538.65	1940.77	2397.42	303.088	1026.27	714.172	916.207	685.283
CDS	436184	436330	+	HVO_0490	HVO_0490	small CPxCG-related zinc finger protein		9062.54	11893.2	7241.76	8539.81	8673.92	5212.88	5875.64	5120.78	5254.77	4231.45
CDS	436448	436909	+	HVO_0491	HVO_0491	FMN-binding domain protein		3437.18	3758.51	3080.55	3093.69	3411.64	2037.29	2452.6	1697.27	1796.64	1610.07
CDS	437012	437659	+	HVO_0492	boa1	HTH-10 family transcription regulator		660.436	402.024	595.357	574.795	568.766	532.112	631.935	610.307	671.752	620.705
CDS	437774	438166	+	HVO_0493	HVO_0493	HTH domain protein		957.632	1038.56	888.843	725.707	908.114	197.121	452.302	279.389	359.725	306.59
CDS	438284	439078	+	HVO_0494	HVO_0494	conserved hypothetical protein		979.971	929.681	1053.4	825.575	953.998	225.606	496.674	345.411	269.297	283.392
CDS	439362	440087	-	HVO_0496	HVO_0496	DUF2270 family protein		394.319	429.244	376.291	391.704	419.644	364.617	271.238	319.646	189.8	236.996
CDS	440257	440451	-	HVO_0497	cspA1	cold shock protein		44020	49070	35970.9	38643.3	43080	40930.5	30636.3	32521.8	35921.9	32292.9
CDS	440611	440805	-	HVO_0498	cspA2, cmi9	cold shock protein		29177.7	40353.2	21293.4	29835	29867.4	32311.9	23088.9	21388.9	25455	19897
CDS	441371	442039	-	HVO_0500	HVO_0500	conserved hypothetical protein		1301.45	305.706	1133.06	1304.94	1080.18	869.383	1319.69	1660.23	1703.23	1463.36
CDS	442085	442483	-	HVO_0501	HVO_0501	VanZ family protein		79.6408	33.502	71.2751	87.6618	62.1341	66.0868	73.7139	90.9824	89.4345	104.078
CDS	442587	442790	+	HVO_0502	HVO_0502	conserved hypothetical protein		0.97123	4.18775	4.19265	7.7675	5.73546	5.69713	11.4507	18.5186	13.912	18.1823
CDS	443185	443682	+	HVO_0504	HVO_0504	DUF192 family protein		69.9285	96.3183	123.683	118.732	135.739	72.9233	72.9982	67.633	80.4911	99.0619
CDS	443723	443992	+	HVO_0505	HVO_0505	conserved hypothetical protein		33.993	29.3143	56.6008	46.605	40.1482	22.7885	48.6655	40.2577	39.7487	36.3645
CDS	444097	446034	+	HVO_0506	HVO_0506	ABC-type transport system ATP-binding/permease protein		434.14	649.101	277.763	348.428	310.671	552.622	618.338	540.259	528.657	447.66
CDS	446078	446800	+	HVO_0507	cre1	creatininase domain protein		133.058	69.0979	167.706	105.416	128.092	97.9907	145.996	116.747	141.108	129.784
CDS	446839	447285	-	HVO_0508	HVO_0508	DUF5790 domain protein		716.767	701.448	1714.8	927.662	1444.38	842.036	812.284	917.876	1099.05	1914.78
CDS	447374	447841	-	HVO_0509	HVO_0509	NUDIX family hydrolase		217.555	154.947	171.899	204.174	195.961	208.515	261.219	280.194	212.655	257.686
CDS	447838	448179	-	HVO_0510	mptD	dihydroneopterin aldolase, archaeal-type		38.8492	87.9428	48.2155	39.9472	28.6773	55.8319	48.6655	57.9711	70.5539	70.8481
CDS	448281	449069	+	HVO_0511	azf	glucose-6-phosphate 1-dehydrogenase (NAD)		1513.18	2114.81	923.432	1666.68	1206.36	3193.81	2894.88	2818.04	3488.94	2921.7
CDS	449134	449559	-	HVO_0512	HVO_0512	conserved hypothetical protein		57.3026	90.0367	62.8898	37.7279	57.3546	102.548	90.8899	78.1	83.4722	70.8481
CDS	449668	450342	+	HVO_0513	HVO_0513	HTH-10 family transcription regulator		83.5258	154.947	75.4678	69.9075	77.4287	328.155	194.662	224.638	238.492	176.807
CDS	450349	450960	-	HVO_0514	HVO_0514	DUF309 family protein		151.512	182.167	148.839	149.802	131.915	92.2936	87.3116	95.0082	70.5539	68.9672
CDS	451105	451329	+	HVO_0515	HVO_0515	small CPxCG-related zinc finger protein		5.82738	4.18775	17.8188	7.7675	23.8977	7.97599	4.29401	8.05154	1.98743	5.01579
CDS	451494	452177	+	HVO_0516	HVO_0516	SGNH-type esterase (homolog to rhamnogalacturonan acetylesterase)		33.0218	79.5673	53.4563	47.7147	45.8836	104.827	68.7042	72.4639	95.3968	81.5067
CDS	452571	453080	+	HVO_0518	HVO_0518	conserved hypothetical protein		62.1587	81.6611	122.635	104.306	113.753	80.8993	68.7042	65.2175	63.5979	52.0389
CDS	453269	454720	+	HVO_0519	rpa2	replication protein A		952.776	1507.59	808.134	897.701	833.553	1249.95	1301.09	1171.5	1323.63	1309.12
CDS	454913	455344	+	HVO_0520	hstA	archaeal histone		173.85	159.135	168.754	186.42	124.268	203.957	214.701	181.16	208.681	192.481
CDS	456336	457715	-	HVO_0521	cca	tRNA adenylyltransferase, CCA-adding		677.918	316.175	509.407	593.659	554.427	293.972	535.32	567.634	654.859	529.166
CDS	455344	456357	+	HVO_0522	hda1, hdal	HdaI-type histone deacetylase		357.413	154.947	313.401	286.288	353.686	168.635	334.217	356.683	392.518	374.931
CDS	458267	458368	+	HVO_0525	HVO_0525	conserved hypothetical protein (nonfunctional)		283.599	339.208	238.981	368.402	236.11	154.962	131.683	162.641	75.5225	110.974
CDS	458359	458583	+	HVO_0526	HVO_0526	homolog to plasmid pHK2 ORF1 (nonfunctional)		116.548	144.477	110.057	138.705	102.282	90.0147	58.6848	81.3206	44.7173	58.9356
CDS	458584	459087	+	HVO_0526	HVO_0526	homolog to plasmid pHK2 ORF1 (nonfunctional)		120.432	123.539	101.672	109.855	82.2082	59.2502	45.0871	45.8938	52.667	51.4119
CDS	459356	459949	-	HVO_0527	HVO_0527	conserved hypothetical protein (nonfunctional)		121.404	154.947	109.009	119.841	135.739	154.962	88.0272	114.332	93.4094	115.99
CDS	459084	459356	-	HVO_0527	HVO_0527	conserved hypothetical protein (nonfunctional)		24.2807	23.0326	23.0596	19.9736	24.8536	39.8799	22.1857	30.5959	9.93717	21.9441
CDS	460194	461360	-	HVO_0528	HVO_0528	ISH3-type transposase ISH51		610.903	563.253	536.66	494.901	412.953	554.901	465.9	444.445	416.367	403.771
CDS	461409	461756	+	HVO_0529_A	HVO_0529_A	homolog to pHK2-ORF2		886.733	1195.6	802.893	814.478	771.419	497.929	322.051	380.838	249.423	274.615
CDS	461838	463211	+	HVO_0530	tsgA1	ABC-type transport system periplasmic substrate-binding protein (probable substrate sugar)		2681.57	4380.39	4255.54	3730.62	3932.61	3845.57	4412.81	3902.58	4483.65	4423.93
CDS	463222	464286	+	HVO_0531	tsgB1	ABC-type transport system permease protein (probable substrate sugar)		528.349	757.983	672.921	666.896	659.577	554.901	656.984	541.064	593.249	634.498
CDS	464283	465227	+	HVO_0532	tsgC1	ABC-type transport system permease protein (probable substrate sugar)		326.333	561.159	415.073	403.91	420.6	428.424	500.968	480.677	431.273	463.334
CDS	465348	466499	+	HVO_0534	tsgD1	ABC-type transport system ATP-binding protein (probable substrate sugar)		673.062	1386.15	900.372	757.886	954.953	864.825	1070.64	813.206	1237.18	1378.72
CDS	466545	467234	-	HVO_0535	HVO_0535	DUF4013 family protein		130.145	106.788	142.55	134.267	130.004	149.265	171.76	169.888	230.542	239.504
CDS	467702	468232	+	HVO_0536	dpsA1	ferritin DpsA		7717.39	9104.17	9603.27	12149.5	9205.41	8121.83	6954.15	10816.4	6244.52	8008.34
CDS	468354	468521	-	HVO_0537	HVO_0537	conserved hypothetical protein		3131.24	7776.65	2461.09	2409.04	2483.45	4726.34	5037.59	4079.72	3739.36	3506.04
CDS	468630	469064	-	HVO_0538	idr2	SirR/DtxR family transcription regulator Idr2		67.9861	58.6285	56.6008	54.3725	45.8836	41.0194	93.0369	64.4124	49.6858	101.57
CDS	469061	469891	-	HVO_0539	HVO_0539	conserved hypothetical protein		105.864	41.8775	173.995	87.6618	129.048	39.8799	122.379	97.4237	87.4471	92.7922
CDS	470089	470577	-	HVO_0540	HVO_0540	DUF6069 domain protein		335.074	244.983	633.091	311.81	500.897	202.818	229.014	209.34	101.359	131.038
CDS	470736	473552	-	HVO_0541	citB2, acnA	aconitate hydratase		3860.64	4966.67	5620.25	3482.06	5317.72	1937.03	1641.74	1790.66	1073.21	1248.31
CDS	473683	474102	-	HVO_0542	HVO_0542	conserved hypothetical protein		101.008	75.3795	154.08	114.293	122.356	63.8079	97.3309	113.527	132.164	105.959
CDS	474201	474461	-	HVO_0543	trxA8	thioredoxin		59.245	56.5346	121.587	88.7715	116.621	136.731	132.399	159.421	380.593	284.646
CDS	474717	476132	+	HVO_0544	HVO_0544	major facilitator superfamily transport protein		300.11	117.257	189.718	205.284	223.683	197.121	289.846	319.646	439.223	341.701
CDS	476452	476949	+	HVO_0545	HVO_0545	HTH domain protein		429.284	387.367	339.605	456.063	372.805	695.05	591.142	707.731	1047.38	756.758
CDS	477060	477224	+	HVO_0546	HVO_0546	small CPxCG-related zinc finger protein		74.7847	20.9388	63.938	75.4557	72.6491	63.8079	104.488	106.28	117.259	68.9672
CDS	477273	477917	-	HVO_0547	HVO_0547	DUF6663 domain protein		231.153	169.604	158.273	217.49	198.829	127.616	133.114	140.902	181.85	163.64
CDS	478045	479526	-	HVO_0548	nhaC1	probable NhaC-type sodium/proton antiporter		193.275	125.633	128.924	173.104	144.342	146.986	225.436	214.976	244.454	236.996
CDS	479663	480625	-	HVO_0549	kdgK1	2-keto-3-deoxygluconate kinase / 2-keto-3-deoxygalactonate kinase		422.485	230.326	465.385	388.375	405.306	350.943	435.842	488.729	519.714	567.412
CDS	480714	481016	-	HVO_0550	HVO_0550	conserved hypothetical protein		85.4682	39.7836	83.8531	85.4425	68.8255	62.6685	69.4198	73.269	55.6481	75.8639
CDS	481150	483357	-	HVO_0551	mutLb	DNA mismatch repair protein MutL		266.117	140.29	238.981	218.6	220.815	127.616	218.279	170.693	172.907	198.124
CDS	483354	486128	-	HVO_0552	mutS1b	DNA mismatch repair protein MutS		217.555	186.355	178.188	207.503	219.859	162.938	186.074	182.77	230.542	198.124
CDS	486347	487591	+	HVO_0553	basB	chemotactic signal transduction system periplasmic substrate-binding protein BasB		35.9355	25.1265	23.0596	24.4121	25.8096	15.952	40.0774	27.3752	36.7675	35.7375
CDS	487588	490083	+	HVO_0554	basT, htr3	transducer protein BasT		127.231	115.163	145.695	117.622	108.974	140.149	140.987	175.524	209.674	156.117
CDS	490290	491960	+	HVO_0555	htr15a	transducer protein Htr15		34.9643	35.5959	29.3486	24.4121	33.4568	29.6251	36.4991	38.6474	44.7173	30.7217
CDS	492257	492727	+	HVO_0556	HVO_0556	ISH18-type transposase ISHvo10 (nonfunctional)		250.577	404.118	263.089	272.972	237.066	297.39	190.368	199.678	185.825	158.624
CDS	492728	493255	+	HVO_0556	HVO_0556	ISH18-type transposase ISHvo10 (nonfunctional)		128.202	150.759	98.5274	113.184	106.106	99.1301	110.929	88.567	73.535	87.7764
CDS	493539	494351	-	HVO_0558	ubaA, moeB	SAMP-activating enzyme E1		489.5	785.203	455.951	381.717	503.764	330.434	299.149	294.687	251.41	210.036
CDS	494488	494841	+	HVO_0559	glpE, ubaB	thiosulfate sulfurtransferase GlpE		364.211	184.261	241.078	252.999	211.256	115.082	259.788	268.116	352.769	225.084
CDS	494928	495119	-	HVO_0560	HVO_0560	conserved hypothetical protein		317.592	177.979	229.548	388.375	249.492	320.179	269.807	347.827	216.63	243.893
CDS	495226	495816	-	HVO_0561	rpl15e	50S ribosomal protein L15e		2606.78	2410.05	2086.89	2624.31	1823.88	3090.13	3181.86	3143.32	3394.54	3032.05
CDS	496045	497121	-	HVO_0562	malG	ABC-type transport system permease protein (probable substrate maltose)		167.052	242.89	153.032	139.815	145.298	257.51	224.004	205.314	306.065	190.6
CDS	497118	498053	-	HVO_0563	malF	ABC-type transport system permease protein (probable substrate maltose)		120.432	102.6	110.057	92.1004	108.974	84.3176	123.811	123.189	151.045	113.482
CDS	498059	499357	-	HVO_0564	malE	ABC-type transport system periplasmic substrate-binding protein (probable substrate maltose)		40.7916	31.4081	30.3967	39.9472	24.8536	72.9233	62.2632	74.0742	75.5225	48.904
CDS	499582	500721	+	HVO_0565	malK	ABC-type transport system ATP-binding protein (probable substrate maltose)		101.979	106.788	63.938	85.4425	95.5909	137.871	136.693	132.045	167.938	180.569
CDS	500782	502788	-	HVO_0566	HVO_0566	glycoside transferase domain protein		21.3671	10.4694	6.28898	9.98679	3.82364	10.2548	5.00968	18.5186	15.8995	23.198
CDS	502893	505076	+	HVO_0567	malA1, amyA1	alpha-amylase MalA		27.1944	35.5959	45.071	42.1664	34.4127	36.4617	36.4991	38.6474	45.711	38.2454
CDS	505103	506152	+	HVO_0568	HVO_0568	TrmB family transcription regulator		636.155	925.493	638.331	735.693	761.86	1237.42	1163.68	1236.72	1350.46	1238.9
CDS	506363	507274	-	HVO_0569	rio2, pkn1	RIO-type serine/threonine protein kinase Rio2		737.163	1164.19	592.212	770.092	594.576	487.675	560.368	557.972	582.318	503.46
CDS	507810	508865	-	HVO_0570	HVO_0570	histidine kinase		663.35	737.044	647.765	594.769	575.457	745.185	619.053	584.542	451.147	433.239
CDS	508914	509564	-	HVO_0571	HVO_0571	glyoxalase domain protein		173.85	96.3183	170.851	138.705	165.372	142.428	168.898	164.251	163.963	161.759
CDS	509723	510550	+	HVO_0572	lpl	lipoate--protein ligase domain protein		171.908	106.788	194.958	200.845	187.358	96.8513	135.261	136.876	223.586	197.497
CDS	510605	511480	+	HVO_0573	apn1	endonuclease 4		818.747	1482.46	527.226	684.65	596.487	1330.85	1069.92	998.391	1275.93	981.215
CDS	511562	512362	+	HVO_0574	HVO_0574	probable S-adenosylmethionine-dependent methyltransferase		292.34	270.11	236.885	291.836	253.316	301.948	417.235	291.466	387.55	381.827
CDS	512426	513064	-	HVO_0575	HVO_0575	homolog to NAD-dependent epimerase/dehydratase		41.7629	27.2204	75.4678	39.9472	47.7955	55.8319	47.2341	38.6474	43.7235	50.7849
CDS	513213	513560	+	HVO_0576	HVO_0576	HxlR family transcription regulator		90.3244	169.604	60.7935	87.6618	73.605	249.534	191.083	229.469	332.895	222.576
CDS	513578	513793	-	HVO_0577	HVO_0577	DUF2082 family protein		1394.69	1968.24	2650.81	2075.03	2392.64	2351.78	1142.21	1558.78	938.069	1681.55
CDS	513869	514150	+	HVO_0578	HVO_0578	conserved hypothetical protein		18.4534	12.5633	20.9633	14.4254	8.60318	11.3943	11.4507	15.2979	12.9183	13.7934
CDS	514211	514855	-	HVO_0579	HVO_0579	conserved hypothetical protein		238.922	136.102	194.958	239.683	218.903	238.14	311.316	284.22	363.7	302.202
CDS	514996	515961	+	HVO_0580	ncsA, tuc1	putative tRNA 2-thiolation protein NcsA		613.817	1218.64	538.756	582.563	458.836	857.988	724.972	665.058	771.124	764.909
CDS	516141	517343	-	HVO_0581	ftsZ2	cell division protein FtsZ, type II		19621.8	33491.5	20770.4	19154.7	17346.9	33671.2	30217.7	30069.3	24058.9	27248.3
CDS	517346	517531	-	HVO_0582	cdrS	CopG family transcription regulator CdrS		6352.81	7937.88	7157.91	5680.26	6419.89	7955.48	6652.14	6917.08	4735.06	6273.5
CDS	517744	518328	-	HVO_0583	cdrL	CopG family transcription regulator CdrL / DZR domain protein		470.075	720.293	583.827	502.668	588.84	513.881	354.256	335.749	315.008	330.415
CDS	518847	519830	+	HVO_0585	HVO_0585	probable oxidoreductase (aldo-keto reductase family protein)		454.535	644.914	415.073	437.199	453.101	316.761	271.954	291.466	242.467	243.266
CDS	519896	520531	+	HVO_0586	HVO_0586	putative adenosylcobalamin/alpha-ribazole phosphatase		109.749	85.8489	85.9494	73.2364	51.6191	113.943	179.633	149.759	166.944	142.323
CDS	520522	521430	+	HVO_0587	cbiB	adenosylcobinamide-phosphate synthase		95.1805	50.253	76.5159	41.0568	60.2223	68.3656	111.644	99.8391	127.196	114.736
CDS	521421	522185	+	HVO_0588	cobS	adenosylcobinamide-GDP ribazoletransferase		57.3026	33.502	57.649	17.7543	30.5891	58.1108	59.4005	49.9196	73.535	68.3402
CDS	522185	522778	+	HVO_0589	cobY	adenosylcobinamide-phosphate guanylyltransferase		66.0436	75.3795	50.3118	61.0304	52.575	72.9233	137.408	86.9567	166.944	138.561
CDS	522769	523836	+	HVO_0590	cobT	probable nicotinate-nucleotide-dimethylbenzimidazole phosphoribosyltransferase		34.9643	25.1265	38.782	31.07	24.8536	45.5771	60.8318	54.7505	84.4659	73.356
CDS	523826	524848	+	HVO_0591	cobD1	L-threonine-O-3-phosphate decarboxylase		69.9285	23.0326	57.649	48.8243	31.545	42.1588	91.6056	73.269	92.4157	94.0461
CDS	524841	525578	+	HVO_0592	cbiZ	adenosylcobinamide amidohydrolase		88.3819	60.7224	74.4196	57.7014	63.09	80.8993	138.84	99.034	120.24	119.125
CDS	525678	526691	+	HVO_0593	cobD2	L-threonine-O-3-phosphate decarboxylase		56.3313	16.751	52.4082	39.9472	56.3987	64.9473	90.1742	63.6072	77.5099	90.9113
CDS	526838	526945	-	HVO_0594	HVO_0594	conserved hypothetical protein		11.6548	16.751	13.6261	12.2061	22.9418	9.11541	5.72535	6.44124	8.94345	6.26974
CDS	527070	527843	+	HVO_0595	minD2	MinD/ParA domain protein		466.19	360.147	460.144	504.888	475.087	509.324	508.125	506.442	435.248	379.946
CDS	527840	528424	+	HVO_0596	HVO_0596	conserved hypothetical protein		225.325	150.759	256.8	231.915	159.637	280.299	282.689	260.87	333.889	358.002
CDS	528489	528956	+	HVO_0597	HVO_0597	OsmC domain protein		560.4	226.139	797.652	654.689	691.122	207.376	287.699	278.583	259.36	238.877
CDS	529064	529795	+	HVO_0598	HVO_0598	conserved hypothetical protein		737.163	774.734	778.785	654.689	710.241	402.218	357.834	318.036	151.045	160.505
CDS	530034	530474	-	HVO_0599	HVO_0599	DUF1486 family protein		133.058	299.424	230.596	157.569	214.124	115.082	73.7139	74.8794	95.3968	91.5382
CDS	531046	531579	+	HVO_0600	HVO_0600	ACT domain protein		44.6766	100.506	30.3967	35.5086	25.8096	109.385	80.1549	70.0484	109.309	75.8639
CDS	531576	532526	+	HVO_0601	hom2	homoserine dehydrogenase		141.8	94.2244	93.2865	93.21	103.238	134.452	212.554	207.73	291.159	265.837
CDS	532608	533351	-	HVO_0602	aroD1	3-dehydroquinate dehydratase		594.393	1264.7	574.394	622.51	669.137	794.18	644.102	614.333	577.349	480.889
CDS	533893	534561	-	HVO_0603	aroD2	3-dehydroquinate dehydratase		96.1517	39.7836	123.683	108.745	120.445	124.198	59.4005	99.8391	68.5665	81.5067
CDS	534891	535787	+	HVO_0604	HVO_0604	GalE family epimerase/dehydratase		136.943	115.163	199.151	186.42	220.815	160.659	75.8609	106.28	48.6921	105.332
CDS	535848	536621	-	HVO_0605	HVO_0605	IclR family transcription regulator		144.713	142.384	154.08	187.53	134.783	161.799	168.182	154.59	146.076	147.966
CDS	536843	537532	-	HVO_0606	HVO_0606	MenG family protein		446.766	397.836	555.527	524.861	577.369	419.309	282.689	360.709	210.668	358.629
CDS	537737	538747	-	HVO_0607	HVO_0607	Bug domain protein		171.908	90.0367	417.169	288.507	529.574	183.448	115.223	227.054	135.145	310.979
CDS	538994	540037	+	HVO_0608	HVO_0608	oxidoreductase (homolog to zinc-containing alcohol dehydrogenase)		169.965	115.163	177.14	186.42	173.02	86.5964	73.7139	91.7876	55.6481	87.7764
CDS	540257	540904	-	HVO_0609	HVO_0609	beta-lactamase domain protein		53.4176	39.7836	60.7935	75.4557	70.7373	192.563	97.3309	123.189	165.951	232.607
CDS	541192	541707	+	HVO_0610	HVO_0610	DUF1468 family protein		236.009	295.236	377.339	337.332	391.923	319.039	188.221	247.182	128.189	252.671
CDS	541707	543194	+	HVO_0611	HVO_0611	DUF112 family protein		35.9355	20.9388	61.8416	56.5918	60.2223	30.7645	25.0484	39.4526	25.8366	35.1106
CDS	543730	544161	+	HVO_0612	HVO_0612	UspA domain protein		402.089	291.049	554.478	470.489	595.532	263.208	176.054	271.337	151.045	282.138
CDS	544296	544943	+	HVO_0613	HVO_0613	beta-lactamase domain protein		271.944	194.73	329.123	290.727	355.598	90.0147	52.9595	76.4897	23.8492	69.5941
CDS	545379	545921	-	HVO_0614	HVO_0614	conserved hypothetical protein		19.4246	2.09388	20.9633	13.3157	7.64727	14.8125	17.176	30.5959	48.6921	38.2454
CDS	545918	546391	-	HVO_0615	HVO_0615	conserved hypothetical protein		2.91369	4.18775	2.09633	2.21929	5.73546	2.27885	5.00968	2.41546	2.98115	0
CDS	546384	547079	-	HVO_0616	HVO_0616	conserved hypothetical protein		9.7123	10.4694	5.24082	15.535	12.4268	14.8125	6.44102	3.22062	9.93717	5.01579
CDS	547072	547644	-	HVO_0617	HVO_0617	conserved hypothetical protein		1.94246	2.09388	5.24082	6.65786	8.60318	3.41828	8.58802	5.63608	5.9623	6.26974
CDS	547637	548350	-	HVO_0618	HVO_0618	probable secreted glycoprotein		0	0	0	2.21929	1.91182	1.13943	2.14701	4.02577	4.96858	0
CDS	548347	550266	-	HVO_0619	pilC1	type IV pilus biogenesis complex membrane subunit		31.0793	8.3755	41.9265	22.1929	27.7214	12.5337	26.4797	15.2979	31.7989	22.5711
CDS	550263	552629	-	HVO_0620	pilB1	type IV pilus biogenesis complex ATPase subunit		66.0436	39.7836	36.6857	62.14	67.8696	47.8559	52.2438	52.335	49.6858	48.277
CDS	552851	554593	-	HVO_0621	HVO_0621	HisKA_7TM/sensor box histidine kinase		509.896	548.595	538.756	622.51	620.385	624.406	448.008	450.886	552.506	435.747
CDS	554747	555640	-	HVO_0622	ubiA3	UbiA family prenyltransferase		42.7341	54.4408	78.6123	63.2497	65.0018	41.0194	33.6364	37.0371	26.8304	28.8408
CDS	555767	556195	+	HVO_0623	HVO_0623	MoaD family protein		90.3244	39.7836	68.1306	57.7014	65.9577	80.8993	78.7235	69.2433	84.4659	93.4192
CDS	556293	556805	+	HVO_0624	HVO_0624	conserved hypothetical protein		517.665	563.253	589.068	542.616	548.692	275.741	236.886	248.793	185.825	254.552
CDS	556841	557266	-	HVO_0625	HVO_0625	DMT superfamily transport protein		237.951	131.914	135.213	219.709	166.328	262.068	300.581	311.595	336.87	297.186
CDS	557375	557884	-	HVO_0626	HVO_0626	conserved hypothetical protein		71.871	58.6285	104.816	90.9907	62.1341	134.452	149.575	108.696	188.806	156.117
CDS	558052	560748	+	HVO_0627	dppDF2	ABC-type transport system ATP-binding protein (probable substrate dipeptide/oligopeptide)		336.045	349.677	399.35	380.608	437.806	410.194	359.266	322.867	336.87	472.112
CDS	560896	562620	+	HVO_0628	dppA2	ABC-type transport system periplasmic substrate-binding protein (probable substrate dipeptide/oligopeptide)		1468.5	1670.91	1030.34	1300.5	1167.17	1424.28	1434.92	1413.85	1736.02	1546.75
CDS	562646	563665	+	HVO_0629	dppB2	ABC-type transport system permease protein (probable substrate dipeptide/oligopeptide)		190.361	203.106	129.972	171.995	167.284	165.217	155.3	152.979	162.97	149.847
CDS	563662	564597	+	HVO_0630	dppC2	ABC-type transport system permease protein (probable substrate dipeptide/oligopeptide)		54.3889	37.6898	59.7453	48.8243	53.5309	36.4617	83.7332	70.0484	93.4094	70.8481
CDS	564604	564999	+	HVO_0631	HVO_0631	conserved hypothetical protein		182.591	123.539	113.202	129.828	128.092	63.8079	108.782	100.644	106.328	122.887
CDS	565023	567599	-	HVO_0632	HVO_0632	sensor box histidine kinase		328.276	523.469	379.435	430.542	404.35	380.569	356.403	341.385	297.121	299.694
CDS	567596	569050	-	HVO_0633	cirC	KaiC-type circadian clock protein CirC		425.399	588.379	465.385	499.339	504.72	435.261	374.295	395.331	345.813	373.677
CDS	569203	570429	-	HVO_0634	orc2	Orc1-type DNA replication protein		687.631	1170.48	482.155	813.368	585.017	1271.6	1094.97	956.523	1416.05	1214.45
CDS	571195	572157	+	HVO_0635	HVO_0635	DUF4129 domain protein		135.001	85.8489	121.587	171.995	131.915	85.457	111.644	111.916	155.02	170.537
CDS	572154	572726	+	HVO_0636	HVO_0636	conserved hypothetical protein		39.8204	29.3143	33.5412	36.6182	48.7514	39.8799	64.4102	32.2062	47.6984	81.5067
CDS	572723	573991	+	HVO_0637	HVO_0637	DUF11/DUF58 domain protein		35.9355	37.6898	31.4449	42.1664	61.1782	45.5771	45.8028	39.4526	52.667	76.4909
CDS	573979	574485	+	HVO_0638	HVO_0638	conserved hypothetical protein		31.0793	12.5633	31.4449	23.3025	11.4709	37.6011	51.5281	45.8938	37.7612	72.729
CDS	574519	575469	-	HVO_0639	moxR1	AAA-type ATPase (MoxR subfamily)		96.1517	113.069	88.0457	107.635	100.37	141.289	105.203	90.9824	104.34	119.125
CDS	575944	576600	-	HVO_0641	bluB	5,6-dimethylbenzimidazole synthase BluB		103.922	123.539	62.8898	79.8943	67.8696	109.385	135.261	128.02	153.032	115.363
CDS	576706	576855	+	HVO_0642	HVO_0642	conserved hypothetical protein		90.3244	110.975	172.947	174.214	152.945	252.953	150.29	219.807	172.907	272.734
CDS	576993	577172	+	HVO_0643	HVO_0643	conserved hypothetical protein		270.973	48.1591	449.662	324.016	509.5	167.496	309.169	698.069	1386.23	3090.98
CDS	577242	578780	-	HVO_0644	leuA1, cimA	2-isopropylmalate synthase / (R)-citramalate synthase		85.4682	69.0979	135.213	89.8811	81.2523	74.0627	62.2632	94.2031	47.6984	69.5941
CDS	578803	578880	-	HVO_0644A	HVO_0644A	conserved hypothetical protein		49.5327	67.004	62.8898	48.8243	43.0159	202.818	151.722	132.85	103.347	119.752
CDS	578988	579335	-	HVO_0645	HVO_0645	DUF192 family protein		878.963	1710.7	955.925	1044.17	989.366	1817.39	1015.53	1315.62	1022.53	1037.64
CDS	579438	579980	+	HVO_0646	HVO_0646	conserved hypothetical protein		98.0942	64.9101	74.4196	99.8679	87.9437	56.9713	103.772	106.28	154.026	137.934
CDS	580081	580632	+	HVO_0647	guaAa1	GMP synthase (glutamine-hydrolyzing) subunit A		446.766	709.824	388.869	538.177	325.965	404.496	427.254	428.342	286.19	216.933
CDS	580809	582722	+	HVO_0648	HVO_0648	DUF2070 family protein		443.852	445.995	509.407	509.326	461.704	484.256	411.509	403.382	492.883	475.873
CDS	582834	583040	-	HVO_0649	HVO_0649	small CPxCG-related zinc finger protein		105.864	177.979	140.454	148.692	191.182	119.64	70.8512	76.4897	50.6796	72.729
CDS	583221	583484	-	HVO_0650	HVO_0650	DUF3194 family protein		598.277	372.71	1264.09	749.009	898.555	288.275	526.016	413.849	675.727	797.511
CDS	583485	583868	-	HVO_0651	pfdB	prefoldin beta subunit		1890.01	2772.29	2389.81	2040.63	1730.2	1720.53	1587.35	1617.56	1776.77	1684.05
CDS	583912	584181	-	HVO_0652	pcc1	KEOPS complex subunit Pcc1		461.334	399.93	440.229	418.335	378.54	262.068	349.962	282.609	306.065	314.114
CDS	584183	584317	-	HVO_0653	rpo12, rpoP	DNA-directed RNA polymerase subunit Rpo12		802.236	611.412	603.742	816.697	684.431	541.228	687.757	571.66	488.909	389.351
CDS	584352	584621	-	HVO_0654	rpl43e	50S ribosomal protein L43e		6129.43	10647.4	5024.9	6425.94	6115.91	9490.29	6199.12	6802.75	8002.4	6248.43
CDS	584724	585749	+	HVO_0655	HVO_0655	GalE family epimerase/dehydratase		547.774	412.493	1019.86	490.462	965.468	70.6445	157.447	157.005	127.196	159.251
CDS	585788	586513	-	HVO_0656	HVO_0656	DUF2103 family protein		472.018	186.355	377.339	423.884	351.775	136.731	206.113	252.013	270.291	241.385
CDS	586618	587451	+	HVO_0657	HVO_0657	conserved hypothetical protein		47.5903	14.6571	41.9265	35.5086	36.3246	18.2308	30.7737	27.3752	27.8241	26.9599
CDS	587495	588886	-	HVO_0658	truD	tRNA pseudouridine(13) synthase TruD		194.246	119.351	177.14	178.653	168.24	202.818	216.848	232.69	296.128	322.265
CDS	588886	589224	-	HVO_0659	pth	peptidyl-tRNA hydrolase		77.6984	33.502	133.117	133.157	105.15	75.2022	78.7235	111.111	164.957	142.95
CDS	589320	590060	+	HVO_0660	HVO_0660	Yip1 domain protein		16.5109	8.3755	48.2155	31.07	44.9277	115.082	125.958	142.512	103.347	224.457
CDS	590190	590777	+	HVO_0661	dcd	dCTP deaminase		93.238	81.6611	69.1788	100.978	84.12	184.587	156.016	143.317	156.014	211.29
CDS	590774	591673	+	HVO_0662	thiR	transcription regulator ThiR		73.8135	29.3143	49.2637	73.2364	64.0459	61.529	68.7042	93.3979	87.4471	104.705
CDS	591686	592441	+	HVO_0663	HVO_0663	probable S-adenosylmethionine-dependent methyltransferase		38.8492	16.751	30.3967	36.6182	37.2805	29.6251	44.3714	30.5959	37.7612	37.6185
CDS	592508	592975	+	HVO_0664	HVO_0664	conserved hypothetical protein		184.534	234.514	240.029	229.696	221.771	244.977	166.035	165.862	138.127	194.989
CDS	593079	594002	-	HVO_0665	thi4	adenosine diphosphate thiazole synthase, cysteine-dependent		44.6766	35.5959	50.3118	47.7147	52.575	38.7405	52.9595	66.0227	46.7047	58.9356
CDS	594094	595581	+	HVO_0666	dsa2	dihydrolipoamide S-acyltransferase		33.993	16.751	54.5045	49.9339	42.06	18.2308	33.6364	29.7907	36.7675	30.7217
CDS	595636	596685	-	HVO_0667	HVO_0667	homolog to NAD kinase		78.6696	85.8489	151.984	86.5522	130.004	46.7165	75.1452	88.567	83.4722	104.078
CDS	596686	597696	-	HVO_0668	oadhB3	2-oxoacid dehydrogenase E1 component beta subunit		251.548	349.677	274.619	268.534	272.434	235.861	270.523	321.257	309.046	265.837
CDS	597693	598727	-	HVO_0669	oadhA3	2-oxoacid dehydrogenase E1 component alpha subunit		50.5039	100.506	99.5755	94.3197	140.519	74.0627	69.4198	70.0484	65.5853	74.6099
CDS	598977	599957	+	HVO_0670	HVO_0670	YqjG-type gamma-glutamylcysteinyl-hydroquinone reductase		370.039	492.061	278.811	295.165	283.905	447.795	395.765	359.099	400.468	364.272
CDS	600054	601019	+	HVO_0671	HVO_0671	molybdopterin-binding domain protein (nonfunctional)		3.88492	2.09388	4.19265	2.21929	10.515	4.55771	8.58802	4.83093	3.97487	3.76185
CDS	601020	601127	+	HVO_0671	HVO_0671	molybdopterin-binding domain protein (nonfunctional)		2.91369	0	1.04816	6.65786	1.91182	4.55771	6.44102	1.61031	1.98743	3.76185
CDS	601170	601301	-	HVO_0672	HVO_0672	conserved hypothetical protein		58.2738	62.8163	79.6604	56.5918	47.7955	77.481	66.5572	76.4897	49.6858	72.729
CDS	601363	601848	-	HVO_0673	HVO_0673	conserved hypothetical protein		563.313	1034.37	602.694	604.756	583.105	616.43	415.803	442.835	377.612	352.987
CDS	601895	602647	-	HVO_0674	HVO_0674	4-phosphopantoate--beta-alanine ligase		270.002	173.792	243.174	213.051	210.3	198.26	233.308	214.976	291.159	304.71
CDS	602703	603536	-	HVO_0675	HVO_0675	pantoate kinase		655.58	351.771	550.286	629.168	602.223	556.04	693.483	692.433	1045.39	845.161
CDS	603591	604046	-	HVO_0676	HVO_0676	DUF2078 domain protein		172.879	96.3183	173.995	146.473	188.314	111.664	126.673	147.343	181.85	197.497
CDS	604398	605702	-	HVO_0677	aspS	aspartate--tRNA(Asp/Asn) ligase		1456.84	1943.12	1233.69	1450.3	1311.51	1790.04	1867.89	1871.98	1788.69	2011.33
CDS	605862	605945	+	HVO_0678	HVO_0678	cupin 2 barrel domain protein (nonfunctional)		0	0	2.09633	0	0	0	3.57834	0	0	1.25395
CDS	605951	606286	+	HVO_0678	HVO_0678	cupin 2 barrel domain protein (nonfunctional)		5.82738	0	2.09633	0	8.60318	4.55771	5.72535	4.83093	10.9309	7.52369
CDS	606291	606410	+	HVO_0678	HVO_0678	cupin 2 barrel domain protein (nonfunctional)		6.79861	4.18775	5.24082	8.87715	3.82364	11.3943	7.15669	3.22062	9.93717	5.01579
CDS	606487	607254	+	HVO_0679	HVO_0679	DUF4013 family protein		5.82738	2.09388	6.28898	12.2061	14.3386	3.41828	5.00968	4.02577	6.95602	6.26974
CDS	607278	608000	-	HVO_0680	pcrB1	(S)-3-O-geranylgeranylglyceryl phosphate synthase 1		657.522	1136.97	578.586	720.158	572.59	891.032	862.381	1021.74	1607.83	1428.25
CDS	609107	611629	-	HVO_0681	topA	DNA topoisomerase 1		702.199	902.46	632.043	673.553	616.562	852.291	711.375	631.241	792.986	866.478
CDS	608106	609110	+	HVO_0682	mrr	probable Mrr family endonuclease		508.924	883.615	407.736	440.528	444.498	831.782	599.015	613.528	649.891	631.99
CDS	611926	612621	+	HVO_0683	HVO_0683	conserved hypothetical protein		50.5039	71.1918	68.1306	92.1004	68.8255	119.64	113.076	117.553	90.4282	131.665
CDS	612687	614177	-	HVO_0684	gatB, aatB	aspartyl/glutamyl-tRNA(Asn/Gln) amidotransferase subunit B		733.278	1147.44	584.875	808.93	731.271	1371.87	1045.59	1140.1	1191.47	1125.42
CDS	614347	615231	+	HVO_0685	HVO_0685	DUF3100 family protein		42.7341	31.4081	49.2637	35.5086	78.3846	47.8559	36.4991	24.9598	18.8806	32.6027
CDS	615233	615697	+	HVO_0686	HVO_0686	conserved hypothetical protein		23.3095	25.1265	26.2041	33.2893	32.5009	12.5337	28.6267	14.4928	17.8869	25.079
CDS	615744	617078	+	HVO_0687	HVO_0687	M20 family amidohydrolase		307.88	259.641	333.316	270.753	364.201	252.953	317.757	309.179	316.996	304.083
CDS	617184	617507	+	HVO_0688	HVO_0688	conserved hypothetical protein		739.106	709.824	995.755	821.136	862.23	758.858	674.16	750.404	579.337	657.069
CDS	617591	621313	+	HVO_0689	smc	chromosome segregation protein SMC		1814.26	2204.85	2184.37	1868.64	1664.24	2691.33	2204.97	2111.11	1787.7	1929.83
CDS	621306	622433	+	HVO_0690	scpA	chromosome segregation and condensation protein ScpA		612.846	404.118	731.618	751.228	900.467	491.093	510.987	526.571	562.444	752.369
CDS	622466	622942	+	HVO_0691	HVO_0691	conserved hypothetical protein		251.548	219.857	312.353	261.876	279.126	393.102	417.235	380.033	321.964	367.407
CDS	622950	623810	-	HVO_0692	HVO_0692	probable 6-oxopurine nucleoside phosphorylase		372.952	546.502	288.245	350.647	283.905	417.03	465.9	446.056	398.48	376.812
CDS	623856	624830	-	HVO_0693	HVO_0693	auxin permease family transport protein		61.1875	43.9714	34.5894	56.5918	43.0159	104.827	86.5959	93.3979	95.3968	97.181
CDS	624993	625706	-	HVO_0694	gptA2	probable phosphoribosyltransferase		1690.91	3549.12	1081.7	1807.61	1313.42	2797.29	2436.85	2391.31	2756.57	2191.28
CDS	625917	626087	+	HVO_0695	HVO_0695	small CPxCG-related zinc finger protein		39.8204	75.3795	64.9861	56.5918	68.8255	54.6925	45.0871	56.3608	63.5979	37.6185
CDS	626195	627094	+	HVO_0696	phzF1	PhzF family protein		34.9643	43.9714	51.36	44.3857	40.1482	66.0868	90.1742	66.8278	81.4848	62.0705
CDS	627140	627907	-	HVO_0697	HVO_0697	PAC2 family protein		1185.87	843.832	952.781	1187.32	890.908	1061.95	1216.64	1154.59	1208.36	1249.56
CDS	627962	628153	-	HVO_0698	nop10	tRNA/rRNA pseudouridine synthase complex protein Nop10		1403.43	1032.28	1535.56	1590.12	1440.56	1643.05	2526.31	2255.24	2585.65	2867.15
CDS	628158	628958	-	HVO_0699	tif2a	translation initiation factor aIF-2 alpha subunit		6416.91	3398.36	6454.59	6884.23	5732.59	4572.52	8074.17	9424.33	10263.1	9361.35
CDS	628977	629171	-	HVO_0700	rps27e	30S ribosomal protein S27e		776.013	1021.81	585.923	826.684	579.281	1292.11	1203.75	1048.31	1043.4	791.242
CDS	629175	629456	-	HVO_0701	rpl42e	50S ribosomal protein L42e		2701.96	5335.19	1931.77	2668.69	1883.14	4852.82	3795.91	4016.11	4171.62	3267.79
CDS	629916	632279	-	HVO_0702	HVO_0702	DUF2298 family protein		267.088	138.196	254.704	330.674	244.713	437.54	501.684	529.792	566.419	601.895
CDS	629659	629919	+	HVO_0703	HVO_0703	conserved hypothetical protein		6795.69	2363.99	5543.74	6878.68	6758.28	2048.69	6200.55	6770.54	7882.16	6284.79
CDS	632375	633160	+	HVO_0704	HVO_0704	probable glycosyltransferase, type 2		141.8	123.539	172.947	186.42	164.416	153.823	166.035	164.251	192.781	200.632
CDS	633153	633620	+	HVO_0705	HVO_0705	GtrA family protein		174.821	180.073	168.754	175.324	150.078	276.881	211.838	190.016	196.756	200.005
CDS	633967	634392	+	HVO_0707	HVO_0707	probable iron-sulfur protein (2Fe-2S)		1564.65	2322.11	1448.56	1875.3	1468.28	1294.39	872.4	1013.69	828.76	781.837
CDS	634430	635422	-	HVO_0708	pabC	aminodeoxychorismate lyase		260.29	205.2	193.91	230.806	196.917	218.77	286.267	293.076	306.065	292.17
CDS	635419	636138	-	HVO_0709	pabA	aminodeoxychorismate synthase component 2		128.202	46.0653	76.5159	85.4425	63.09	74.0627	108.782	121.578	106.328	111.601
CDS	636135	637649	-	HVO_0710	pabB	aminodeoxychorismate synthase component 1		260.29	165.416	200.199	187.53	197.873	154.962	224.004	209.34	271.285	235.115
CDS	637764	638414	-	HVO_0711	HVO_0711	conserved hypothetical protein		334.103	399.93	387.82	301.823	366.113	254.092	247.621	257.649	292.153	316.622
CDS	638991	639269	-	HVO_0712	aroE	shikimate dehydrogenase (nonfunctional)		23.3095	8.3755	14.6743	28.8507	36.3246	12.5337	43.6558	63.6072	61.6104	53.9198
CDS	638948	638989	-	HVO_0712	aroE	shikimate dehydrogenase (nonfunctional)		0	0	0	0	0.955909	1.13943	0.715669	1.61031	1.98743	1.25395
CDS	638458	638946	-	HVO_0712	aroE	shikimate dehydrogenase (nonfunctional)		33.993	41.8775	38.782	33.2893	30.5891	63.8079	59.4005	46.699	70.5539	65.8323
CDS	639441	640412	+	HVO_0714	HVO_0714	SLC24 family transport protein		270.973	236.608	204.392	252.999	212.212	422.727	472.341	429.147	525.676	391.859
CDS	640510	641862	+	HVO_0715	HVO_0715	sodium/calcium antiporter		631.299	435.526	501.022	593.659	553.472	941.166	778.647	764.092	736.344	868.359
CDS	641920	643239	+	HVO_0716	dtdA	D-aminoacyl-tRNA deacylase		275.829	234.514	139.406	223.038	180.667	346.386	332.786	292.271	364.694	253.925
CDS	643397	644536	+	HVO_0717	ftsZ1	cell division protein FtsZ, type I		2276.56	4083.06	2174.94	1925.23	2292.27	3912.79	2871.26	2745.58	2711.85	2354.29
CDS	644717	644890	+	HVO_0718	secE, sec61c	protein translocase subunit SecE		1097.49	3823.42	777.737	1235.03	888.996	2221.88	1618.84	1840.58	2237.85	2051.46
CDS	644892	645344	+	HVO_0719	spt5, nusG	transcription elongation factor Spt5		1533.57	2209.04	1124.68	1464.73	1275.18	2779.06	2540.62	2281.81	2860.91	2653.36
CDS	645525	645827	-	HVO_0720	HVO_0720	small CPxCG-related zinc finger protein		371.01	548.595	440.229	380.608	472.219	380.569	325.629	388.084	466.053	460.826
CDS	645926	646690	+	HVO_0721	HVO_0721	PHP domain protein		962.489	871.052	911.902	987.582	780.978	1220.33	1350.47	1272.95	1720.12	1449.56
CDS	646747	647271	-	HVO_0722	HVO_0722	DUF457 family protein		320.506	663.759	394.109	347.318	396.702	590.223	356.403	299.517	385.562	408.16
CDS	647342	647872	-	HVO_0723	HVO_0723	nicotinamide mononucleotide deamidase		57.3026	94.2244	85.9494	75.4557	65.0018	82.0387	67.2728	65.2175	55.6481	70.8481
CDS	648022	649251	+	HVO_0724	arsA1	ArsA family ATPase		438.025	284.767	447.566	383.937	425.38	226.746	309.884	318.036	361.713	369.288
CDS	649318	650163	-	HVO_0725	HVO_0725	probable oxidoreductase (short-chain dehydrogenase family)		942.093	536.032	1117.34	1094.11	1185.33	589.084	993.348	1168.28	1417.04	1334.2
CDS	650251	651075	-	HVO_0726	endV, nfi	endonuclease 5		151.512	100.506	148.839	148.692	162.505	72.9233	113.076	95.0082	91.4219	107.84
CDS	651077	651967	-	HVO_0727	HVO_0727	rhomboid family protease		804.178	1229.1	911.902	898.811	1019.96	611.872	427.97	434.783	303.084	373.05
CDS	652167	652283	-	HVO_0728	HVO_0728	conserved hypothetical protein		977.057	1566.22	1030.34	896.592	1303.86	1141.71	519.575	615.138	394.506	490.294
CDS	652485	653018	-	HVO_0729	ipp, ppa	inorganic pyrophosphatase		3931.54	12106.8	2641.37	3830.49	2590.51	11961.7	9244.29	7732.7	11596.7	10025.9
CDS	653354	653713	+	HVO_0730	rosR	PadR family transcription regulator RosR		11141	27239.2	11573.8	14837	12596	32700.4	14950.3	19113.6	16153.9	17054.3
CDS	653749	654309	-	HVO_0731	HVO_0731	conserved hypothetical protein		405.003	286.861	296.63	311.81	272.434	300.809	397.912	371.981	377.612	437.628
CDS	654302	654895	-	HVO_0732	rnhA2	ribonuclease H, type 1		137.915	71.1918	92.2384	108.745	101.326	79.7599	127.389	131.24	145.083	136.053
CDS	655014	655994	+	HVO_0733	tfb4	transcription initiation factor TFB		1370.41	2104.34	1151.93	1064.15	1231.21	1507.46	1268.88	1194.85	1261.03	1067.74
CDS	656079	657341	+	HVO_0734	nreA	DNA repair protein NreA		1249.97	1758.86	1049.21	1190.65	1170.03	1129.17	1039.87	1175.53	900.307	910.994
CDS	657377	657550	+	HVO_0735	HVO_0735	conserved hypothetical protein		201.045	502.53	252.607	259.657	260.963	560.598	355.687	392.915	353.763	403.771
CDS	657583	658038	-	HVO_0736	HVO_0736	DUF302 family protein		1037.27	1786.08	703.318	808.93	737.962	1165.63	1097.84	848.633	1339.53	1000.65
CDS	658118	658789	-	HVO_0737	HVO_0737	Abi/CAAX domain protein		356.441	217.763	424.506	377.279	330.745	456.91	482.361	471.015	612.129	546.722
CDS	658792	659073	-	HVO_0738	HVO_0738	DUF5789 domain protein		892.56	822.893	1104.76	1240.58	1292.39	883.056	856.655	1012.88	1655.53	1221.97
CDS	659245	660234	+	HVO_0739	HVO_0739	conserved hypothetical protein		1701.59	1011.34	2425.45	1972.95	2235.87	944.585	1132.9	878.423	799.942	954.882
CDS	660288	660854	-	HVO_0740	HVO_0740	DUF82 family protein		255.433	117.257	211.729	193.078	211.256	176.611	165.319	142.512	171.913	192.481
CDS	660851	662599	-	HVO_0741	polX	DNA-directed DNA polymerase X		374.895	297.33	386.772	297.384	427.291	193.703	252.631	224.638	220.605	275.869
CDS	662596	663036	-	HVO_0742	HVO_0742	DUF5788 domain protein		522.522	1076.25	538.756	564.808	588.84	456.91	360.697	400.967	336.87	295.932
CDS	663290	664639	+	HVO_0743	HVO_0743	probable phosphodiesterase		1703.54	2114.81	1259.89	1584.57	1421.44	1586.08	1419.89	1486.32	1613.8	1424.49
CDS	664655	665764	-	HVO_0744	HVO_0744	homolog to carboxylate-amine ligase		60.2162	58.6285	60.7935	53.2629	75.5168	28.4857	48.6655	53.1402	61.6104	45.7691
CDS	665970	667052	-	HVO_0745	cetZ2, ftsZ3	FtsZ family protein CetZ, type III		87.4107	62.8163	106.913	115.403	130.004	108.246	134.546	136.071	158.001	140.442
CDS	667174	667800	+	HVO_0746	HVO_0746	conserved hypothetical protein		2.91369	2.09388	0	4.43857	0.955909	3.41828	2.14701	1.61031	0.993717	0
CDS	667797	668258	+	HVO_0747	HVO_0747	conserved hypothetical protein		3.88492	8.3755	6.28898	7.7675	2.86773	2.27885	2.86267	2.41546	1.98743	6.89672
CDS	668291	670273	+	HVO_0748	pilB2	type IV pilus biogenesis complex ATPase subunit		2.91369	8.3755	5.24082	3.32893	3.82364	1.13943	1.43134	2.41546	1.98743	3.13487
CDS	670267	672030	+	HVO_0749	pilC2	type IV pilus biogenesis complex membrane subunit		1.94246	6.28163	3.14449	2.21929	2.86773	3.41828	5.00968	4.02577	4.96858	3.76185
CDS	672085	672555	+	HVO_0750	HVO_0750	conserved hypothetical protein		0	2.09388	0	0	1.91182	1.13943	1.43134	0	1.98743	1.25395
CDS	672533	672925	+	HVO_0751	HVO_0751	conserved hypothetical protein		0.97123	6.28163	0	2.21929	0.955909	2.27885	2.86267	1.61031	0.993717	1.25395
CDS	672922	673806	+	HVO_0752	HVO_0752	conserved hypothetical protein		11.6548	16.751	18.8669	14.4254	21.03	20.5097	25.7641	43.4783	38.755	25.079
CDS	673803	676859	+	HVO_0753	HVO_0753	conserved hypothetical protein		67.9861	39.7836	86.9976	79.8943	82.2082	76.3416	103.056	103.865	124.215	108.467
CDS	676918	677337	+	HVO_0754	HVO_0754	DUF5791 domain protein		10.6835	6.28163	8.38531	6.65786	13.3827	13.6731	21.4701	6.44124	18.8806	16.9283
CDS	677334	678230	+	HVO_0755	HVO_0755	homolog to NAD-dependent epimerase/dehydratase		117.519	83.755	98.5274	97.6486	93.6791	104.827	130.252	114.332	132.164	143.577
CDS	678332	679516	+	HVO_0756	HVO_0756	DHH/RecJ family phosphoesterase		332.161	165.416	630.994	503.778	592.664	199.4	181.064	242.351	200.731	229.473
CDS	679608	680699	+	HVO_0757	HVO_0757	probable oxidoreductase (aldo-keto reductase family protein)		213.671	238.702	180.284	190.859	165.372	168.635	167.466	164.251	194.768	174.926
CDS	680745	680915	-	HVO_0758	HVO_0758	small CPxCG-related zinc finger protein		4993.09	9998.26	4229.34	5088.82	5091.17	4909.79	3402.29	3645.74	3592.29	2892.86
CDS	681037	682233	+	HVO_0759	HVO_0759	major facilitator superfamily transport protein		140.828	154.947	120.539	181.981	161.549	285.996	253.347	237.521	221.599	253.925
CDS	682316	683422	+	HVO_0760	HVO_0760	probable glycosyltransferase, type 2		67.0148	41.8775	48.2155	56.5918	60.2223	52.4136	72.2825	68.4381	95.3968	114.736
CDS	683419	683907	+	HVO_0761	HVO_0761	conserved hypothetical protein		65.0724	33.502	73.3714	62.14	54.4868	55.8319	99.4779	72.4639	93.4094	106.586
CDS	683937	684533	+	HVO_0762	HVO_0762	NUDIX family hydrolase		304.966	169.604	303.967	301.823	303.023	234.722	342.805	351.047	477.978	491.548
CDS	684671	685198	-	HVO_0763	HVO_0763	DoxX domain protein		56906.3	68953.4	51709	58765.6	43839	20894.8	31002.8	33731.1	17317.5	12493.7
CDS	685589	686371	+	HVO_0764	HVO_0764	conserved hypothetical protein		182.591	98.4122	167.706	240.793	207.432	83.1782	103.772	118.358	107.321	152.355
CDS	686654	687820	+	HVO_0765	HVO_0765	FAD-dependent oxidoreductase		184.534	167.51	170.851	160.898	147.21	70.6445	85.8802	86.9567	77.5099	80.8797
CDS	687866	688354	-	HVO_0766	hsp20D	Hsp20-type molecular chaperone		965.402	1080.44	861.59	818.917	906.202	925.215	854.508	832.53	953.968	843.907
CDS	688351	688509	-	HVO_0767	HVO_0767	small CPxCG-related zinc finger protein		574.968	1093	441.277	554.822	579.281	462.607	277.679	383.253	396.493	293.424
CDS	688631	690328	+	HVO_0768	HVO_0768	radical SAM domain protein		948.891	1038.56	737.907	922.113	783.846	728.094	828.028	865.541	807.892	737.949
CDS	690496	690900	-	HVO_0769	HVO_0769	TRAM domain protein		13979.9	35725.7	11927.1	14616.2	11382	31325.1	21535.9	24305.2	23670.3	21683.3
CDS	690965	691660	-	HVO_0770	HVO_0770	conserved hypothetical protein		574.968	494.155	755.726	670.224	631.856	325.876	494.527	462.159	599.211	524.15
CDS	691757	692545	-	HVO_0771	HVO_0771	beta-lactamase domain protein		3.88492	10.4694	10.4816	15.535	9.55909	5.69713	1.43134	1.61031	1.98743	5.64277
CDS	692660	692932	-	HVO_0772	HVO_0772	NP_1176A family transcription regulator		361.297	385.273	448.614	451.625	408.173	376.011	154.584	214.171	161.976	322.892
CDS	693054	693215	-	HVO_0772A	HVO_0772A	small CPxCG-related zinc finger protein		10.6835	14.6571	17.8188	11.0964	16.2505	14.8125	6.44102	11.2722	7.94973	9.40461
CDS	693320	694084	+	HVO_0773	HVO_0773	probable S-adenosylmethionine-dependent methyltransferase		2217.32	1432.21	1614.17	2143.83	1372.69	1272.74	1877.2	2033.01	2114.63	1766.19
CDS	694155	695057	+	HVO_0774	HVO_0774	probable glycosyltransferase, type 2		3049.66	915.024	3587.86	3260.13	3716.58	804.435	1182.28	1796.3	1643.61	1480.91
CDS	695067	695891	-	HVO_0775	HVO_0775	amidohydrolase domain protein		101.008	54.4408	93.2865	130.938	79.3405	160.659	203.966	214.976	281.222	224.457
CDS	696079	696729	+	HVO_0776	HVO_0776	HTH-10 family transcription regulator		39.8204	23.0326	45.071	63.2497	43.9718	20.5097	30.0581	27.3752	38.755	43.8882
CDS	696784	697065	+	HVO_0777	HVO_0777	HalOD1 domain protein		192.303	201.012	171.899	201.955	230.374	202.818	138.84	125.604	138.127	144.831
CDS	697228	698802	+	HVO_0778	ths3, cct3	thermosome subunit 3		4251.07	6461.7	4445.26	3712.87	4468.88	12528	14972.5	12901	12104.5	12620.4
CDS	698990	700309	+	HVO_0779	cat6	transport protein (probable substrate cationic amino acids)		187.447	85.8489	227.451	216.38	271.478	158.38	168.898	151.369	162.97	242.639
CDS	700343	700999	-	HVO_0780	HVO_0780	UPF0126 family protein		87.4107	46.0653	66.0343	47.7147	48.7514	71.7839	71.5669	57.166	60.6167	77.1178
CDS	700999	701787	-	HVO_0781	HVO_0781	S-adenosylmethionine hydroxide adenosyltransferase family protein		111.691	71.1918	109.009	125.39	110.885	125.337	226.867	152.174	169.926	191.854
CDS	701789	702334	-	HVO_0782	nadM	nicotinamide-nucleotide adenylyltransferase		2392.14	4271.51	1730.52	1986.26	1967.26	2143.26	2049.67	1960.55	2679.06	1752.39
CDS	702504	704588	+	HVO_0783	lonB	ATP-dependent protease LonB		24083.6	44216.4	24498.7	20861.3	25499.8	16202.6	12313.1	13537.1	8457.52	10581.4
CDS	704595	705614	+	HVO_0784	HVO_0784	Abi/CAAX domain protein		1189.76	963.183	1368.9	970.938	1152.83	1027.76	1272.46	836.555	790.005	1237.65
CDS	705717	706055	+	HVO_0785	HVO_0785	conserved hypothetical protein		127.231	31.4081	145.695	95.4293	125.224	53.5531	88.7429	81.3206	66.579	100.316
CDS	706072	706527	-	HVO_0786	ogt1	probable methylated-DNA--protein-cysteine methyltransferase		68.9573	58.6285	76.5159	68.7979	77.4287	44.4376	67.9885	66.8278	70.5539	88.4034
CDS	706709	707464	+	HVO_0787	trpC	indole-3-glycerol-phosphate synthase		34.9643	46.0653	69.1788	46.605	65.9577	28.4857	30.7737	28.9856	21.8618	81.5067
CDS	707461	708729	+	HVO_0788	trpB	tryptophan synthase beta subunit		103.922	71.1918	96.431	99.8679	123.312	74.0627	70.8512	66.0227	93.4094	215.052
CDS	708729	709562	+	HVO_0789	trpA	tryptophan synthase alpha subunit		2.91369	6.28163	5.24082	5.54822	5.73546	7.97599	7.15669	3.22062	3.97487	9.40461
CDS	709587	710387	+	HVO_0790	fba2	2-amino-3,7-dideoxy-D-threo-hept-6-ulosonate synthase		220.469	251.265	176.091	153.131	151.99	290.554	178.917	195.653	302.09	417.565
CDS	710480	710893	+	HVO_0791	ogt2	probable methylated-DNA--protein-cysteine methyltransferase		289.426	337.114	345.894	329.564	402.438	207.376	265.513	219.002	213.649	222.576
CDS	711644	712822	+	HVO_0792	aroB	3-dehydroquinate synthase, type II		2141.56	3308.32	1761.96	1917.46	1629.83	2685.63	2514.86	2516.91	2469.39	2577.49
CDS	712892	713287	-	HVO_0793	HVO_0793	small CPxCG-related zinc finger protein		437.053	385.273	316.545	356.195	327.877	1154.24	1190.16	1042.67	1129.86	967.421
CDS	713403	714497	-	HVO_0794	zim	CTAG modification methylase		564.284	425.057	444.421	587.001	432.071	558.319	618.338	615.138	578.343	542.96
CDS	714561	715568	-	HVO_0795	tfb6	transcription initiation factor TFB		1000.37	785.203	768.304	1097.44	706.417	966.234	1089.25	1185.99	1150.72	945.477
CDS	715844	716650	+	HVO_0796	HVO_0796	ABC-type transport system periplasmic substrate-binding protein (probable substrate iron/cobalamin)		50.5039	41.8775	48.2155	58.8111	56.3987	20.5097	30.0581	34.6216	41.7361	47.65
CDS	716671	717192	+	HVO_0797	HVO_0797	probable inosine/xanthosine triphosphatase		185.505	69.0979	181.332	221.929	190.226	95.7118	182.495	172.303	236.505	213.171
CDS	717217	719091	-	HVO_0798	aglD	dolichyl-phosphate mannosyltransferase AglD		466.19	268.016	334.364	396.143	405.306	370.314	542.477	545.895	725.413	639.514
CDS	719373	719642	+	HVO_0799	HVO_0799	conserved hypothetical protein		1217.92	1302.39	1328.02	750.119	1214	344.107	902.458	555.557	815.841	747.353
CDS	719859	720482	-	HVO_0800	HVO_0800	HTH domain protein		550.687	399.93	644.62	638.045	653.842	446.655	519.575	476.651	474.997	574.308
[truncated: 3,721 more rows]

## Sheet: Analysed Data
Type	Start	End	Strand	Locus_tag	Name	Product	Note	baseMean	log2FoldChange	lfcSE	stat	pvalue	padj
[truncated: 4,531 more rows]
