# Supplementary material for: Internal in-frame translation generates Cas11b, which is important for effective interference in an archaeal CRISPR-Cas system
Source: Front Microbiol. 2025 Feb 26;16:1543464. doi: 10.3389/fmicb.2025.1543464 (PMC11899642; doi:10.3389/fmicb.2025.1543464)
Supplement: Supplementary file 3 [file Data_Sheet_3.xlsx]

## Sheet: Legend
Sheet name	Description
ProteinGroups	RAW MaxQuant output of protein identifications.
peptides	RAW MaxQuant output of pepetodes identifications.
Semi_Tryptic_Peptides_Cas	Semi-tryptic peptides of Cas proteins.
Semi_Tryptic_Peptides_Cas_M	Semi-tryptic peptides of Cas proteins that start with methionine or the preceeding amino acid is methionine.
Plots	Intensity and spectral count plots.

## Sheet: ProteinGroups
Protein IDs	Majority protein IDs	Peptide counts (all)	Peptide counts (razor+unique)	Peptide counts (unique)	Fasta headers	Number of proteins	Peptides	Razor + unique peptides	Unique peptides	Peptides C11_1	Peptides C11_2	Peptides C8_1	Peptides C8_2	Razor + unique peptides C11_1	Razor + unique peptides C11_2	Razor + unique peptides C8_1	Razor + unique peptides C8_2	Unique peptides C11_1	Unique peptides C11_2	Unique peptides C8_1	Unique peptides C8_2	Sequence coverage [%]	Unique + razor sequence coverage [%]	Unique sequence coverage [%]	Mol. weight [kDa]	Sequence length	Sequence lengths	Q-value	Score	Sequence coverage C11_1 [%]	Sequence coverage C11_2 [%]	Sequence coverage C8_1 [%]	Sequence coverage C8_2 [%]	Intensity	Intensity C11_1	Intensity C11_2	Intensity C8_1	Intensity C8_2	iBAQ peptides	iBAQ	iBAQ C11_1	iBAQ C11_2	iBAQ C8_1	iBAQ C8_2	LFQ intensity C11_1	LFQ intensity C11_2	LFQ intensity C8_1	LFQ intensity C8_2	MS/MS count C11_1
D4GQN5;HVO_A0206_Cas8;HVO_A0206_Cas11	D4GQN5;HVO_A0206_Cas8	361;361;102	361;361;102	361;361;102	sp|D4GQN5|CAS8B_HALVD CRISPR-associated protein Cas8b OS=Haloferax volcanii (strain ATCC 29605 / DSM 3757 / JCM 8879 / NBRC 14742 / NCIMB 2012 / VKM B-1768 / DS2) OX=309800 GN=cas8b PE=4 SV=1;HVO_A0206_Cas8 hypothetical protein Cas8 Cas11	3	361	361	361	134	121	277	280	134	121	277	280	134	121	277	280	90.9	90.9	90.9	79.351	717	717;717;173	0	323.31	75.3	72	89.7	90.7	6192800000000	554200000000	859910000000	1367300000000	3411300000000	-1	NaN	NaN	NaN	NaN	NaN	54906000000	68500000000	61130000000	74701000000	916
CON__P00761	CON__P00761	8	8	8		1	8	8	8	7	6	2	3	7	6	2	3	7	6	2	3	30.3	30.3	30.3	24.409	231	231	0	78.279	30.3	30.3	7.8	7.8	151580000000	57108000000	56075000000	10821000000	27575000000	-1	NaN	NaN	NaN	NaN	NaN	54759000000	26050000000	7.8265e+09	0	33
CON__P04264;CON__H-INV:HIT000016045;CON__Q9H552	CON__P04264	90;4;2	90;4;2	58;0;0		3	90	90	58	73	72	51	41	73	72	51	41	46	47	30	22	60.6	60.6	49.5	66.017	644	644;99;499	0	323.31	59	59.3	43.8	44.1	67176000000	12643000000	23248000000	9453700000	21832000000	-1	NaN	NaN	NaN	NaN	NaN	1.6101e+09	1.5792e+09	1.046e+09	940410000	112
D4GP64	D4GP64	24	24	24	tr|D4GP64|D4GP64_HALVD Probable cobalt-precorrin-6B C(15)-methyltransferase (decarboxylating) OS=Haloferax volcanii (strain ATCC 29605 / DSM 3757 / JCM 8879 / NBRC 14742 / NCIMB 2012 / VKM B-1768 / DS2) OX=309800 GN=cbiT PE=3 SV=1	1	24	24	24	16	21	0	0	16	21	0	0	16	21	0	0	96.2	96.2	96.2	19.809	184	184	0	323.31	77.2	92.9	0	0	46373000000	3.848e+09	42525000000	0	0	-1	NaN	NaN	NaN	NaN	NaN	820550000	4419600000	0	0	29
CON__P13645;CON__Q7Z3Y7;CON__Q7Z3Y8;CON__Q148H6;CON__Q7Z3Z0	CON__P13645	54;6;4;4;2	54;6;4;4;2	33;3;1;1;1		5	54	54	33	46	41	32	30	46	41	32	30	30	27	19	20	53.5	53.5	41.1	59.51	593	593;486;459;464;450	0	323.31	49.7	50.1	42.5	36.4	37884000000	7.5471e+09	10871000000	3.5685e+09	15897000000	-1	NaN	NaN	NaN	NaN	NaN	1125900000	855260000	614620000	618930000	74
CON__P02768-1;CON__P02769	CON__P02768-1	50;4	50;4	50;4		2	50	50	50	40	42	35	15	40	42	35	15	40	42	35	15	66	66	66	69.366	609	609;607	0	323.31	58.1	60.9	54.8	29.7	30837000000	7.5136e+09	10367000000	11012000000	1.9443e+09	-1	NaN	NaN	NaN	NaN	NaN	1345300000	747540000	1.645e+09	70402000	66
CON__P35527	CON__P35527	48	48	48		1	48	48	48	33	37	32	20	33	37	32	20	33	37	32	20	60	60	60	62.129	623	623	0	323.31	45.1	51.8	43.8	41.7	24088000000	5106900000	9815500000	3.6095e+09	5555600000	-1	NaN	NaN	NaN	NaN	NaN	1185400000	1179300000	881660000	293600000	46
D4GTI4	D4GTI4	23	23	23	tr|D4GTI4|D4GTI4_HALVD Aconitate hydratase OS=Haloferax volcanii (strain ATCC 29605 / DSM 3757 / JCM 8879 / NBRC 14742 / NCIMB 2012 / VKM B-1768 / DS2) OX=309800 GN=citB1 PE=4 SV=1	1	23	23	23	1	0	16	21	1	0	16	21	1	0	16	21	43.6	43.6	43.6	70.406	654	654	0	323.31	1.8	0	33.5	41.1	21057000000	0	0	1.6006e+09	19457000000	-1	NaN	NaN	NaN	NaN	NaN	0	0	306360000	720030000	1
D4GUS3	D4GUS3	21	21	21	tr|D4GUS3|D4GUS3_HALVD ABC-type transport system periplasmic substrate-binding protein (Probable substrate dipeptide/oligopeptide) OS=Haloferax volcanii (strain ATCC 29605 / DSM 3757 / JCM 8879 / NBRC 14742 / NCIMB 2012 / VKM B-1768 / DS2) OX=309800 GN=dpp	1	21	21	21	1	0	3	21	1	0	3	21	1	0	3	21	41.7	41.7	41.7	62.949	573	573	0	323.31	2.1	0	7.2	41.7	20732000000	4623800	0	59366000	20668000000	-1	NaN	NaN	NaN	NaN	NaN	0	0	6152300	468080000	1
O30560	O30560	22	22	22	sp|O30560|THS2_HALVD Thermosome subunit 2 OS=Haloferax volcanii (strain ATCC 29605 / DSM 3757 / JCM 8879 / NBRC 14742 / NCIMB 2012 / VKM B-1768 / DS2) OX=309800 GN=cct2 PE=1 SV=1	1	22	22	22	1	0	12	22	1	0	12	22	1	0	12	22	46.1	46.1	46.1	59.297	557	557	0	323.31	4.3	0	30	46.1	17185000000	7688200	0	278150000	16899000000	-1	NaN	NaN	NaN	NaN	NaN	0	0	37808000	481070000	1
CON__P35908;CON__P35908v2;CON__Q01546	CON__P35908;CON__P35908v2	75;75;12	65;65;8	47;47;0	;	3	75	65	47	60	56	46	30	51	47	37	24	37	33	30	16	73.5	69.8	58.9	65.865	645	645;639;638	0	323.31	64.2	70.5	59.5	45.9	16625000000	3.7729e+09	5578900000	1.9955e+09	5277300000	-1	NaN	NaN	NaN	NaN	NaN	530000000	379950000	246520000	231010000	72
D4GZP8	D4GZP8	28	28	28	tr|D4GZP8|D4GZP8_HALVD Threonine--tRNA ligase OS=Haloferax volcanii (strain ATCC 29605 / DSM 3757 / JCM 8879 / NBRC 14742 / NCIMB 2012 / VKM B-1768 / DS2) OX=309800 GN=thrS PE=3 SV=1	1	28	28	28	0	1	23	21	0	1	23	21	0	1	23	21	52.7	52.7	52.7	73.485	643	643	0	323.31	0	2.6	44.6	41.5	14543000000	0	0	1.8273e+09	12716000000	-1	NaN	NaN	NaN	NaN	NaN	0	0	240210000	412930000	0
O30561;Q9HHA2	O30561	18;1	18;1	18;1	sp|O30561|THS1_HALVD Thermosome subunit 1 OS=Haloferax volcanii (strain ATCC 29605 / DSM 3757 / JCM 8879 / NBRC 14742 / NCIMB 2012 / VKM B-1768 / DS2) OX=309800 GN=cct1 PE=1 SV=1	2	18	18	18	1	0	18	16	1	0	18	16	1	0	18	16	43.6	43.6	43.6	58.925	560	560;524	0	323.31	2.9	0	43.6	41.1	12101000000	197860000	0	1.9132e+09	9990400000	-1	NaN	NaN	NaN	NaN	NaN	68798000	0	336930000	216720000	2
D4GQF3	D4GQF3	10	10	10	tr|D4GQF3|D4GQF3_HALVD HTH-10 family transcription regulator OS=Haloferax volcanii (strain ATCC 29605 / DSM 3757 / JCM 8879 / NBRC 14742 / NCIMB 2012 / VKM B-1768 / DS2) OX=309800 GN=HVO_A0121 PE=4 SV=1	1	10	10	10	10	10	0	0	10	10	0	0	10	10	0	0	54.5	54.5	54.5	23.846	213	213	0	238.89	54.5	54.5	0	0	11827000000	2.127e+09	9700200000	0	0	-1	NaN	NaN	NaN	NaN	NaN	627840000	1305500000	0	0	23
D4GXF1	D4GXF1	16	16	16	tr|D4GXF1|D4GXF1_HALVD Pyruvate--ferredoxin oxidoreductase alpha subunit OS=Haloferax volcanii (strain ATCC 29605 / DSM 3757 / JCM 8879 / NBRC 14742 / NCIMB 2012 / VKM B-1768 / DS2) OX=309800 GN=porA PE=4 SV=1	1	16	16	16	0	0	9	16	0	0	9	16	0	0	9	16	30.6	30.6	30.6	68.469	631	631	0	323.31	0	0	19.5	30.6	10468000000	0	0	469490000	9998800000	-1	NaN	NaN	NaN	NaN	NaN	0	0	192640000	595670000	0
Q48332	Q48332	14	14	14	sp|Q48332|VATA_HALVD V-type ATP synthase alpha chain OS=Haloferax volcanii (strain ATCC 29605 / DSM 3757 / JCM 8879 / NBRC 14742 / NCIMB 2012 / VKM B-1768 / DS2) OX=309800 GN=atpA PE=1 SV=1	1	14	14	14	0	0	11	12	0	0	11	12	0	0	11	12	31.9	31.9	31.9	64.514	586	586	0	276.79	0	0	25.9	26.3	7.4893e+09	0	0	740930000	6.7484e+09	-1	NaN	NaN	NaN	NaN	NaN	0	0	151410000	213770000	0
D4H050	D4H050	7	7	7	tr|D4H050|D4H050_HALVD ABC-type transport system periplasmic substrate-binding protein OS=Haloferax volcanii (strain ATCC 29605 / DSM 3757 / JCM 8879 / NBRC 14742 / NCIMB 2012 / VKM B-1768 / DS2) OX=309800 GN=HVO_1705 PE=4 SV=1	1	7	7	7	0	1	5	6	0	1	5	6	0	1	5	6	24.5	24.5	24.5	41.884	388	388	0	133.64	0	2.3	17	22.2	5114400000	0	7988600	513710000	4592700000	-1	NaN	NaN	NaN	NaN	NaN	0	0	134630000	304500000	0
D4GTX6	D4GTX6	9	9	9	tr|D4GTX6|D4GTX6_HALVD 30S ribosomal protein S5 OS=Haloferax volcanii (strain ATCC 29605 / DSM 3757 / JCM 8879 / NBRC 14742 / NCIMB 2012 / VKM B-1768 / DS2) OX=309800 GN=rps5 PE=3 SV=1	1	9	9	9	8	9	0	0	8	9	0	0	8	9	0	0	44.9	44.9	44.9	23.284	214	214	0	135.45	41.6	44.9	0	0	4902000000	1336000000	3.566e+09	0	0	-1	NaN	NaN	NaN	NaN	NaN	509370000	724520000	0	0	12
D4GR24	D4GR24	16	16	16	tr|D4GR24|D4GR24_HALVD Twin-arginine translocation signal domain-containing protein OS=Haloferax volcanii (strain ATCC 29605 / DSM 3757 / JCM 8879 / NBRC 14742 / NCIMB 2012 / VKM B-1768 / DS2) OX=309800 GN=HVO_A0350 PE=4 SV=2	1	16	16	16	9	16	0	0	9	16	0	0	9	16	0	0	70.9	70.9	70.9	23.856	213	213	0	180.93	42.3	70.9	0	0	4858500000	329360000	4529200000	0	0	-1	NaN	NaN	NaN	NaN	NaN	83069000	452980000	0	0	11
D4GTU0	D4GTU0	1	1	1	tr|D4GTU0|D4GTU0_HALVD Carbamoyl-phosphate synthase small chain OS=Haloferax volcanii (strain ATCC 29605 / DSM 3757 / JCM 8879 / NBRC 14742 / NCIMB 2012 / VKM B-1768 / DS2) OX=309800 GN=carA PE=3 SV=1	1	1	1	1	0	1	1	1	0	1	1	1	0	1	1	1	3.1	3.1	3.1	38.573	360	360	0.0088106	6.279	0	3.1	3.1	3.1	4739000000	0	1142600000	424630000	3.1717e+09	-1	NaN	NaN	NaN	NaN	NaN	0	0	0	0	0
D4GVJ5	D4GVJ5	20	20	20	tr|D4GVJ5|D4GVJ5_HALVD Hef-associated 3 exonuclease Han OS=Haloferax volcanii (strain ATCC 29605 / DSM 3757 / JCM 8879 / NBRC 14742 / NCIMB 2012 / VKM B-1768 / DS2) OX=309800 GN=han PE=4 SV=1	1	20	20	20	0	0	17	16	0	0	17	16	0	0	17	16	37.8	37.8	37.8	69.792	633	633	0	318.97	0	0	31.1	32.7	4700300000	0	0	281650000	4418600000	-1	NaN	NaN	NaN	NaN	NaN	0	0	47089000	125510000	0
D4GUW1;D4GQI5	D4GUW1	17;8	17;8	14;5	tr|D4GUW1|D4GUW1_HALVD Acetyl-CoA synthetase OS=Haloferax volcanii (strain ATCC 29605 / DSM 3757 / JCM 8879 / NBRC 14742 / NCIMB 2012 / VKM B-1768 / DS2) OX=309800 GN=acs1 PE=4 SV=1	2	17	17	14	0	1	15	14	0	1	15	14	0	1	12	11	34.9	34.9	30.4	74.35	662	662;664	0	323.31	0	2.1	30.4	27	4.1595e+09	0	7097400	941110000	3.2113e+09	-1	NaN	NaN	NaN	NaN	NaN	0	0	193280000	144670000	0
D4GUI1	D4GUI1	7	7	7	tr|D4GUI1|D4GUI1_HALVD Cytochrome bc1 complex cytochrome b/c subunit OS=Haloferax volcanii (strain ATCC 29605 / DSM 3757 / JCM 8879 / NBRC 14742 / NCIMB 2012 / VKM B-1768 / DS2) OX=309800 GN=petD PE=4 SV=1	1	7	7	7	4	7	0	0	4	7	0	0	4	7	0	0	32.7	32.7	32.7	28.785	254	254	0	59.589	15.4	32.7	0	0	3.9919e+09	629430000	3.3625e+09	0	0	-1	NaN	NaN	NaN	NaN	NaN	523580000	1.0114e+09	0	0	7
D4GY19	D4GY19	12	12	12	tr|D4GY19|D4GY19_HALVD Dihydrolipoamide S-acyltransferase OS=Haloferax volcanii (strain ATCC 29605 / DSM 3757 / JCM 8879 / NBRC 14742 / NCIMB 2012 / VKM B-1768 / DS2) OX=309800 GN=dsa1 PE=3 SV=1	1	12	12	12	0	0	7	10	0	0	7	10	0	0	7	10	31.5	31.5	31.5	54.912	521	521	0	195.04	0	0	18.6	25.1	3.8179e+09	0	0	450490000	3.3674e+09	-1	NaN	NaN	NaN	NaN	NaN	0	0	93751000	165530000	0
D4GXS0	D4GXS0	6	6	6	tr|D4GXS0|D4GXS0_HALVD ThiJ/PfpI domain protein OS=Haloferax volcanii (strain ATCC 29605 / DSM 3757 / JCM 8879 / NBRC 14742 / NCIMB 2012 / VKM B-1768 / DS2) OX=309800 GN=HVO_2912 PE=4 SV=1	1	6	6	6	6	6	0	0	6	6	0	0	6	6	0	0	34.3	34.3	34.3	20.867	201	201	0	90.599	34.3	34.3	0	0	3.3134e+09	662260000	2651100000	0	0	-1	NaN	NaN	NaN	NaN	NaN	281230000	460430000	0	0	9
D4GYI2	D4GYI2	2	2	2	sp|D4GYI2|GLPA1_HALVD Anaerobic glycerol-3-phosphate dehydrogenase subunit A1 OS=Haloferax volcanii (strain ATCC 29605 / DSM 3757 / JCM 8879 / NBRC 14742 / NCIMB 2012 / VKM B-1768 / DS2) OX=309800 GN=gpdA1 PE=1 SV=1	1	2	2	2	0	0	0	2	0	0	0	2	0	0	0	2	3.2	3.2	3.2	63.486	586	586	0	10.766	0	0	0	3.2	3.2543e+09	0	0	0	3.2543e+09	-1	NaN	NaN	NaN	NaN	NaN	0	0	0	0	0
D4GSJ8	D4GSJ8	11	11	11	tr|D4GSJ8|D4GSJ8_HALVD 3-dehydroquinate dehydratase OS=Haloferax volcanii (strain ATCC 29605 / DSM 3757 / JCM 8879 / NBRC 14742 / NCIMB 2012 / VKM B-1768 / DS2) OX=309800 GN=aroD2 PE=4 SV=1	1	11	11	11	8	11	0	0	8	11	0	0	8	11	0	0	62.6	62.6	62.6	24.204	222	222	0	189.26	50	62.6	0	0	3.2411e+09	570980000	2670100000	0	0	-1	NaN	NaN	NaN	NaN	NaN	166440000	305940000	0	0	7
D4GUB6	D4GUB6	14	14	14	tr|D4GUB6|D4GUB6_HALVD Pyruvate kinase OS=Haloferax volcanii (strain ATCC 29605 / DSM 3757 / JCM 8879 / NBRC 14742 / NCIMB 2012 / VKM B-1768 / DS2) OX=309800 GN=pykA PE=3 SV=1	1	14	14	14	0	0	14	9	0	0	14	9	0	0	14	9	35	35	35	62.041	585	585	0	323.31	0	0	35	21.4	3.0088e+09	0	0	576720000	2432100000	-1	NaN	NaN	NaN	NaN	NaN	0	0	96599000	148200000	0
CON__Q6NXH9	CON__Q6NXH9	10	3	0		1	10	3	0	8	6	8	4	3	2	3	2	0	0	0	0	8	1.9	0	58.911	539	539	0	19.15	8	7.4	7.2	5.6	2756000000	540920000	569080000	631470000	1.0145e+09	-1	NaN	NaN	NaN	NaN	NaN	531930000	393410000	452470000	0	3
CON__P02662	CON__P02662	9	9	9		1	9	9	9	3	9	1	1	3	9	1	1	3	9	1	1	37.7	37.7	37.7	22.975	199	199	0	76.215	18.6	37.7	5	5.5	2686100000	71696000	2579400000	8322500	26643000	-1	NaN	NaN	NaN	NaN	NaN	9641500	538750000	0	2193000	3
CON__P48668	CON__P48668	50	35	0		1	50	35	0	42	26	22	13	30	15	11	3	0	0	0	0	55.1	43.6	0	60.024	564	564	0	323.31	52.8	34.6	28.5	15.6	2646700000	1.5821e+09	603260000	224430000	236990000	-1	NaN	NaN	NaN	NaN	NaN	307140000	80931000	41115000	11864000	34
D4GVX9	D4GVX9	17	17	17	tr|D4GVX9|D4GVX9_HALVD HTH domain protein OS=Haloferax volcanii (strain ATCC 29605 / DSM 3757 / JCM 8879 / NBRC 14742 / NCIMB 2012 / VKM B-1768 / DS2) OX=309800 GN=HVO_2263 PE=4 SV=1	1	17	17	17	0	0	12	12	0	0	12	12	0	0	12	12	28.8	28.8	28.8	89.598	801	801	0	320.83	0	0	23	21.3	2555400000	0	0	344330000	2211100000	-1	NaN	NaN	NaN	NaN	NaN	0	0	54049000	75497000	0
D4GUM1	D4GUM1	15	15	15	tr|D4GUM1|D4GUM1_HALVD Transcription termination factor FttA OS=Haloferax volcanii (strain ATCC 29605 / DSM 3757 / JCM 8879 / NBRC 14742 / NCIMB 2012 / VKM B-1768 / DS2) OX=309800 GN=fttA PE=4 SV=1	1	15	15	15	0	0	10	12	0	0	10	12	0	0	10	12	28.4	28.4	28.4	71.946	640	640	0	267.62	0	0	18.8	22.8	2511100000	0	0	360240000	2150800000	-1	NaN	NaN	NaN	NaN	NaN	0	0	77229000	82829000	0
D4GU13	D4GU13	8	8	8	tr|D4GU13|D4GU13_HALVD L-aspartate oxidase OS=Haloferax volcanii (strain ATCC 29605 / DSM 3757 / JCM 8879 / NBRC 14742 / NCIMB 2012 / VKM B-1768 / DS2) OX=309800 GN=nadB PE=3 SV=1	1	8	8	8	0	0	7	8	0	0	7	8	0	0	7	8	20.3	20.3	20.3	55.787	537	537	0	257.29	0	0	17.7	20.3	2277300000	0	0	200350000	2.0769e+09	-1	NaN	NaN	NaN	NaN	NaN	0	0	33459000	82878000	0
D4GQY1	D4GQY1	1	1	1	tr|D4GQY1|D4GQY1_HALVD Putative allantoinase OS=Haloferax volcanii (strain ATCC 29605 / DSM 3757 / JCM 8879 / NBRC 14742 / NCIMB 2012 / VKM B-1768 / DS2) OX=309800 GN=pucH2 PE=4 SV=1	1	1	1	1	0	0	1	1	0	0	1	1	0	0	1	1	2.6	2.6	2.6	50.084	459	459	0	6.5218	0	0	2.6	2.6	2224100000	0	0	102540000	2.1216e+09	-1	NaN	NaN	NaN	NaN	NaN	0	0	0	0	0
CON__P13647	CON__P13647	48	26	9		1	48	26	9	40	29	23	14	23	14	9	2	7	5	4	0	46.8	27.3	14.2	62.378	590	590	0	232.03	44.6	32	22.2	18.5	2170100000	1143500000	711080000	220360000	95106000	-1	NaN	NaN	NaN	NaN	NaN	131010000	126760000	40305000	15810000	29
CON__Streptavidin	CON__Streptavidin	6	6	6		1	6	6	6	6	2	4	1	6	2	4	1	6	2	4	1	30.6	30.6	30.6	16.622	160	160	0	135.52	30.6	17.5	29.4	10.6	1.9406e+09	634410000	506670000	715520000	83951000	-1	NaN	NaN	NaN	NaN	NaN	457690000	189280000	514410000	0	12
D4GSS1	D4GSS1	8	8	8	tr|D4GSS1|D4GSS1_HALVD dCTP deaminase OS=Haloferax volcanii (strain ATCC 29605 / DSM 3757 / JCM 8879 / NBRC 14742 / NCIMB 2012 / VKM B-1768 / DS2) OX=309800 GN=dcd PE=3 SV=1	1	8	8	8	8	8	0	0	8	8	0	0	8	8	0	0	46.2	46.2	46.2	21.235	195	195	0	118.57	46.2	46.2	0	0	1.8143e+09	400860000	1413500000	0	0	-1	NaN	NaN	NaN	NaN	NaN	93610000	160920000	0	0	12
D4GPE9	D4GPE9	9	9	9	tr|D4GPE9|D4GPE9_HALVD HTH-10 family transcription regulator OS=Haloferax volcanii (strain ATCC 29605 / DSM 3757 / JCM 8879 / NBRC 14742 / NCIMB 2012 / VKM B-1768 / DS2) OX=309800 GN=HVO_B0148 PE=4 SV=1	1	9	9	9	8	9	0	0	8	9	0	0	8	9	0	0	60.4	60.4	60.4	23.824	217	217	0	135.84	54.4	60.4	0	0	1.7964e+09	296990000	1.4994e+09	0	0	-1	NaN	NaN	NaN	NaN	NaN	78714000	171540000	0	0	9
D4GX49	D4GX49	9	9	9	tr|D4GX49|D4GX49_HALVD RimK family protein OS=Haloferax volcanii (strain ATCC 29605 / DSM 3757 / JCM 8879 / NBRC 14742 / NCIMB 2012 / VKM B-1768 / DS2) OX=309800 GN=HVO_2813 PE=4 SV=1	1	9	9	9	0	0	4	8	0	0	4	8	0	0	4	8	29.6	29.6	29.6	49.014	453	453	0	268.2	0	0	14.3	25.8	1.7639e+09	0	0	90239000	1.6736e+09	-1	NaN	NaN	NaN	NaN	NaN	0	0	27139000	92572000	0
D4GV94	D4GV94	3	3	3	tr|D4GV94|D4GV94_HALVD Putative secreted glycoprotein OS=Haloferax volcanii (strain ATCC 29605 / DSM 3757 / JCM 8879 / NBRC 14742 / NCIMB 2012 / VKM B-1768 / DS2) OX=309800 GN=HVO_2161 PE=4 SV=2	1	3	3	3	0	0	2	3	0	0	2	3	0	0	2	3	9.7	9.7	9.7	36.722	359	359	0	174.07	0	0	9.5	9.7	1.7161e+09	0	0	261080000	1455000000	-1	NaN	NaN	NaN	NaN	NaN	0	0	183390000	112840000	0
CON__P02533;CON__P08727;CON__Q61782	CON__P02533	31;6;4	26;3;4	8;0;2		3	31	26	8	29	12	15	2	25	9	11	1	7	2	3	0	53.8	50	16.3	51.621	472	472;400;93	0	284.79	53.8	26.1	22	4.4	1.6649e+09	982180000	319640000	219860000	143260000	-1	NaN	NaN	NaN	NaN	NaN	152820000	51626000	57082000	0	35
D4GVF8	D4GVF8	5	5	5	tr|D4GVF8|D4GVF8_HALVD NADH dehydrogenase-like complex subunit H OS=Haloferax volcanii (strain ATCC 29605 / DSM 3757 / JCM 8879 / NBRC 14742 / NCIMB 2012 / VKM B-1768 / DS2) OX=309800 GN=nuoH PE=3 SV=1	1	5	5	5	4	5	0	0	4	5	0	0	4	5	0	0	9.2	9.2	9.2	36.94	349	349	0	74.264	8	9.2	0	0	1.5428e+09	228950000	1313800000	0	0	-1	NaN	NaN	NaN	NaN	NaN	161710000	324210000	0	0	4
D4GT24	D4GT24	7	7	7	tr|D4GT24|D4GT24_HALVD DUF3100 family protein OS=Haloferax volcanii (strain ATCC 29605 / DSM 3757 / JCM 8879 / NBRC 14742 / NCIMB 2012 / VKM B-1768 / DS2) OX=309800 GN=HVO_0685 PE=4 SV=1	1	7	7	7	5	7	0	0	5	7	0	0	5	7	0	0	22.4	22.4	22.4	30.122	294	294	0	52.044	19	22.4	0	0	1419300000	198300000	1221000000	0	0	-1	NaN	NaN	NaN	NaN	NaN	67558000	156050000	0	0	5
D4GPD9	D4GPD9	1	1	1	tr|D4GPD9|D4GPD9_HALVD PQQ repeat protein OS=Haloferax volcanii (strain ATCC 29605 / DSM 3757 / JCM 8879 / NBRC 14742 / NCIMB 2012 / VKM B-1768 / DS2) OX=309800 GN=HVO_B0138 PE=4 SV=1	1	1	1	1	0	0	1	1	0	0	1	1	0	0	1	1	2.7	2.7	2.7	42.656	407	407	0	6.6677	0	0	2.7	2.7	1290200000	0	0	29497000	1260700000	-1	NaN	NaN	NaN	NaN	NaN	0	0	0	0	0
D4GRV6	D4GRV6	8	8	8	tr|D4GRV6|D4GRV6_HALVD DNA helicase OS=Haloferax volcanii (strain ATCC 29605 / DSM 3757 / JCM 8879 / NBRC 14742 / NCIMB 2012 / VKM B-1768 / DS2) OX=309800 GN=uvrD PE=4 SV=1	1	8	8	8	0	0	1	8	0	0	1	8	0	0	1	8	17.5	17.5	17.5	69.641	616	616	0	134.28	0	0	1.8	17.5	1279700000	0	0	17978000	1261700000	-1	NaN	NaN	NaN	NaN	NaN	0	0	0	0	0
D4GQI7	D4GQI7	11	8	8	tr|D4GQI7|D4GQI7_HALVD Acyl-CoA synthetase OS=Haloferax volcanii (strain ATCC 29605 / DSM 3757 / JCM 8879 / NBRC 14742 / NCIMB 2012 / VKM B-1768 / DS2) OX=309800 GN=acs8 PE=4 SV=1	1	11	8	8	0	0	9	11	0	0	6	8	0	0	6	8	22.5	17.8	17.8	71.197	650	650	0	103.6	0	0	17.8	22.5	1238000000	0	0	173510000	1.0645e+09	-1	NaN	NaN	NaN	NaN	NaN	0	0	45768000	96366000	0
CON__P02666	CON__P02666	5	5	5		1	5	5	5	3	3	0	0	3	3	0	0	3	3	0	0	20.1	20.1	20.1	23.583	209	209	0	89.428	16.3	12.9	0	0	1214600000	23975000	1190600000	0	0	-1	NaN	NaN	NaN	NaN	NaN	14055000	222780000	0	0	4
CON__P02668	CON__P02668	4	4	4		1	4	4	4	2	4	1	1	2	4	1	1	2	4	1	1	33.7	33.7	33.7	18.974	169	169	0	49.881	16.6	33.7	5.9	5.9	1211600000	17215000	1121200000	20123000	53047000	-1	NaN	NaN	NaN	NaN	NaN	11554000	263100000	0	0	2
P25062	P25062	1	1	1	sp|P25062|CSG_HALVD Cell surface glycoprotein OS=Haloferax volcanii (strain ATCC 29605 / DSM 3757 / JCM 8879 / NBRC 14742 / NCIMB 2012 / VKM B-1768 / DS2) OX=309800 GN=csg PE=1 SV=1	1	1	1	1	0	0	1	1	0	0	1	1	0	0	1	1	1.2	1.2	1.2	85.188	827	827	0	26.319	0	0	1.2	1.2	1175600000	0	0	235360000	940280000	-1	NaN	NaN	NaN	NaN	NaN	0	0	130120000	118550000	0
REV__D4GXK8	REV__D4GXK8	1	1	1	tr|D4GXK8|D4GXK8_HALVD Zinc ribbon domain-containing protein OS=Haloferax volcanii (strain ATCC 29605 / DSM 3757 / JCM 8879 / NBRC 14742 / NCIMB 2012 / VKM B-1768 / DS2) OX=309800 GN=HVO_2884 PE=4 SV=1	1	1	1	1	1	1	1	0	1	1	1	0	1	1	1	0	0	0	0	46.71	450	450	0.0045455	6.5005	0	0	0	0	1168200000	448010000	466680000	253530000	0	-1	NaN	NaN	NaN	NaN	NaN	0	0	0	0	1
D4GXE5	D4GXE5	6	6	6	tr|D4GXE5|D4GXE5_HALVD DNA helicase OS=Haloferax volcanii (strain ATCC 29605 / DSM 3757 / JCM 8879 / NBRC 14742 / NCIMB 2012 / VKM B-1768 / DS2) OX=309800 GN=HVO_1301 PE=3 SV=1	1	6	6	6	0	0	5	6	0	0	5	6	0	0	5	6	13.3	13.3	13.3	63.445	588	588	0	83.094	0	0	13.1	13.3	1121200000	0	0	472210000	649030000	-1	NaN	NaN	NaN	NaN	NaN	0	0	180640000	51340000	0
D4GV93	D4GV93	3	3	3	tr|D4GV93|D4GV93_HALVD Putative secreted glycoprotein OS=Haloferax volcanii (strain ATCC 29605 / DSM 3757 / JCM 8879 / NBRC 14742 / NCIMB 2012 / VKM B-1768 / DS2) OX=309800 GN=HVO_2160 PE=4 SV=1	1	3	3	3	1	1	0	2	1	1	0	2	1	1	0	2	1.6	1.6	1.6	232.81	2257	2257	0	111.52	0.4	0.4	0	1.2	1097900000	54929000	723400000	0	319560000	-1	NaN	NaN	NaN	NaN	NaN	0	0	0	0	1
CON__P02663	CON__P02663	5	5	5		1	5	5	5	1	5	0	1	1	5	0	1	1	5	0	1	24.6	24.6	24.6	24.348	207	207	0	35.857	5.3	24.6	0	5.3	1.0688e+09	33073000	983860000	0	51915000	-1	NaN	NaN	NaN	NaN	NaN	0	0	0	0	1
D4GYF4	D4GYF4	6	6	6	tr|D4GYF4|D4GYF4_HALVD Acetolactate synthase OS=Haloferax volcanii (strain ATCC 29605 / DSM 3757 / JCM 8879 / NBRC 14742 / NCIMB 2012 / VKM B-1768 / DS2) OX=309800 GN=ilvB1 PE=3 SV=1	1	6	6	6	0	0	4	6	0	0	4	6	0	0	4	6	14.3	14.3	14.3	62.36	587	587	0	93.963	0	0	9	14.3	1.0549e+09	0	0	49722000	1.0052e+09	-1	NaN	NaN	NaN	NaN	NaN	0	0	18013000	58711000	0
D4GZG5	D4GZG5	10	10	10	tr|D4GZG5|D4GZG5_HALVD DNA helicase OS=Haloferax volcanii (strain ATCC 29605 / DSM 3757 / JCM 8879 / NBRC 14742 / NCIMB 2012 / VKM B-1768 / DS2) OX=309800 GN=mcm PE=3 SV=1	1	10	10	10	0	0	2	9	0	0	2	9	0	0	2	9	20.7	20.7	20.7	78.854	702	702	0	109.14	0	0	3.1	19.4	998630000	0	0	14648000	983980000	-1	NaN	NaN	NaN	NaN	NaN	0	0	0	0	0
D4GXC8	D4GXC8	12	12	12	tr|D4GXC8|D4GXC8_HALVD Putative PrkA-type serine/threonine protein kinase OS=Haloferax volcanii (strain ATCC 29605 / DSM 3757 / JCM 8879 / NBRC 14742 / NCIMB 2012 / VKM B-1768 / DS2) OX=309800 GN=prkA1 PE=4 SV=1	1	12	12	12	0	0	4	9	0	0	4	9	0	0	4	9	21.7	21.7	21.7	85.345	757	757	0	152.81	0	0	7.4	15.9	938020000	0	0	49617000	888400000	-1	NaN	NaN	NaN	NaN	NaN	0	0	0	0	0
D4GSA8	D4GSA8	9	9	9	tr|D4GSA8|D4GSA8_HALVD DUF222 domain-containing protein OS=Haloferax volcanii (strain ATCC 29605 / DSM 3757 / JCM 8879 / NBRC 14742 / NCIMB 2012 / VKM B-1768 / DS2) OX=309800 GN=HVO_1783 PE=4 SV=1	1	9	9	9	7	8	0	0	7	8	0	0	7	8	0	0	46.4	46.4	46.4	24.136	224	224	0	108.94	38.4	35.7	0	0	924350000	186280000	738080000	0	0	-1	NaN	NaN	NaN	NaN	NaN	72075000	166290000	0	0	9
D4GXB9	D4GXB9	2	2	2	tr|D4GXB9|D4GXB9_HALVD Protein deglycase PfpI OS=Haloferax volcanii (strain ATCC 29605 / DSM 3757 / JCM 8879 / NBRC 14742 / NCIMB 2012 / VKM B-1768 / DS2) OX=309800 GN=pfpI PE=3 SV=1	1	2	2	2	2	2	0	0	2	2	0	0	2	2	0	0	8.1	8.1	8.1	21.545	198	198	0	35.347	8.1	8.1	0	0	908400000	106180000	802230000	0	0	-1	NaN	NaN	NaN	NaN	NaN	90051000	343480000	0	0	2
D4GP46	D4GP46	10	10	10	tr|D4GP46|D4GP46_HALVD Siderophore biosynthesis protein IucA OS=Haloferax volcanii (strain ATCC 29605 / DSM 3757 / JCM 8879 / NBRC 14742 / NCIMB 2012 / VKM B-1768 / DS2) OX=309800 GN=iucA PE=4 SV=1	1	10	10	10	1	0	9	3	1	0	9	3	1	0	9	3	25.3	25.3	25.3	65.815	593	593	0	114.69	3.2	0	22.1	8.4	905100000	3466900	0	287070000	614570000	-1	NaN	NaN	NaN	NaN	NaN	0	0	66431000	53521000	1
D4GX08	D4GX08	7	7	7	tr|D4GX08|D4GX08_HALVD DUF5059 domain / halocyanin domain protein OS=Haloferax volcanii (strain ATCC 29605 / DSM 3757 / JCM 8879 / NBRC 14742 / NCIMB 2012 / VKM B-1768 / DS2) OX=309800 GN=hcpE PE=4 SV=1	1	7	7	7	1	3	2	4	1	3	2	4	1	3	2	4	11.8	11.8	11.8	83.701	821	821	0	95.568	1.5	3.7	2.7	8.4	902630000	23472000	494330000	14409000	370420000	-1	NaN	NaN	NaN	NaN	NaN	0	0	0	0	1
D4GZ14	D4GZ14	7	7	7	tr|D4GZ14|D4GZ14_HALVD Acyl-CoA synthetase OS=Haloferax volcanii (strain ATCC 29605 / DSM 3757 / JCM 8879 / NBRC 14742 / NCIMB 2012 / VKM B-1768 / DS2) OX=309800 GN=acs5 PE=4 SV=1	1	7	7	7	0	0	4	6	0	0	4	6	0	0	4	6	15.4	15.4	15.4	74.158	668	668	0	117.2	0	0	9.1	13.2	876860000	0	0	57971000	818890000	-1	NaN	NaN	NaN	NaN	NaN	0	0	22558000	68089000	0
D4GSN8	D4GSN8	6	6	6	tr|D4GSN8|D4GSN8_HALVD ABC-type transport system permease protein (Probable substrate glutamine/glutamate/polar amino acids) OS=Haloferax volcanii (strain ATCC 29605 / DSM 3757 / JCM 8879 / NBRC 14742 / NCIMB 2012 / VKM B-1768 / DS2) OX=309800 GN=HVO_2431	1	6	6	6	4	6	0	0	4	6	0	0	4	6	0	0	26.8	26.8	26.8	29.63	276	276	0	48.431	17.8	26.8	0	0	863170000	121680000	741500000	0	0	-1	NaN	NaN	NaN	NaN	NaN	91026000	129380000	0	0	4
Q03301;Q03300	Q03301;Q03300	1;1	1;1	1;1	sp|Q03301|SODM2_HALVD Superoxide dismutase [Mn] 2 OS=Haloferax volcanii (strain ATCC 29605 / DSM 3757 / JCM 8879 / NBRC 14742 / NCIMB 2012 / VKM B-1768 / DS2) OX=309800 GN=sod2 PE=3 SV=2;sp|Q03300|SODM1_HALVD Superoxide dismutase [Mn] 1 OS=Haloferax volcan	2	1	1	1	1	1	0	0	1	1	0	0	1	1	0	0	6.5	6.5	6.5	22.297	199	199;200	0	33.504	6.5	6.5	0	0	837190000	145990000	691200000	0	0	-1	NaN	NaN	NaN	NaN	NaN	0	0	0	0	1
D4GPJ8	D4GPJ8	4	4	4	tr|D4GPJ8|D4GPJ8_HALVD ABC-type transport system permease protein OS=Haloferax volcanii (strain ATCC 29605 / DSM 3757 / JCM 8879 / NBRC 14742 / NCIMB 2012 / VKM B-1768 / DS2) OX=309800 GN=HVO_B0197 PE=3 SV=1	1	4	4	4	2	4	0	0	2	4	0	0	2	4	0	0	10.8	10.8	10.8	38.755	370	370	0	57.916	3	10.8	0	0	671900000	81292000	590610000	0	0	-1	NaN	NaN	NaN	NaN	NaN	81555000	193120000	0	0	3
P50563	P50563	3	3	3	sp|P50563|RL18_HALVD 50S ribosomal protein L18 OS=Haloferax volcanii (strain ATCC 29605 / DSM 3757 / JCM 8879 / NBRC 14742 / NCIMB 2012 / VKM B-1768 / DS2) OX=309800 GN=rpl18 PE=1 SV=2	1	3	3	3	3	3	0	0	3	3	0	0	3	3	0	0	13	13	13	20.197	184	184	0	61.487	13	13	0	0	638680000	147360000	491320000	0	0	-1	NaN	NaN	NaN	NaN	NaN	98482000	191660000	0	0	3
D4GZV9	D4GZV9	4	4	4	tr|D4GZV9|D4GZV9_HALVD DUF502 family protein OS=Haloferax volcanii (strain ATCC 29605 / DSM 3757 / JCM 8879 / NBRC 14742 / NCIMB 2012 / VKM B-1768 / DS2) OX=309800 GN=HVO_0330 PE=4 SV=1	1	4	4	4	3	4	0	0	3	4	0	0	3	4	0	0	17.8	17.8	17.8	23.348	214	214	0	53.99	17.8	17.8	0	0	611260000	79495000	531760000	0	0	-1	NaN	NaN	NaN	NaN	NaN	67333000	192900000	0	0	3
D4GU98	D4GU98	1	1	1	tr|D4GU98|D4GU98_HALVD Putative oxidoreductase (Short-chain dehydrogenase family) OS=Haloferax volcanii (strain ATCC 29605 / DSM 3757 / JCM 8879 / NBRC 14742 / NCIMB 2012 / VKM B-1768 / DS2) OX=309800 GN=HVO_2590 PE=4 SV=1	1	1	1	1	0	0	0	1	0	0	0	1	0	0	0	1	3.9	3.9	3.9	33.594	311	311	0.0044843	6.4838	0	0	0	3.9	588790000	0	0	0	588790000	-1	NaN	NaN	NaN	NaN	NaN	0	0	0	0	0
D4GSM7	D4GSM7	5	5	5	tr|D4GSM7|D4GSM7_HALVD ABC-type transport system permease protein (Probable substrate dipeptide/oligopeptide) OS=Haloferax volcanii (strain ATCC 29605 / DSM 3757 / JCM 8879 / NBRC 14742 / NCIMB 2012 / VKM B-1768 / DS2) OX=309800 GN=dppC2 PE=3 SV=1	1	5	5	5	4	4	0	0	4	4	0	0	4	4	0	0	25.1	25.1	25.1	33.155	311	311	0	99.381	17.4	21.2	0	0	576000000	97243000	478760000	0	0	-1	NaN	NaN	NaN	NaN	NaN	63498000	155120000	0	0	4
D4GP95	D4GP95	6	6	6	tr|D4GP95|D4GP95_HALVD ABC-type transport system periplasmic substrate-binding protein (Probable substrate dipeptide/oligopeptide) OS=Haloferax volcanii (strain ATCC 29605 / DSM 3757 / JCM 8879 / NBRC 14742 / NCIMB 2012 / VKM B-1768 / DS2) OX=309800 GN=dpp	1	6	6	6	0	0	4	6	0	0	4	6	0	0	4	6	15.4	15.4	15.4	69.093	618	618	0	172.44	0	0	10	15.4	572140000	0	0	63224000	508920000	-1	NaN	NaN	NaN	NaN	NaN	0	0	38922000	43660000	0
D4GRM3	D4GRM3	6	6	6	tr|D4GRM3|D4GRM3_HALVD Probable urocanate hydratase OS=Haloferax volcanii (strain ATCC 29605 / DSM 3757 / JCM 8879 / NBRC 14742 / NCIMB 2012 / VKM B-1768 / DS2) OX=309800 GN=hutU PE=3 SV=1	1	6	6	6	1	0	1	4	1	0	1	4	1	0	1	4	14.8	14.8	14.8	67.981	620	620	0	128.36	3.7	0	2.1	9	552180000	5664000	0	13256000	533260000	-1	NaN	NaN	NaN	NaN	NaN	0	0	0	0	1
CON__P02538;CON__O95678;CON__P07744;CON__Q14CN4-1;CON__REFSEQ:XP_932229;CON__H-INV:HIT000292931	CON__P02538	48;18;7;5;2;2	1;0;0;0;0;0	1;0;0;0;0;0		6	48	1	1	40	26	22	14	1	1	0	1	1	1	0	1	51.2	1.8	1.8	60.044	564	564;551;525;511;345;443	0	7.3396	47.2	34.6	28.5	17.4	544310000	290640000	156920000	0	96758000	-1	NaN	NaN	NaN	NaN	NaN	0	0	0	0	2
D4GYI6	D4GYI6	1	1	1	tr|D4GYI6|D4GYI6_HALVD Permease OS=Haloferax volcanii (strain ATCC 29605 / DSM 3757 / JCM 8879 / NBRC 14742 / NCIMB 2012 / VKM B-1768 / DS2) OX=309800 GN=HVO_1542 PE=4 SV=1	1	1	1	1	1	1	0	0	1	1	0	0	1	1	0	0	4.2	4.2	4.2	36.145	354	354	0	6.7672	4.2	4.2	0	0	526300000	101020000	425280000	0	0	-1	NaN	NaN	NaN	NaN	NaN	0	0	0	0	1
D4GVT4	D4GVT4	5	5	5	tr|D4GVT4|D4GVT4_HALVD phosphoribosylglycinamide formyltransferase 1 OS=Haloferax volcanii (strain ATCC 29605 / DSM 3757 / JCM 8879 / NBRC 14742 / NCIMB 2012 / VKM B-1768 / DS2) OX=309800 GN=purNH PE=3 SV=1	1	5	5	5	0	0	1	5	0	0	1	5	0	0	1	5	9.9	9.9	9.9	56.457	525	525	0	58.086	0	0	3.6	9.9	505860000	0	0	9828800	496040000	-1	NaN	NaN	NaN	NaN	NaN	0	0	0	0	0
CON__Q86YZ3	CON__Q86YZ3	8	8	8		1	8	8	8	5	7	2	5	5	7	2	5	5	7	2	5	7.2	7.2	7.2	282.39	2850	2850	0	110.67	6.1	7.2	2.4	5.6	503570000	94811000	252700000	23466000	132590000	-1	NaN	NaN	NaN	NaN	NaN	43354000	40590000	18146000	14935000	7
D4GPI6	D4GPI6	6	6	6	tr|D4GPI6|D4GPI6_HALVD ABC-type transport system permease protein (Probable substrate dipeptide/oligopeptide) OS=Haloferax volcanii (strain ATCC 29605 / DSM 3757 / JCM 8879 / NBRC 14742 / NCIMB 2012 / VKM B-1768 / DS2) OX=309800 GN=dppB14 PE=3 SV=1	1	6	6	6	5	5	0	0	5	5	0	0	5	5	0	0	18.8	18.8	18.8	33.195	314	314	0	46.157	15	18.8	0	0	485270000	82649000	402620000	0	0	-1	NaN	NaN	NaN	NaN	NaN	31599000	57410000	0	0	5
D4GWL5	D4GWL5	8	8	8	tr|D4GWL5|D4GWL5_HALVD ArNOG05179 family protein (DUF87-related AAA-type ATPase) OS=Haloferax volcanii (strain ATCC 29605 / DSM 3757 / JCM 8879 / NBRC 14742 / NCIMB 2012 / VKM B-1768 / DS2) OX=309800 GN=HVO_2367 PE=4 SV=1	1	8	8	8	0	0	2	8	0	0	2	8	0	0	2	8	16.9	16.9	16.9	72.146	658	658	0	59.013	0	0	4.4	16.9	482540000	0	0	32045000	450500000	-1	NaN	NaN	NaN	NaN	NaN	0	0	0	0	0
CON__P04259	CON__P04259	50	5	5		1	50	5	5	42	25	22	13	4	3	1	0	4	3	1	0	55.1	5.7	5.7	59.998	564	564	0	62.851	52.8	34.6	28.5	15.6	452540000	308080000	128880000	15582000	0	-1	NaN	NaN	NaN	NaN	NaN	234980000	71437000	0	0	5
CON__P08779;CON__Q9Z2K1;CON__Q3ZAW8	CON__P08779	25;9;9	12;3;3	12;3;3		3	25	12	12	23	9	15	2	11	2	4	0	11	2	4	0	48	28.5	28.5	51.267	473	473;469;474	0	144.5	48	16.3	27.1	4.4	400760000	308110000	14755000	77898000	0	-1	NaN	NaN	NaN	NaN	NaN	79555000	0	42498000	0	12
D4GZX5	D4GZX5	6	6	6	tr|D4GZX5|D4GZX5_HALVD DNA-directed RNA polymerase subunit beta OS=Haloferax volcanii (strain ATCC 29605 / DSM 3757 / JCM 8879 / NBRC 14742 / NCIMB 2012 / VKM B-1768 / DS2) OX=309800 GN=rpoB1 PE=3 SV=1	1	6	6	6	0	0	1	6	0	0	1	6	0	0	1	6	12.8	12.8	12.8	67.761	609	609	0	119.41	0	0	2.6	12.8	357760000	0	0	4503300	353260000	-1	NaN	NaN	NaN	NaN	NaN	0	0	0	0	0
D4GP45	D4GP45	4	4	4	tr|D4GP45|D4GP45_HALVD Putative N4-hydroxy-1-aminopropane O-acetyltransferase OS=Haloferax volcanii (strain ATCC 29605 / DSM 3757 / JCM 8879 / NBRC 14742 / NCIMB 2012 / VKM B-1768 / DS2) OX=309800 GN=iucB PE=4 SV=1	1	4	4	4	4	4	0	0	4	4	0	0	4	4	0	0	26.3	26.3	26.3	23.935	213	213	0	56.726	26.3	26.3	0	0	356600000	89655000	266940000	0	0	-1	NaN	NaN	NaN	NaN	NaN	37404000	56297000	0	0	4
CON__Q04695;CON__P19001;CON__Q9C075;CON__Q99PS0	CON__Q04695	22;6;1;1	10;1;1;1	5;1;0;0		4	22	10	5	20	7	6	1	9	1	0	0	4	1	0	0	38.7	20.4	13	48.105	432	432;403;422;422	0	147.27	36.1	14.8	10.9	2.1	345620000	345620000	0	0	0	-1	NaN	NaN	NaN	NaN	NaN	0	0	0	0	10
D4GUA7	D4GUA7	4	4	4	tr|D4GUA7|D4GUA7_HALVD NfeD domain protein OS=Haloferax volcanii (strain ATCC 29605 / DSM 3757 / JCM 8879 / NBRC 14742 / NCIMB 2012 / VKM B-1768 / DS2) OX=309800 GN=HVO_0802 PE=4 SV=1	1	4	4	4	1	4	0	0	1	4	0	0	1	4	0	0	21.5	21.5	21.5	20.843	200	200	0	39.708	6.5	21.5	0	0	340240000	41020000	299220000	0	0	-1	NaN	NaN	NaN	NaN	NaN	0	0	0	0	1
D4GYZ1	D4GYZ1	4	4	4	sp|D4GYZ1|PSB_HALVD Proteasome subunit beta OS=Haloferax volcanii (strain ATCC 29605 / DSM 3757 / JCM 8879 / NBRC 14742 / NCIMB 2012 / VKM B-1768 / DS2) OX=309800 GN=psmB PE=1 SV=1	1	4	4	4	2	4	0	0	2	4	0	0	2	4	0	0	21.8	21.8	21.8	25.993	243	243	0	38.503	12.8	21.8	0	0	326520000	5323900	321200000	0	0	-1	NaN	NaN	NaN	NaN	NaN	0	0	0	0	2
D4GSH0	D4GSH0	7	7	7	tr|D4GSH0|D4GSH0_HALVD Cro/C1 family transcription regulator OS=Haloferax volcanii (strain ATCC 29605 / DSM 3757 / JCM 8879 / NBRC 14742 / NCIMB 2012 / VKM B-1768 / DS2) OX=309800 GN=HVO_2421 PE=4 SV=2	1	7	7	7	3	6	0	0	3	6	0	0	3	6	0	0	36.2	36.2	36.2	25.793	235	235	0	81.539	16.6	29.4	0	0	319030000	15333000	303700000	0	0	-1	NaN	NaN	NaN	NaN	NaN	0	0	0	0	3
Q1XBW2	Q1XBW2	5	5	5	tr|Q1XBW2|Q1XBW2_HALVD Chaperone protein DnaK OS=Haloferax volcanii (strain ATCC 29605 / DSM 3757 / JCM 8879 / NBRC 14742 / NCIMB 2012 / VKM B-1768 / DS2) OX=309800 GN=dnaK PE=3 SV=1	1	5	5	5	0	0	0	5	0	0	0	5	0	0	0	5	11.8	11.8	11.8	67.249	625	625	0	80.848	0	0	0	11.8	306440000	0	0	0	306440000	-1	NaN	NaN	NaN	NaN	NaN	0	0	0	0	0
D4H037	D4H037	2	2	2	tr|D4H037|D4H037_HALVD Iron-sulfur protein (4Fe-4S) / DUF162 domain protein OS=Haloferax volcanii (strain ATCC 29605 / DSM 3757 / JCM 8879 / NBRC 14742 / NCIMB 2012 / VKM B-1768 / DS2) OX=309800 GN=ludB PE=4 SV=1	1	2	2	2	0	0	0	2	0	0	0	2	0	0	0	2	4.4	4.4	4.4	80.205	733	733	0	21.338	0	0	0	4.4	296030000	0	0	0	296030000	-1	NaN	NaN	NaN	NaN	NaN	0	0	0	0	0
D4GTT9	D4GTT9	4	4	4	tr|D4GTT9|D4GTT9_HALVD Archaeal Lon protease OS=Haloferax volcanii (strain ATCC 29605 / DSM 3757 / JCM 8879 / NBRC 14742 / NCIMB 2012 / VKM B-1768 / DS2) OX=309800 GN=lon PE=3 SV=1	1	4	4	4	0	0	0	4	0	0	0	4	0	0	0	4	8.5	8.5	8.5	75.481	694	694	0	84.311	0	0	0	8.5	285890000	0	0	0	285890000	-1	NaN	NaN	NaN	NaN	NaN	0	0	0	0	0
D4GWM8;D4GUJ7;Q5UT56;D4GXI7;D4GVS7	D4GWM8	10;1;1;1;1	10;1;1;1;1	10;1;1;1;1	tr|D4GWM8|D4GWM8_HALVD AAA-type ATPase (CDC48 subfamily) OS=Haloferax volcanii (strain ATCC 29605 / DSM 3757 / JCM 8879 / NBRC 14742 / NCIMB 2012 / VKM B-1768 / DS2) OX=309800 GN=cdc48a PE=3 SV=1	5	10	10	10	0	0	2	8	0	0	2	8	0	0	2	8	12.5	12.5	12.5	81.988	743	743;406;412;736;754	0	84.47	0	0	2.7	9.8	280270000	0	0	7758000	272510000	-1	NaN	NaN	NaN	NaN	NaN	0	0	0	0	0
D4GXM0	D4GXM0	3	3	3	tr|D4GXM0|D4GXM0_HALVD DHH/RecJ family phosphoesterase OS=Haloferax volcanii (strain ATCC 29605 / DSM 3757 / JCM 8879 / NBRC 14742 / NCIMB 2012 / VKM B-1768 / DS2) OX=309800 GN=HVO_2889 PE=4 SV=1	1	3	3	3	1	0	1	2	1	0	1	2	1	0	1	2	6	6	6	79.158	729	729	0	64.837	3.2	0	1.4	4.7	277870000	5614000	0	175820000	96439000	-1	NaN	NaN	NaN	NaN	NaN	0	0	0	0	1
D4GRL3	D4GRL3	2	2	2	tr|D4GRL3|D4GRL3_HALVD Acetyl-CoA synthetase OS=Haloferax volcanii (strain ATCC 29605 / DSM 3757 / JCM 8879 / NBRC 14742 / NCIMB 2012 / VKM B-1768 / DS2) OX=309800 GN=acs9 PE=4 SV=1	1	2	2	2	0	0	0	2	0	0	0	2	0	0	0	2	4.6	4.6	4.6	59.629	538	538	0	19.351	0	0	0	4.6	271250000	0	0	0	271250000	-1	NaN	NaN	NaN	NaN	NaN	0	0	0	0	0
D4GW04	D4GW04	2	2	2	tr|D4GW04|D4GW04_HALVD DUF1628 domain protein OS=Haloferax volcanii (strain ATCC 29605 / DSM 3757 / JCM 8879 / NBRC 14742 / NCIMB 2012 / VKM B-1768 / DS2) OX=309800 GN=HVO_2704 PE=4 SV=1	1	2	2	2	2	1	0	0	2	1	0	0	2	1	0	0	20.8	20.8	20.8	17.823	168	168	0	48.294	20.8	14.9	0	0	271100000	166020000	105080000	0	0	-1	NaN	NaN	NaN	NaN	NaN	0	0	0	0	2
D4GRJ5	D4GRJ5	4	4	4	tr|D4GRJ5|D4GRJ5_HALVD HD family hydrolase OS=Haloferax volcanii (strain ATCC 29605 / DSM 3757 / JCM 8879 / NBRC 14742 / NCIMB 2012 / VKM B-1768 / DS2) OX=309800 GN=HVO_A0533 PE=4 SV=1	1	4	4	4	3	3	0	0	3	3	0	0	3	3	0	0	31.6	31.6	31.6	21.907	196	196	0	44.143	20.9	27.6	0	0	258850000	88260000	170590000	0	0	-1	NaN	NaN	NaN	NaN	NaN	41710000	49381000	0	0	4
D4GZ01	D4GZ01	7	7	7	sp|D4GZ01|GYRB_HALVD DNA gyrase subunit B OS=Haloferax volcanii (strain ATCC 29605 / DSM 3757 / JCM 8879 / NBRC 14742 / NCIMB 2012 / VKM B-1768 / DS2) OX=309800 GN=gyrB PE=1 SV=1	1	7	7	7	0	0	6	4	0	0	6	4	0	0	6	4	14.4	14.4	14.4	71.212	639	639	0	110.47	0	0	12.1	8.3	228600000	0	0	73360000	155240000	-1	NaN	NaN	NaN	NaN	NaN	0	0	0	0	0
D4GRJ9	D4GRJ9	3	3	3	tr|D4GRJ9|D4GRJ9_HALVD N-methylhydantoinase (ATP-hydrolyzing) A OS=Haloferax volcanii (strain ATCC 29605 / DSM 3757 / JCM 8879 / NBRC 14742 / NCIMB 2012 / VKM B-1768 / DS2) OX=309800 GN=hyuA1 PE=4 SV=1	1	3	3	3	0	0	0	3	0	0	0	3	0	0	0	3	9.7	9.7	9.7	70.037	671	671	0	72.741	0	0	0	9.7	211590000	0	0	0	211590000	-1	NaN	NaN	NaN	NaN	NaN	0	0	0	0	0
D4GUV5	D4GUV5	2	2	2	tr|D4GUV5|D4GUV5_HALVD Oxoglutarate--ferredoxin oxidoreductase alpha subunit OS=Haloferax volcanii (strain ATCC 29605 / DSM 3757 / JCM 8879 / NBRC 14742 / NCIMB 2012 / VKM B-1768 / DS2) OX=309800 GN=korA PE=4 SV=1	1	2	2	2	0	0	0	2	0	0	0	2	0	0	0	2	2.7	2.7	2.7	64.026	586	586	0	12.916	0	0	0	2.7	202370000	0	0	0	202370000	-1	NaN	NaN	NaN	NaN	NaN	0	0	0	0	0
CON__P02535-1;CON__Q2M2I5;CON__Q7Z3Y9	CON__P02535-1	19;3;2	1;0;0	1;0;0		3	19	1	1	14	12	10	10	0	0	0	1	0	0	0	1	23.9	3	3	57.769	570	570;525;468	0	6.8067	17.4	18.6	17	15.8	202210000	0	0	0	202210000	-1	NaN	NaN	NaN	NaN	NaN	0	0	0	0	0
D4GRG4	D4GRG4	4	4	4	tr|D4GRG4|D4GRG4_HALVD S-adenosylmethionine-dependent methyltransferase-like protein OS=Haloferax volcanii (strain ATCC 29605 / DSM 3757 / JCM 8879 / NBRC 14742 / NCIMB 2012 / VKM B-1768 / DS2) OX=309800 GN=HVO_A0501 PE=4 SV=1	1	4	4	4	3	4	0	0	3	4	0	0	3	4	0	0	23.9	23.9	23.9	22.557	201	201	0	29.782	18.9	23.9	0	0	185690000	35424000	150260000	0	0	-1	NaN	NaN	NaN	NaN	NaN	20781000	36334000	0	0	3
D4GY56	D4GY56	3	3	3	tr|D4GY56|D4GY56_HALVD Propionyl-CoA carboxylase carboxyltransferase component OS=Haloferax volcanii (strain ATCC 29605 / DSM 3757 / JCM 8879 / NBRC 14742 / NCIMB 2012 / VKM B-1768 / DS2) OX=309800 GN=pccB1 PE=4 SV=1	1	3	3	3	0	0	0	3	0	0	0	3	0	0	0	3	6.7	6.7	6.7	63.624	581	581	0	19.623	0	0	0	6.7	184700000	0	0	0	184700000	-1	NaN	NaN	NaN	NaN	NaN	0	0	0	0	0
D4GPI7	D4GPI7	4	4	4	tr|D4GPI7|D4GPI7_HALVD ABC-type transport system permease protein (Probable substrate dipeptide/oligopeptide) OS=Haloferax volcanii (strain ATCC 29605 / DSM 3757 / JCM 8879 / NBRC 14742 / NCIMB 2012 / VKM B-1768 / DS2) OX=309800 GN=dppC14 PE=3 SV=1	1	4	4	4	3	4	0	0	3	4	0	0	3	4	0	0	15.4	15.4	15.4	31.418	298	298	0	28.662	12.4	15.4	0	0	181640000	17802000	163840000	0	0	-1	NaN	NaN	NaN	NaN	NaN	10038000	42048000	0	0	3
D4GRK0	D4GRK0	2	2	2	tr|D4GRK0|D4GRK0_HALVD NRAMP family transport protein (Probable substrate divalent metal cation) OS=Haloferax volcanii (strain ATCC 29605 / DSM 3757 / JCM 8879 / NBRC 14742 / NCIMB 2012 / VKM B-1768 / DS2) OX=309800 GN=mntH2 PE=4 SV=1	1	2	2	2	0	2	0	0	0	2	0	0	0	2	0	0	5.7	5.7	5.7	41.58	405	405	0	12.059	0	5.7	0	0	179830000	0	179830000	0	0	-1	NaN	NaN	NaN	NaN	NaN	0	0	0	0	0
D4GR98;D4GR72	D4GR98;D4GR72	5;5	5;5	5;5	tr|D4GR98|D4GR98_HALVD SHOCT domain-containing protein OS=Haloferax volcanii (strain ATCC 29605 / DSM 3757 / JCM 8879 / NBRC 14742 / NCIMB 2012 / VKM B-1768 / DS2) OX=309800 GN=HVO_A0432 PE=4 SV=2;tr|D4GR72|D4GR72_HALVD SHOCT domain-containing protein OS=H	2	5	5	5	2	4	0	0	2	4	0	0	2	4	0	0	18.6	18.6	18.6	42.004	382	382;382	0	40.129	6.5	14.9	0	0	177740000	3230500	174510000	0	0	-1	NaN	NaN	NaN	NaN	NaN	0	0	0	0	2
D4GZX6	D4GZX6	7	7	7	tr|D4GZX6|D4GZX6_HALVD DNA-directed RNA polymerase subunit Rpo1N OS=Haloferax volcanii (strain ATCC 29605 / DSM 3757 / JCM 8879 / NBRC 14742 / NCIMB 2012 / VKM B-1768 / DS2) OX=309800 GN=rpoA1 PE=3 SV=1	1	7	7	7	2	4	1	1	2	4	1	1	2	4	1	1	9.9	9.9	9.9	108.91	976	976	0	46.632	2.4	5.6	0.9	1.9	175870000	15374000	44204000	0	116290000	-1	NaN	NaN	NaN	NaN	NaN	0	0	0	0	2
D4GTZ6	D4GTZ6	4	4	4	tr|D4GTZ6|D4GTZ6_HALVD 50S ribosomal protein L3 OS=Haloferax volcanii (strain ATCC 29605 / DSM 3757 / JCM 8879 / NBRC 14742 / NCIMB 2012 / VKM B-1768 / DS2) OX=309800 GN=rpl3 PE=3 SV=1	1	4	4	4	1	4	0	0	1	4	0	0	1	4	0	0	19.5	19.5	19.5	37.178	338	338	0	41.242	3.6	19.5	0	0	172900000	15119000	157780000	0	0	-1	NaN	NaN	NaN	NaN	NaN	0	0	0	0	1
D4GY62	D4GY62	3	3	3	tr|D4GY62|D4GY62_HALVD Uracil phosphoribosyltransferase OS=Haloferax volcanii (strain ATCC 29605 / DSM 3757 / JCM 8879 / NBRC 14742 / NCIMB 2012 / VKM B-1768 / DS2) OX=309800 GN=upp PE=3 SV=1	1	3	3	3	3	2	0	0	3	2	0	0	3	2	0	0	19.5	19.5	19.5	24.502	226	226	0	29.765	19.5	11.9	0	0	164350000	51314000	113030000	0	0	-1	NaN	NaN	NaN	NaN	NaN	24690000	37243000	0	0	3
D4GU63	D4GU63	3	3	3	sp|D4GU63|AGL10_HALVD Low-salt glycan biosynthesis hexosyltransferase Agl10 OS=Haloferax volcanii (strain ATCC 29605 / DSM 3757 / JCM 8879 / NBRC 14742 / NCIMB 2012 / VKM B-1768 / DS2) OX=309800 GN=agl10 PE=3 SV=1	1	3	3	3	1	2	0	0	1	2	0	0	1	2	0	0	16.9	16.9	16.9	35.296	307	307	0	31.441	5.9	11.1	0	0	161460000	15485000	145980000	0	0	-1	NaN	NaN	NaN	NaN	NaN	0	0	0	0	1
D4GX79	D4GX79	3	3	3	tr|D4GX79|D4GX79_HALVD DUF304 domain protein OS=Haloferax volcanii (strain ATCC 29605 / DSM 3757 / JCM 8879 / NBRC 14742 / NCIMB 2012 / VKM B-1768 / DS2) OX=309800 GN=HVO_1264 PE=4 SV=1	1	3	3	3	1	3	0	0	1	3	0	0	1	3	0	0	21.2	21.2	21.2	23.43	217	217	0	42.84	5.5	21.2	0	0	157520000	8152800	149370000	0	0	-1	NaN	NaN	NaN	NaN	NaN	0	0	0	0	1
A0A6M5CKI3	A0A6M5CKI3	4	4	4	tr|A0A6M5CKI3|A0A6M5CKI3_HALVD DUF4194 domain-containing protein OS=Haloferax volcanii (strain ATCC 29605 / DSM 3757 / JCM 8879 / NBRC 14742 / NCIMB 2012 / VKM B-1768 / DS2) OX=309800 GN=HVO_D0001 PE=4 SV=1	1	4	4	4	1	4	0	0	1	4	0	0	1	4	0	0	21.9	21.9	21.9	22.848	201	201	0	31.335	6	21.9	0	0	156860000	24301000	132560000	0	0	-1	NaN	NaN	NaN	NaN	NaN	0	0	0	0	1
D4GW92	D4GW92	1	1	1	tr|D4GW92|D4GW92_HALVD Cox-type terminal oxidase subunit III OS=Haloferax volcanii (strain ATCC 29605 / DSM 3757 / JCM 8879 / NBRC 14742 / NCIMB 2012 / VKM B-1768 / DS2) OX=309800 GN=coxC1 PE=3 SV=1	1	1	1	1	1	1	0	0	1	1	0	0	1	1	0	0	7.4	7.4	7.4	30.831	282	282	0	21.084	7.4	7.4	0	0	151610000	27138000	124470000	0	0	-1	NaN	NaN	NaN	NaN	NaN	0	0	0	0	1
D4GYU8	D4GYU8	2	2	2	tr|D4GYU8|D4GYU8_HALVD Protease HtpX homolog OS=Haloferax volcanii (strain ATCC 29605 / DSM 3757 / JCM 8879 / NBRC 14742 / NCIMB 2012 / VKM B-1768 / DS2) OX=309800 GN=htpX1 PE=3 SV=1	1	2	2	2	2	2	0	0	2	2	0	0	2	2	0	0	6.5	6.5	6.5	32.763	293	293	0	13.293	6.5	6.5	0	0	146210000	30614000	115600000	0	0	-1	NaN	NaN	NaN	NaN	NaN	20604000	37215000	0	0	2
D4GYB5;D4GTA4	D4GYB5;D4GTA4	4;2	4;2	4;2	tr|D4GYB5|D4GYB5_HALVD Transcription initiation factor IIB OS=Haloferax volcanii (strain ATCC 29605 / DSM 3757 / JCM 8879 / NBRC 14742 / NCIMB 2012 / VKM B-1768 / DS2) OX=309800 GN=tfb5 PE=3 SV=1;tr|D4GTA4|D4GTA4_HALVD Transcription initiation factor IIB O	2	4	4	4	0	4	0	0	0	4	0	0	0	4	0	0	14.2	14.2	14.2	35.732	317	317;326	0	50.622	0	14.2	0	0	144780000	0	144780000	0	0	-1	NaN	NaN	NaN	NaN	NaN	0	0	0	0	0
D4GZY1	D4GZY1	3	3	3	tr|D4GZY1|D4GZY1_HALVD 30S ribosomal protein S7 OS=Haloferax volcanii (strain ATCC 29605 / DSM 3757 / JCM 8879 / NBRC 14742 / NCIMB 2012 / VKM B-1768 / DS2) OX=309800 GN=rps7 PE=3 SV=1	1	3	3	3	0	3	0	0	0	3	0	0	0	3	0	0	19.1	19.1	19.1	22.615	204	204	0	25.022	0	19.1	0	0	139990000	0	139990000	0	0	-1	NaN	NaN	NaN	NaN	NaN	0	0	0	0	0
D4GPB8	D4GPB8	4	4	4	tr|D4GPB8|D4GPB8_HALVD DNA repair protein RecN OS=Haloferax volcanii (strain ATCC 29605 / DSM 3757 / JCM 8879 / NBRC 14742 / NCIMB 2012 / VKM B-1768 / DS2) OX=309800 GN=HVO_B0117 PE=4 SV=1	1	4	4	4	0	4	0	0	0	4	0	0	0	4	0	0	24.5	24.5	24.5	23.286	208	208	0	32.997	0	24.5	0	0	138960000	0	138960000	0	0	-1	NaN	NaN	NaN	NaN	NaN	0	0	0	0	0
REV__D4GTB4	REV__D4GTB4	1	1	1	tr|D4GTB4|D4GTB4_HALVD DNA polymerase beta OS=Haloferax volcanii (strain ATCC 29605 / DSM 3757 / JCM 8879 / NBRC 14742 / NCIMB 2012 / VKM B-1768 / DS2) OX=309800 GN=polX PE=4 SV=1	1	1	1	1	0	0	0	1	0	0	0	1	0	0	0	1	0	0	0	62.629	582	582	0.0089286	6.3671	0	0	0	0	138610000	0	0	0	138610000	-1	NaN	NaN	NaN	NaN	NaN	0	0	0	0	0
CON__Q5D862	CON__Q5D862	3	3	3		1	3	3	3	3	3	1	2	3	3	1	2	3	3	1	2	1.8	1.8	1.8	248.07	2391	2391	0	24.292	1.8	1.8	0.5	1.3	128160000	21894000	35299000	6163900	64806000	-1	NaN	NaN	NaN	NaN	NaN	17819000	14482000	0	12234000	3
D4GP57	D4GP57	3	3	3	tr|D4GP57|D4GP57_HALVD Cobalamin biosynthesis protein OS=Haloferax volcanii (strain ATCC 29605 / DSM 3757 / JCM 8879 / NBRC 14742 / NCIMB 2012 / VKM B-1768 / DS2) OX=309800 GN=HVO_B0055 PE=4 SV=1	1	3	3	3	3	1	0	0	3	1	0	0	3	1	0	0	20.4	20.4	20.4	23.948	225	225	0	23.736	20.4	5.8	0	0	125250000	70468000	54781000	0	0	-1	NaN	NaN	NaN	NaN	NaN	0	0	0	0	2
D4GRU1	D4GRU1	1	1	1	tr|D4GRU1|D4GRU1_HALVD Pilin PilA OS=Haloferax volcanii (strain ATCC 29605 / DSM 3757 / JCM 8879 / NBRC 14742 / NCIMB 2012 / VKM B-1768 / DS2) OX=309800 GN=pilA6 PE=4 SV=1	1	1	1	1	1	1	0	0	1	1	0	0	1	1	0	0	11	11	11	15.298	146	146	0	69.805	11	11	0	0	124450000	27548000	96901000	0	0	-1	NaN	NaN	NaN	NaN	NaN	0	0	0	0	1
D4GXC9	D4GXC9	3	3	3	tr|D4GXC9|D4GXC9_HALVD Putative PrkA-type serine/threonine protein kinase OS=Haloferax volcanii (strain ATCC 29605 / DSM 3757 / JCM 8879 / NBRC 14742 / NCIMB 2012 / VKM B-1768 / DS2) OX=309800 GN=prkA2 PE=4 SV=1	1	3	3	3	0	0	3	1	0	0	3	1	0	0	3	1	5.4	5.4	5.4	79.937	690	690	0	28.668	0	0	5.4	1.7	119880000	0	0	27217000	92665000	-1	NaN	NaN	NaN	NaN	NaN	0	0	0	0	0
D4GWK9	D4GWK9	4	4	4	tr|D4GWK9|D4GWK9_HALVD Carbamoyl-phosphate synthase large chain OS=Haloferax volcanii (strain ATCC 29605 / DSM 3757 / JCM 8879 / NBRC 14742 / NCIMB 2012 / VKM B-1768 / DS2) OX=309800 GN=carB PE=3 SV=1	1	4	4	4	1	4	0	0	1	4	0	0	1	4	0	0	6.7	6.7	6.7	117.3	1082	1082	0	41.638	1.5	6.7	0	0	119850000	12242000	107600000	0	0	-1	NaN	NaN	NaN	NaN	NaN	0	0	0	0	1
D4GSW2	D4GSW2	2	2	2	tr|D4GSW2|D4GSW2_HALVD UPF0104 family protein OS=Haloferax volcanii (strain ATCC 29605 / DSM 3757 / JCM 8879 / NBRC 14742 / NCIMB 2012 / VKM B-1768 / DS2) OX=309800 GN=HVO_1859 PE=4 SV=1	1	2	2	2	2	2	0	0	2	2	0	0	2	2	0	0	6.1	6.1	6.1	36.068	342	342	0	12.492	6.1	6.1	0	0	119440000	24610000	94826000	0	0	-1	NaN	NaN	NaN	NaN	NaN	24606000	43984000	0	0	2
D4GXT9	D4GXT9	2	2	2	tr|D4GXT9|D4GXT9_HALVD Methylmalonyl-CoA mutase subunit A OS=Haloferax volcanii (strain ATCC 29605 / DSM 3757 / JCM 8879 / NBRC 14742 / NCIMB 2012 / VKM B-1768 / DS2) OX=309800 GN=mmcA2 PE=4 SV=1	1	2	2	2	0	0	1	2	0	0	1	2	0	0	1	2	3.8	3.8	3.8	61.905	558	558	0	11.523	0	0	1.6	3.8	118550000	0	0	7044900	111510000	-1	NaN	NaN	NaN	NaN	NaN	0	0	0	0	0
D4GPR3	D4GPR3	5	5	5	tr|D4GPR3|D4GPR3_HALVD Glutamate dehydrogenase OS=Haloferax volcanii (strain ATCC 29605 / DSM 3757 / JCM 8879 / NBRC 14742 / NCIMB 2012 / VKM B-1768 / DS2) OX=309800 GN=gdhA3 PE=3 SV=1	1	5	5	5	2	5	0	0	2	5	0	0	2	5	0	0	14	14	14	47.308	435	435	0	45.116	5.5	14	0	0	114150000	11749000	102400000	0	0	-1	NaN	NaN	NaN	NaN	NaN	7743800	17255000	0	0	2
D4GSC7	D4GSC7	3	3	3	tr|D4GSC7|D4GSC7_HALVD AMMECR1 domain protein OS=Haloferax volcanii (strain ATCC 29605 / DSM 3757 / JCM 8879 / NBRC 14742 / NCIMB 2012 / VKM B-1768 / DS2) OX=309800 GN=HVO_1803 PE=4 SV=1	1	3	3	3	1	3	0	0	1	3	0	0	1	3	0	0	19	19	19	21.717	200	200	0	19.754	6	19	0	0	108510000	13234000	95281000	0	0	-1	NaN	NaN	NaN	NaN	NaN	0	0	0	0	1
D4GQG9	D4GQG9	2	2	2	tr|D4GQG9|D4GQG9_HALVD 5-deoxynucleotidase OS=Haloferax volcanii (strain ATCC 29605 / DSM 3757 / JCM 8879 / NBRC 14742 / NCIMB 2012 / VKM B-1768 / DS2) OX=309800 GN=HVO_A0140 PE=4 SV=1	1	2	2	2	2	2	0	0	2	2	0	0	2	2	0	0	11.3	11.3	11.3	23.19	203	203	0	11.829	11.3	11.3	0	0	107940000	14912000	93023000	0	0	-1	NaN	NaN	NaN	NaN	NaN	0	0	0	0	2
D4GSP8	D4GSP8	3	3	3	tr|D4GSP8|D4GSP8_HALVD 5,6-dimethylbenzimidazole synthase BluB OS=Haloferax volcanii (strain ATCC 29605 / DSM 3757 / JCM 8879 / NBRC 14742 / NCIMB 2012 / VKM B-1768 / DS2) OX=309800 GN=bluB PE=4 SV=1	1	3	3	3	2	3	0	0	2	3	0	0	2	3	0	0	18.3	18.3	18.3	24.485	218	218	0	25.703	10.1	18.3	0	0	107930000	23763000	84169000	0	0	-1	NaN	NaN	NaN	NaN	NaN	18343000	29370000	0	0	2
D4GSQ3;D4GV91	D4GSQ3;D4GV91	2;1	2;1	2;1	tr|D4GSQ3|D4GSQ3_HALVD Malate dehydrogenase (Oxaloacetate-decarboxylating) (NADP) OS=Haloferax volcanii (strain ATCC 29605 / DSM 3757 / JCM 8879 / NBRC 14742 / NCIMB 2012 / VKM B-1768 / DS2) OX=309800 GN=maeB2 PE=3 SV=1;tr|D4GV91|D4GV91_HALVD Malate dehydr	2	2	2	2	0	0	0	2	0	0	0	2	0	0	0	2	4.1	4.1	4.1	81.459	751	751;751	0	27.694	0	0	0	4.1	107100000	0	0	0	107100000	-1	NaN	NaN	NaN	NaN	NaN	0	0	0	0	0
D4GTA7	D4GTA7	1	1	1	tr|D4GTA7|D4GTA7_HALVD COX2_TM domain-containing protein OS=Haloferax volcanii (strain ATCC 29605 / DSM 3757 / JCM 8879 / NBRC 14742 / NCIMB 2012 / VKM B-1768 / DS2) OX=309800 GN=HVO_0735 PE=4 SV=1	1	1	1	1	1	1	0	0	1	1	0	0	1	1	0	0	14	14	14	6.1785	57	57	0	17.709	14	14	0	0	104020000	11360000	92657000	0	0	-1	NaN	NaN	NaN	NaN	NaN	0	0	0	0	1
D4GQ28	D4GQ28	2	2	2	tr|D4GQ28|D4GQ28_HALVD TATA-box-binding protein OS=Haloferax volcanii (strain ATCC 29605 / DSM 3757 / JCM 8879 / NBRC 14742 / NCIMB 2012 / VKM B-1768 / DS2) OX=309800 GN=tbp3 PE=3 SV=1	1	2	2	2	1	2	0	0	1	2	0	0	1	2	0	0	16.5	16.5	16.5	20.073	188	188	0	21.89	8	16.5	0	0	103530000	1960800	101570000	0	0	-1	NaN	NaN	NaN	NaN	NaN	0	0	0	0	1
D4GX18	D4GX18	3	3	3	tr|D4GX18|D4GX18_HALVD Putative AhpD family alkylhydroperoxidase OS=Haloferax volcanii (strain ATCC 29605 / DSM 3757 / JCM 8879 / NBRC 14742 / NCIMB 2012 / VKM B-1768 / DS2) OX=309800 GN=HVO_1232 PE=4 SV=1	1	3	3	3	1	2	0	0	1	2	0	0	1	2	0	0	25.4	25.4	25.4	22.11	193	193	0	39.554	8.8	16.6	0	0	102500000	15483000	87021000	0	0	-1	NaN	NaN	NaN	NaN	NaN	0	0	0	0	1
D4GQU3	D4GQU3	7	7	7	tr|D4GQU3|D4GQU3_HALVD IclR family transcription regulator OS=Haloferax volcanii (strain ATCC 29605 / DSM 3757 / JCM 8879 / NBRC 14742 / NCIMB 2012 / VKM B-1768 / DS2) OX=309800 GN=HVO_A0266 PE=4 SV=1	1	7	7	7	6	5	0	0	6	5	0	0	6	5	0	0	34.1	34.1	34.1	27.734	255	255	0	53.9	30.2	23.5	0	0	97506000	61878000	35627000	0	0	-1	NaN	NaN	NaN	NaN	NaN	20112000	23514000	0	0	6
D4GP84	D4GP84	2	2	2	tr|D4GP84|D4GP84_HALVD ABC-type transport system periplasmic substrate-binding protein (Probable substrate dipeptide/oligopeptide) OS=Haloferax volcanii (strain ATCC 29605 / DSM 3757 / JCM 8879 / NBRC 14742 / NCIMB 2012 / VKM B-1768 / DS2) OX=309800 GN=dpp	1	2	2	2	0	0	0	2	0	0	0	2	0	0	0	2	4.9	4.9	4.9	62.803	569	569	0	22.231	0	0	0	4.9	96581000	0	0	0	96581000	-1	NaN	NaN	NaN	NaN	NaN	0	0	0	0	0
D4GY08	D4GY08	2	2	2	tr|D4GY08|D4GY08_HALVD DEAD/DEAH box helicase OS=Haloferax volcanii (strain ATCC 29605 / DSM 3757 / JCM 8879 / NBRC 14742 / NCIMB 2012 / VKM B-1768 / DS2) OX=309800 GN=HVO_2955 PE=4 SV=1	1	2	2	2	0	0	2	2	0	0	2	2	0	0	2	2	3.5	3.5	3.5	85.817	779	779	0	14.57	0	0	3.5	3.5	94123000	0	0	5617200	88506000	-1	NaN	NaN	NaN	NaN	NaN	0	0	0	0	0
D4GVH2	D4GVH2	3	3	3	tr|D4GVH2|D4GVH2_HALVD GPDPase_memb domain-containing protein OS=Haloferax volcanii (strain ATCC 29605 / DSM 3757 / JCM 8879 / NBRC 14742 / NCIMB 2012 / VKM B-1768 / DS2) OX=309800 GN=HVO_0995 PE=4 SV=1	1	3	3	3	2	3	0	0	2	3	0	0	2	3	0	0	9	9	9	35.972	345	345	0	17.254	6.7	9	0	0	91516000	15673000	75843000	0	0	-1	NaN	NaN	NaN	NaN	NaN	14931000	27078000	0	0	2
D4GUW0	D4GUW0	4	4	4	tr|D4GUW0|D4GUW0_HALVD Methylmalonyl-CoA mutase subunit A OS=Haloferax volcanii (strain ATCC 29605 / DSM 3757 / JCM 8879 / NBRC 14742 / NCIMB 2012 / VKM B-1768 / DS2) OX=309800 GN=mmcA1 PE=4 SV=1	1	4	4	4	0	0	2	2	0	0	2	2	0	0	2	2	10.1	10.1	10.1	63.154	566	566	0	45.014	0	0	6	4.1	89721000	0	0	12075000	77646000	-1	NaN	NaN	NaN	NaN	NaN	0	0	0	0	0
D4GX56	D4GX56	3	3	3	tr|D4GX56|D4GX56_HALVD enoyl-CoA hydratase OS=Haloferax volcanii (strain ATCC 29605 / DSM 3757 / JCM 8879 / NBRC 14742 / NCIMB 2012 / VKM B-1768 / DS2) OX=309800 GN=hbd1 PE=3 SV=1	1	3	3	3	0	0	2	1	0	0	2	1	0	0	2	1	7	7	7	71.034	661	661	0	17.43	0	0	3.3	3.6	84482000	0	0	0	84482000	-1	NaN	NaN	NaN	NaN	NaN	0	0	0	0	0
D4GSM5	D4GSM5	2	2	2	tr|D4GSM5|D4GSM5_HALVD ABC-type transport system permease protein (Probable substrate dipeptide/oligopeptide) OS=Haloferax volcanii (strain ATCC 29605 / DSM 3757 / JCM 8879 / NBRC 14742 / NCIMB 2012 / VKM B-1768 / DS2) OX=309800 GN=dppB2 PE=3 SV=1	1	2	2	2	2	1	0	0	2	1	0	0	2	1	0	0	8.3	8.3	8.3	36.763	339	339	0	12.258	8.3	2.9	0	0	81609000	9470500	72139000	0	0	-1	NaN	NaN	NaN	NaN	NaN	0	0	0	0	2
D4GXY3	D4GXY3	2	2	2	tr|D4GXY3|D4GXY3_HALVD HTH domain protein OS=Haloferax volcanii (strain ATCC 29605 / DSM 3757 / JCM 8879 / NBRC 14742 / NCIMB 2012 / VKM B-1768 / DS2) OX=309800 GN=HVO_1407 PE=4 SV=1	1	2	2	2	0	2	0	0	0	2	0	0	0	2	0	0	12.4	12.4	12.4	24.882	225	225	0	16.624	0	12.4	0	0	81160000	0	81160000	0	0	-1	NaN	NaN	NaN	NaN	NaN	0	0	0	0	0
D4GV79	D4GV79	2	2	2	tr|D4GV79|D4GV79_HALVD Pilin PilA OS=Haloferax volcanii (strain ATCC 29605 / DSM 3757 / JCM 8879 / NBRC 14742 / NCIMB 2012 / VKM B-1768 / DS2) OX=309800 GN=pilA1 PE=4 SV=1	1	2	2	2	1	2	0	0	1	2	0	0	1	2	0	0	16.8	16.8	16.8	17.671	173	173	0	67.444	9.2	16.8	0	0	79356000	5887200	73469000	0	0	-1	NaN	NaN	NaN	NaN	NaN	0	0	0	0	1
D4GP59	D4GP59	2	2	2	tr|D4GP59|D4GP59_HALVD Cobalt-factor-III C17-methyltransferase OS=Haloferax volcanii (strain ATCC 29605 / DSM 3757 / JCM 8879 / NBRC 14742 / NCIMB 2012 / VKM B-1768 / DS2) OX=309800 GN=cbiH2 PE=4 SV=1	1	2	2	2	2	1	0	1	2	1	0	1	2	1	0	1	7.8	7.8	7.8	36.369	344	344	0	11.778	7.8	3.8	0	3.8	74992000	37435000	37556000	0	0	-1	NaN	NaN	NaN	NaN	NaN	0	0	0	0	3
D4GP82	D4GP82	3	3	3	tr|D4GP82|D4GP82_HALVD ABC-type transport system permease protein (Probable substrate dipeptide/oligopeptide) OS=Haloferax volcanii (strain ATCC 29605 / DSM 3757 / JCM 8879 / NBRC 14742 / NCIMB 2012 / VKM B-1768 / DS2) OX=309800 GN=dppC11 PE=3 SV=1	1	3	3	3	2	3	0	0	2	3	0	0	2	3	0	0	15.4	15.4	15.4	32.239	299	299	0	20.793	7.4	15.4	0	0	72177000	8255700	63921000	0	0	-1	NaN	NaN	NaN	NaN	NaN	8333500	16440000	0	0	2
D4GYN4	D4GYN4	2	2	2	tr|D4GYN4|D4GYN4_HALVD DNA repair helicase Rad3 OS=Haloferax volcanii (strain ATCC 29605 / DSM 3757 / JCM 8879 / NBRC 14742 / NCIMB 2012 / VKM B-1768 / DS2) OX=309800 GN=rad3b PE=4 SV=1	1	2	2	2	0	0	1	2	0	0	1	2	0	0	1	2	2.9	2.9	2.9	82.746	734	734	0	20.414	0	0	1.5	2.9	69070000	0	0	6284800	62785000	-1	NaN	NaN	NaN	NaN	NaN	0	0	0	0	0
D4GSI3	D4GSI3	1	1	1	tr|D4GSI3|D4GSI3_HALVD Adenosylcobinamide-GDP ribazoletransferase OS=Haloferax volcanii (strain ATCC 29605 / DSM 3757 / JCM 8879 / NBRC 14742 / NCIMB 2012 / VKM B-1768 / DS2) OX=309800 GN=cobS PE=3 SV=1	1	1	1	1	1	1	0	0	1	1	0	0	1	1	0	0	6.7	6.7	6.7	24.813	254	254	0	8.1109	6.7	6.7	0	0	65733000	10483000	55249000	0	0	-1	NaN	NaN	NaN	NaN	NaN	0	0	0	0	1
D4GPW7	D4GPW7	4	4	4	tr|D4GPW7|D4GPW7_HALVD IclR family transcription regulator OS=Haloferax volcanii (strain ATCC 29605 / DSM 3757 / JCM 8879 / NBRC 14742 / NCIMB 2012 / VKM B-1768 / DS2) OX=309800 GN=HVO_B0320 PE=4 SV=1	1	4	4	4	0	4	0	0	0	4	0	0	0	4	0	0	18	18	18	28.503	255	255	0	44.303	0	18	0	0	63436000	0	63436000	0	0	-1	NaN	NaN	NaN	NaN	NaN	0	0	0	0	0
D4GY03	D4GY03	4	4	4	tr|D4GY03|D4GY03_HALVD HTH-10 family transcription regulator OS=Haloferax volcanii (strain ATCC 29605 / DSM 3757 / JCM 8879 / NBRC 14742 / NCIMB 2012 / VKM B-1768 / DS2) OX=309800 GN=HVO_1419 PE=4 SV=2	1	4	4	4	0	4	0	0	0	4	0	0	0	4	0	0	13.3	13.3	13.3	25.182	225	225	0	24.701	0	13.3	0	0	62524000	0	62524000	0	0	-1	NaN	NaN	NaN	NaN	NaN	0	0	0	0	0
D4GVN1	D4GVN1	2	2	2	tr|D4GVN1|D4GVN1_HALVD DUF2238 domain-containing protein OS=Haloferax volcanii (strain ATCC 29605 / DSM 3757 / JCM 8879 / NBRC 14742 / NCIMB 2012 / VKM B-1768 / DS2) OX=309800 GN=HVO_2679 PE=4 SV=1	1	2	2	2	1	2	0	0	1	2	0	0	1	2	0	0	8.9	8.9	8.9	26.254	247	247	0	15.252	4	8.9	0	0	62485000	6431700	56053000	0	0	-1	NaN	NaN	NaN	NaN	NaN	0	0	0	0	2
D4GXX0	D4GXX0	2	2	2	tr|D4GXX0|D4GXX0_HALVD ABC-type transport system permease protein (Probable substrate sugar) OS=Haloferax volcanii (strain ATCC 29605 / DSM 3757 / JCM 8879 / NBRC 14742 / NCIMB 2012 / VKM B-1768 / DS2) OX=309800 GN=tsgC11 PE=4 SV=1	1	2	2	2	1	2	0	0	1	2	0	0	1	2	0	0	5.4	5.4	5.4	38.4	367	367	0	15.667	3	5.4	0	0	60642000	8250100	52392000	0	0	-1	NaN	NaN	NaN	NaN	NaN	0	0	0	0	1
D4GQJ3	D4GQJ3	2	2	2	tr|D4GQJ3|D4GQJ3_HALVD SHOCT domain-containing protein OS=Haloferax volcanii (strain ATCC 29605 / DSM 3757 / JCM 8879 / NBRC 14742 / NCIMB 2012 / VKM B-1768 / DS2) OX=309800 GN=HVO_A0164 PE=4 SV=1	1	2	2	2	1	2	0	0	1	2	0	0	1	2	0	0	21.5	21.5	21.5	12.382	107	107	0	12.893	10.3	21.5	0	0	58869000	2976000	55893000	0	0	-1	NaN	NaN	NaN	NaN	NaN	0	0	0	0	1
D4GW31	D4GW31	3	3	3	tr|D4GW31|D4GW31_HALVD GPDPase_memb domain-containing protein OS=Haloferax volcanii (strain ATCC 29605 / DSM 3757 / JCM 8879 / NBRC 14742 / NCIMB 2012 / VKM B-1768 / DS2) OX=309800 GN=HVO_1103 PE=4 SV=1	1	3	3	3	1	3	0	0	1	3	0	0	1	3	0	0	12.4	12.4	12.4	31.206	306	306	0	50.635	5.2	12.4	0	0	58512000	0	58512000	0	0	-1	NaN	NaN	NaN	NaN	NaN	0	0	0	0	1
CON__P02754	CON__P02754	3	3	3		1	3	3	3	1	2	0	0	1	2	0	0	1	2	0	0	16.7	16.7	16.7	18.281	162	162	0	26.671	4.9	11.7	0	0	57367000	5306800	52060000	0	0	-1	NaN	NaN	NaN	NaN	NaN	0	0	0	0	1
D4GRX0	D4GRX0	2	2	2	tr|D4GRX0|D4GRX0_HALVD Archaemetzincin OS=Haloferax volcanii (strain ATCC 29605 / DSM 3757 / JCM 8879 / NBRC 14742 / NCIMB 2012 / VKM B-1768 / DS2) OX=309800 GN=amzA PE=3 SV=1	1	2	2	2	0	2	0	0	0	2	0	0	0	2	0	0	21.4	21.4	21.4	19.283	173	173	0	31.672	0	21.4	0	0	56852000	0	56852000	0	0	-1	NaN	NaN	NaN	NaN	NaN	0	0	0	0	0
D4GR03	D4GR03	2	2	2	tr|D4GR03|D4GR03_HALVD beta-galactosidase OS=Haloferax volcanii (strain ATCC 29605 / DSM 3757 / JCM 8879 / NBRC 14742 / NCIMB 2012 / VKM B-1768 / DS2) OX=309800 GN=bgaH PE=3 SV=1	1	2	2	2	0	0	0	2	0	0	0	2	0	0	0	2	3.4	3.4	3.4	76.752	684	684	0	32.378	0	0	0	3.4	56844000	0	0	0	56844000	-1	NaN	NaN	NaN	NaN	NaN	0	0	0	0	0
Q48333	Q48333	2	2	2	sp|Q48333|VATB_HALVD V-type ATP synthase beta chain OS=Haloferax volcanii (strain ATCC 29605 / DSM 3757 / JCM 8879 / NBRC 14742 / NCIMB 2012 / VKM B-1768 / DS2) OX=309800 GN=atpB PE=1 SV=2	1	2	2	2	1	2	0	0	1	2	0	0	1	2	0	0	9	9	9	51.933	468	468	0	12.33	4.3	9	0	0	54622000	10450000	44172000	0	0	-1	NaN	NaN	NaN	NaN	NaN	0	0	0	0	1
CON__Q1RMN8	CON__Q1RMN8	1	1	1		1	1	1	1	1	0	1	0	1	0	1	0	1	0	1	0	3.4	3.4	3.4	24.536	234	234	0	9.1131	3.4	0	3.4	0	54517000	0	0	54517000	0	-1	NaN	NaN	NaN	NaN	NaN	0	0	0	0	1
D4GYE2	D4GYE2	3	3	3	sp|D4GYE2|PT1_HALVD Phosphoenolpyruvate-protein phosphotransferase OS=Haloferax volcanii (strain ATCC 29605 / DSM 3757 / JCM 8879 / NBRC 14742 / NCIMB 2012 / VKM B-1768 / DS2) OX=309800 GN=ptsI PE=2 SV=1	1	3	3	3	0	0	2	1	0	0	2	1	0	0	2	1	4.6	4.6	4.6	60.324	565	565	0	23.361	0	0	4.2	2.3	51445000	0	0	9368800	42077000	-1	NaN	NaN	NaN	NaN	NaN	0	0	0	0	0
D4GRU0	D4GRU0	1	1	1	tr|D4GRU0|D4GRU0_HALVD Pilin PilA OS=Haloferax volcanii (strain ATCC 29605 / DSM 3757 / JCM 8879 / NBRC 14742 / NCIMB 2012 / VKM B-1768 / DS2) OX=309800 GN=pilA5 PE=4 SV=1	1	1	1	1	0	1	0	0	0	1	0	0	0	1	0	0	13.3	13.3	13.3	14.853	143	143	0	9.8845	0	13.3	0	0	46405000	0	46405000	0	0	-1	NaN	NaN	NaN	NaN	NaN	0	0	0	0	0
P50559	P50559	2	2	2	sp|P50559|RL5_HALVD 50S ribosomal protein L5 OS=Haloferax volcanii (strain ATCC 29605 / DSM 3757 / JCM 8879 / NBRC 14742 / NCIMB 2012 / VKM B-1768 / DS2) OX=309800 GN=rpl5 PE=1 SV=2	1	2	2	2	0	2	0	0	0	2	0	0	0	2	0	0	13.4	13.4	13.4	19.118	172	172	0	10.893	0	13.4	0	0	45330000	0	45330000	0	0	-1	NaN	NaN	NaN	NaN	NaN	0	0	0	0	0
D4GTG9	D4GTG9	1	1	1	tr|D4GTG9|D4GTG9_HALVD DNA mismatch repair protein MutS OS=Haloferax volcanii (strain ATCC 29605 / DSM 3757 / JCM 8879 / NBRC 14742 / NCIMB 2012 / VKM B-1768 / DS2) OX=309800 GN=mutS1a PE=3 SV=1	1	1	1	1	0	0	1	0	0	0	1	0	0	0	1	0	0.9	0.9	0.9	99.486	921	921	0.0088889	6.348	0	0	0.9	0	44864000	0	0	44864000	0	-1	NaN	NaN	NaN	NaN	NaN	0	0	0	0	0
D4GXY9	D4GXY9	1	1	1	tr|D4GXY9|D4GXY9_HALVD Phenylalanine--tRNA ligase beta subunit OS=Haloferax volcanii (strain ATCC 29605 / DSM 3757 / JCM 8879 / NBRC 14742 / NCIMB 2012 / VKM B-1768 / DS2) OX=309800 GN=pheT PE=3 SV=1	1	1	1	1	0	0	0	1	0	0	0	1	0	0	0	1	2.6	2.6	2.6	63.316	570	570	0	19.73	0	0	0	2.6	42655000	0	0	0	42655000	-1	NaN	NaN	NaN	NaN	NaN	0	0	0	0	0
D4GWM4	D4GWM4	1	1	1	tr|D4GWM4|D4GWM4_HALVD Phosphate transport system permease protein OS=Haloferax volcanii (strain ATCC 29605 / DSM 3757 / JCM 8879 / NBRC 14742 / NCIMB 2012 / VKM B-1768 / DS2) OX=309800 GN=pstC1 PE=3 SV=1	1	1	1	1	0	1	0	0	0	1	0	0	0	1	0	0	3.4	3.4	3.4	33.521	319	319	0	8.0517	0	3.4	0	0	40636000	0	40636000	0	0	-1	NaN	NaN	NaN	NaN	NaN	0	0	0	0	0
D4GQG3	D4GQG3	2	2	2	tr|D4GQG3|D4GQG3_HALVD Tat pathway signal sequence domain protein OS=Haloferax volcanii (strain ATCC 29605 / DSM 3757 / JCM 8879 / NBRC 14742 / NCIMB 2012 / VKM B-1768 / DS2) OX=309800 GN=HVO_A0133 PE=4 SV=1	1	2	2	2	0	2	0	1	0	2	0	1	0	2	0	1	9.6	9.6	9.6	30.836	292	292	0	13.643	0	9.6	0	5.5	40039000	0	40039000	0	0	-1	NaN	NaN	NaN	NaN	NaN	0	0	0	0	0
D4GYM1	D4GYM1	2	2	2	tr|D4GYM1|D4GYM1_HALVD AtoE family transport protein OS=Haloferax volcanii (strain ATCC 29605 / DSM 3757 / JCM 8879 / NBRC 14742 / NCIMB 2012 / VKM B-1768 / DS2) OX=309800 GN=atoE PE=4 SV=1	1	2	2	2	1	2	0	1	1	2	0	1	1	2	0	1	4.2	4.2	4.2	50.083	480	480	0	15.51	2.3	4.2	0	2.3	39552000	0	0	0	39552000	-1	NaN	NaN	NaN	NaN	NaN	0	0	0	0	1
D4GXK2	D4GXK2	1	1	1	tr|D4GXK2|D4GXK2_HALVD DUF4013 family protein OS=Haloferax volcanii (strain ATCC 29605 / DSM 3757 / JCM 8879 / NBRC 14742 / NCIMB 2012 / VKM B-1768 / DS2) OX=309800 GN=HVO_2881 PE=4 SV=2	1	1	1	1	1	1	0	0	1	1	0	0	1	1	0	0	5.1	5.1	5.1	27.509	255	255	0	25.383	5.1	5.1	0	0	38750000	0	38750000	0	0	-1	NaN	NaN	NaN	NaN	NaN	0	0	0	0	1
D4GX29	D4GX29	2	2	2	tr|D4GX29|D4GX29_HALVD ABC-type transport system permease protein (Probable substrate branched-chain amino acids) OS=Haloferax volcanii (strain ATCC 29605 / DSM 3757 / JCM 8879 / NBRC 14742 / NCIMB 2012 / VKM B-1768 / DS2) OX=309800 GN=livH3 PE=4 SV=1	1	2	2	2	1	1	0	0	1	1	0	0	1	1	0	0	5.4	5.4	5.4	38.231	368	368	0	10.892	3.3	2.2	0	0	38501000	0	38501000	0	0	-1	NaN	NaN	NaN	NaN	NaN	0	0	0	0	1
D4GXV4	D4GXV4	2	2	2	tr|D4GXV4|D4GXV4_HALVD Putative S-adenosylmethionine-dependent methyltransferase OS=Haloferax volcanii (strain ATCC 29605 / DSM 3757 / JCM 8879 / NBRC 14742 / NCIMB 2012 / VKM B-1768 / DS2) OX=309800 GN=HVO_1389 PE=4 SV=1	1	2	2	2	1	1	0	0	1	1	0	0	1	1	0	0	9.5	9.5	9.5	21.852	199	199	0	11.968	4	5.5	0	0	37215000	6405700	30809000	0	0	-1	NaN	NaN	NaN	NaN	NaN	0	0	0	0	1
D4GU35	D4GU35	2	2	2	tr|D4GU35|D4GU35_HALVD Acetyltransferase OS=Haloferax volcanii (strain ATCC 29605 / DSM 3757 / JCM 8879 / NBRC 14742 / NCIMB 2012 / VKM B-1768 / DS2) OX=309800 GN=HVO_2022 PE=4 SV=1	1	2	2	2	0	2	0	0	0	2	0	0	0	2	0	0	14.9	14.9	14.9	22.57	201	201	0	18.348	0	14.9	0	0	36728000	0	36728000	0	0	-1	NaN	NaN	NaN	NaN	NaN	0	0	0	0	0
D4GUA4	D4GUA4	2	2	2	tr|D4GUA4|D4GUA4_HALVD Stomatin family protein OS=Haloferax volcanii (strain ATCC 29605 / DSM 3757 / JCM 8879 / NBRC 14742 / NCIMB 2012 / VKM B-1768 / DS2) OX=309800 GN=HVO_0801 PE=4 SV=1	1	2	2	2	1	2	0	0	1	2	0	0	1	2	0	0	5.9	5.9	5.9	46.4	424	424	0	11.879	3.5	5.9	0	0	35095000	7679100	27416000	0	0	-1	NaN	NaN	NaN	NaN	NaN	0	0	0	0	1
D4GVY5	D4GVY5	2	2	2	tr|D4GVY5|D4GVY5_HALVD type I site-specific deoxyribonuclease OS=Haloferax volcanii (strain ATCC 29605 / DSM 3757 / JCM 8879 / NBRC 14742 / NCIMB 2012 / VKM B-1768 / DS2) OX=309800 GN=rmeR PE=3 SV=1	1	2	2	2	1	0	1	0	1	0	1	0	1	0	1	0	2.6	2.6	2.6	85.631	740	740	0	9.8619	1.2	0	1.4	0	33438000	3945100	0	29492000	0	-1	NaN	NaN	NaN	NaN	NaN	0	0	0	0	1
D4GQJ2	D4GQJ2	2	2	2	tr|D4GQJ2|D4GQJ2_HALVD Proline racemase OS=Haloferax volcanii (strain ATCC 29605 / DSM 3757 / JCM 8879 / NBRC 14742 / NCIMB 2012 / VKM B-1768 / DS2) OX=309800 GN=prr PE=3 SV=1	1	2	2	2	0	2	0	0	0	2	0	0	0	2	0	0	12.5	12.5	12.5	38.42	353	353	0	13.661	0	12.5	0	0	32887000	0	32887000	0	0	-1	NaN	NaN	NaN	NaN	NaN	0	0	0	0	0
D4GXH2	D4GXH2	2	2	2	tr|D4GXH2|D4GXH2_HALVD TFIIB-type zinc ribbon-containing protein OS=Haloferax volcanii (strain ATCC 29605 / DSM 3757 / JCM 8879 / NBRC 14742 / NCIMB 2012 / VKM B-1768 / DS2) OX=309800 GN=HVO_2867 PE=4 SV=1	1	2	2	2	0	2	0	0	0	2	0	0	0	2	0	0	13.6	13.6	13.6	25.813	236	236	0	13.165	0	13.6	0	0	32113000	0	32113000	0	0	-1	NaN	NaN	NaN	NaN	NaN	0	0	0	0	0
D4GVR1	D4GVR1	3	3	3	sp|D4GVR1|HPRL1_HALVD HGPRTase-like protein 1 OS=Haloferax volcanii (strain ATCC 29605 / DSM 3757 / JCM 8879 / NBRC 14742 / NCIMB 2012 / VKM B-1768 / DS2) OX=309800 GN=HVO_1072 PE=3 SV=1	1	3	3	3	1	3	0	0	1	3	0	0	1	3	0	0	19.7	19.7	19.7	20.532	188	188	0	17.744	8	19.7	0	0	31864000	2781100	29083000	0	0	-1	NaN	NaN	NaN	NaN	NaN	0	0	0	0	1
D4GUV7	D4GUV7	2	2	2	tr|D4GUV7|D4GUV7_HALVD ABC-type transport system permease protein (Probable substrate copper) OS=Haloferax volcanii (strain ATCC 29605 / DSM 3757 / JCM 8879 / NBRC 14742 / NCIMB 2012 / VKM B-1768 / DS2) OX=309800 GN=nosY PE=4 SV=1	1	2	2	2	0	2	0	0	0	2	0	0	0	2	0	0	9.5	9.5	9.5	26.974	273	273	0	14.125	0	9.5	0	0	30986000	0	30986000	0	0	-1	NaN	NaN	NaN	NaN	NaN	0	0	0	0	0
D4GV39	D4GV39	1	1	1	tr|D4GV39|D4GV39_HALVD Ba3-type terminal oxidase subunit II OS=Haloferax volcanii (strain ATCC 29605 / DSM 3757 / JCM 8879 / NBRC 14742 / NCIMB 2012 / VKM B-1768 / DS2) OX=309800 GN=cbaB PE=4 SV=1	1	1	1	1	0	1	0	0	0	1	0	0	0	1	0	0	7.3	7.3	7.3	19.378	179	179	0	9.2032	0	7.3	0	0	30980000	0	30980000	0	0	-1	NaN	NaN	NaN	NaN	NaN	0	0	0	0	0
D4GQN4	D4GQN4	2	2	2	sp|D4GQN4|CAS6_HALVD CRISPR-associated endoribonuclease Cas6 OS=Haloferax volcanii (strain ATCC 29605 / DSM 3757 / JCM 8879 / NBRC 14742 / NCIMB 2012 / VKM B-1768 / DS2) OX=309800 GN=cas6 PE=1 SV=1	1	2	2	2	0	2	0	0	0	2	0	0	0	2	0	0	9.2	9.2	9.2	31.051	272	272	0	15.64	0	9.2	0	0	29543000	0	29543000	0	0	-1	NaN	NaN	NaN	NaN	NaN	0	0	0	0	0
D4GS84	D4GS84	1	1	1	tr|D4GS84|D4GS84_HALVD ABC-type transport system permease protein OS=Haloferax volcanii (strain ATCC 29605 / DSM 3757 / JCM 8879 / NBRC 14742 / NCIMB 2012 / VKM B-1768 / DS2) OX=309800 GN=HVO_1759 PE=3 SV=1	1	1	1	1	1	1	0	0	1	1	0	0	1	1	0	0	4.3	4.3	4.3	38.865	371	371	0	12.06	4.3	4.3	0	0	29434000	5401400	24033000	0	0	-1	NaN	NaN	NaN	NaN	NaN	0	0	0	0	1
CON__P01966	CON__P01966	1	1	1		1	1	1	1	1	1	1	0	1	1	1	0	1	1	1	0	10.6	10.6	10.6	15.184	142	142	0	6.6918	10.6	10.6	10.6	0	28882000	7380600	15486000	6015300	0	-1	NaN	NaN	NaN	NaN	NaN	0	0	0	0	1
D4GZT9	D4GZT9	1	1	1	tr|D4GZT9|D4GZT9_HALVD A-type ATP synthase subunit H OS=Haloferax volcanii (strain ATCC 29605 / DSM 3757 / JCM 8879 / NBRC 14742 / NCIMB 2012 / VKM B-1768 / DS2) OX=309800 GN=atpH PE=4 SV=1	1	1	1	1	0	1	0	0	0	1	0	0	0	1	0	0	22.7	22.7	22.7	12.543	110	110	0	12.766	0	22.7	0	0	28634000	0	28634000	0	0	-1	NaN	NaN	NaN	NaN	NaN	0	0	0	0	0
D4GTE6	D4GTE6	2	2	2	tr|D4GTE6|D4GTE6_HALVD Acyl-CoA synthetase OS=Haloferax volcanii (strain ATCC 29605 / DSM 3757 / JCM 8879 / NBRC 14742 / NCIMB 2012 / VKM B-1768 / DS2) OX=309800 GN=acs6 PE=4 SV=1	1	2	2	2	0	0	1	1	0	0	1	1	0	0	1	1	2.6	2.6	2.6	74.064	666	666	0	17.76	0	0	1.4	1.2	27783000	0	0	5384400	22399000	-1	NaN	NaN	NaN	NaN	NaN	0	0	0	0	0
D4H0F6	D4H0F6	1	1	1	tr|D4H0F6|D4H0F6_HALVD ABC-type transport system ATP-binding protein (Probable substrate dipeptide/oligopeptide) OS=Haloferax volcanii (strain ATCC 29605 / DSM 3757 / JCM 8879 / NBRC 14742 / NCIMB 2012 / VKM B-1768 / DS2) OX=309800 GN=dppDF16 PE=4 SV=1	1	1	1	1	0	0	1	1	0	0	1	1	0	0	1	1	1.9	1.9	1.9	75.914	690	690	0	25.727	0	0	1.9	1.9	27086000	0	0	0	27086000	-1	NaN	NaN	NaN	NaN	NaN	0	0	0	0	0
CON__P19013	CON__P19013	5	2	2		1	5	2	2	4	2	1	2	2	0	0	0	2	0	0	0	8.4	3.2	3.2	63.91	594	594	0	11.591	6.7	3.2	1.5	3.2	26298000	26298000	0	0	0	-1	NaN	NaN	NaN	NaN	NaN	0	0	0	0	3
D4GP49	D4GP49	2	2	2	tr|D4GP49|D4GP49_HALVD ABC-type transport system periplasmic substrate-binding protein OS=Haloferax volcanii (strain ATCC 29605 / DSM 3757 / JCM 8879 / NBRC 14742 / NCIMB 2012 / VKM B-1768 / DS2) OX=309800 GN=HVO_B0047 PE=4 SV=1	1	2	2	2	0	2	0	0	0	2	0	0	0	2	0	0	4.8	4.8	4.8	44.239	400	400	0	13.909	0	4.8	0	0	26128000	0	26128000	0	0	-1	NaN	NaN	NaN	NaN	NaN	0	0	0	0	0
D4GVV8	D4GVV8	1	1	1	tr|D4GVV8|D4GVV8_HALVD Translation initiation factor aIF-2 beta subunit / probable RNA-binding protein OS=Haloferax volcanii (strain ATCC 29605 / DSM 3757 / JCM 8879 / NBRC 14742 / NCIMB 2012 / VKM B-1768 / DS2) OX=309800 GN=tif2b2 PE=3 SV=1	1	1	1	1	0	1	0	0	0	1	0	0	0	1	0	0	7.9	7.9	7.9	22.169	202	202	0	8.1782	0	7.9	0	0	25960000	0	25960000	0	0	-1	NaN	NaN	NaN	NaN	NaN	0	0	0	0	0
D4GVW6	D4GVW6	2	2	2	sp|D4GVW6|HPRL2_HALVD HGPRTase-like protein 2 OS=Haloferax volcanii (strain ATCC 29605 / DSM 3757 / JCM 8879 / NBRC 14742 / NCIMB 2012 / VKM B-1768 / DS2) OX=309800 GN=HVO_2250 PE=3 SV=1	1	2	2	2	0	2	0	0	0	2	0	0	0	2	0	0	8.8	8.8	8.8	19.482	181	181	0	14.555	0	8.8	0	0	24416000	0	24416000	0	0	-1	NaN	NaN	NaN	NaN	NaN	0	0	0	0	0
D4H038	D4H038	3	3	3	tr|D4H038|D4H038_HALVD DUF162 domain protein OS=Haloferax volcanii (strain ATCC 29605 / DSM 3757 / JCM 8879 / NBRC 14742 / NCIMB 2012 / VKM B-1768 / DS2) OX=309800 GN=ludC PE=4 SV=1	1	3	3	3	0	3	0	0	0	3	0	0	0	3	0	0	31.1	31.1	31.1	17.335	167	167	0	19.073	0	31.1	0	0	24355000	0	24355000	0	0	-1	NaN	NaN	NaN	NaN	NaN	0	0	0	0	0
D4GQY5	D4GQY5	2	2	2	tr|D4GQY5|D4GQY5_HALVD Lrp/AsnC family transcription regulator OS=Haloferax volcanii (strain ATCC 29605 / DSM 3757 / JCM 8879 / NBRC 14742 / NCIMB 2012 / VKM B-1768 / DS2) OX=309800 GN=HVO_A0307 PE=4 SV=1	1	2	2	2	1	2	0	0	1	2	0	0	1	2	0	0	14.1	14.1	14.1	19.445	177	177	0	17.063	5.6	14.1	0	0	24138000	2131800	22006000	0	0	-1	NaN	NaN	NaN	NaN	NaN	0	0	0	0	1
D4GW49	D4GW49	2	2	2	tr|D4GW49|D4GW49_HALVD Ribonuclease J OS=Haloferax volcanii (strain ATCC 29605 / DSM 3757 / JCM 8879 / NBRC 14742 / NCIMB 2012 / VKM B-1768 / DS2) OX=309800 GN=rnj PE=3 SV=1	1	2	2	2	1	0	1	0	1	0	1	0	1	0	1	0	6.4	6.4	6.4	50.114	450	450	0	11.598	4	0	2.4	0	23248000	15459000	0	7788800	0	-1	NaN	NaN	NaN	NaN	NaN	0	0	0	0	1
D4H0F4	D4H0F4	3	3	3	tr|D4H0F4|D4H0F4_HALVD ABC-type transport system permease protein (Probable substrate dipeptide/oligopeptide) OS=Haloferax volcanii (strain ATCC 29605 / DSM 3757 / JCM 8879 / NBRC 14742 / NCIMB 2012 / VKM B-1768 / DS2) OX=309800 GN=dppC16 PE=3 SV=1	1	3	3	3	0	3	0	0	0	3	0	0	0	3	0	0	10.4	10.4	10.4	31.668	297	297	0	17.694	0	10.4	0	0	23123000	0	23123000	0	0	-1	NaN	NaN	NaN	NaN	NaN	0	0	0	0	0
D4H0F1	D4H0F1	1	1	1	tr|D4H0F1|D4H0F1_HALVD GFO family oxidoreductase OS=Haloferax volcanii (strain ATCC 29605 / DSM 3757 / JCM 8879 / NBRC 14742 / NCIMB 2012 / VKM B-1768 / DS2) OX=309800 GN=HVO_C0069 PE=4 SV=1	1	1	1	1	1	1	0	0	1	1	0	0	1	1	0	0	5.6	5.6	5.6	36.004	324	324	0	12.69	5.6	5.6	0	0	20272000	3871900	16400000	0	0	-1	NaN	NaN	NaN	NaN	NaN	0	0	0	0	1
D4GUX3	D4GUX3	1	1	1	tr|D4GUX3|D4GUX3_HALVD ABC-type transport system permease protein (Probable substrate branched-chain amino acids) OS=Haloferax volcanii (strain ATCC 29605 / DSM 3757 / JCM 8879 / NBRC 14742 / NCIMB 2012 / VKM B-1768 / DS2) OX=309800 GN=livH1 PE=4 SV=1	1	1	1	1	0	1	0	0	0	1	0	0	0	1	0	0	4.7	4.7	4.7	33.755	322	322	0	7.8175	0	4.7	0	0	17986000	0	17986000	0	0	-1	NaN	NaN	NaN	NaN	NaN	0	0	0	0	0
D4GP22	D4GP22	3	3	3	tr|D4GP22|D4GP22_HALVD ABC-type transport system periplasmic substrate-binding protein (Probable substrate dipeptide/oligopeptide) OS=Haloferax volcanii (strain ATCC 29605 / DSM 3757 / JCM 8879 / NBRC 14742 / NCIMB 2012 / VKM B-1768 / DS2) OX=309800 GN=dpp	1	3	3	3	0	0	3	0	0	0	3	0	0	0	3	0	5.1	5.1	5.1	70.679	644	644	0	17.434	0	0	5.1	0	17569000	0	0	17569000	0	-1	NaN	NaN	NaN	NaN	NaN	0	0	0	0	0
D4GYH8	D4GYH8	1	1	1	tr|D4GYH8|D4GYH8_HALVD Putative S-adenosylmethionine-dependent methyltransferase OS=Haloferax volcanii (strain ATCC 29605 / DSM 3757 / JCM 8879 / NBRC 14742 / NCIMB 2012 / VKM B-1768 / DS2) OX=309800 GN=HVO_1534 PE=4 SV=1	1	1	1	1	0	1	0	0	0	1	0	0	0	1	0	0	12.5	12.5	12.5	19.969	184	184	0	7.0934	0	12.5	0	0	16333000	0	16333000	0	0	-1	NaN	NaN	NaN	NaN	NaN	0	0	0	0	0
D4GWN1	D4GWN1	3	3	3	tr|D4GWN1|D4GWN1_HALVD DNA repair and recombination protein RadB OS=Haloferax volcanii (strain ATCC 29605 / DSM 3757 / JCM 8879 / NBRC 14742 / NCIMB 2012 / VKM B-1768 / DS2) OX=309800 GN=radB PE=3 SV=1	1	3	3	3	1	3	0	0	1	3	0	0	1	3	0	0	14	14	14	24.6	229	229	0	23.621	4.4	14	0	0	16246000	3490000	12756000	0	0	-1	NaN	NaN	NaN	NaN	NaN	0	0	0	0	1
D4GP66	D4GP66	1	1	1	tr|D4GP66|D4GP66_HALVD CbtA family protein OS=Haloferax volcanii (strain ATCC 29605 / DSM 3757 / JCM 8879 / NBRC 14742 / NCIMB 2012 / VKM B-1768 / DS2) OX=309800 GN=HVO_B0064 PE=4 SV=1	1	1	1	1	0	1	0	0	0	1	0	0	0	1	0	0	6.5	6.5	6.5	28.118	278	278	0	9.3086	0	6.5	0	0	16162000	0	16162000	0	0	-1	NaN	NaN	NaN	NaN	NaN	0	0	0	0	0
D4GYQ6	D4GYQ6	1	1	1	tr|D4GYQ6|D4GYQ6_HALVD ABC-type transport system permease protein (Probable substrate dipeptide/oligopeptide) OS=Haloferax volcanii (strain ATCC 29605 / DSM 3757 / JCM 8879 / NBRC 14742 / NCIMB 2012 / VKM B-1768 / DS2) OX=309800 GN=dppB1 PE=3 SV=1	1	1	1	1	0	1	0	0	0	1	0	0	0	1	0	0	4.6	4.6	4.6	38.778	349	349	0	11.986	0	4.6	0	0	14070000	0	14070000	0	0	-1	NaN	NaN	NaN	NaN	NaN	0	0	0	0	0
D4GRG5	D4GRG5	1	1	1	tr|D4GRG5|D4GRG5_HALVD Amidohydrolase domain protein OS=Haloferax volcanii (strain ATCC 29605 / DSM 3757 / JCM 8879 / NBRC 14742 / NCIMB 2012 / VKM B-1768 / DS2) OX=309800 GN=HVO_A0503 PE=4 SV=1	1	1	1	1	0	1	0	0	0	1	0	0	0	1	0	0	5.5	5.5	5.5	32.882	290	290	0	6.6424	0	5.5	0	0	13785000	0	13785000	0	0	-1	NaN	NaN	NaN	NaN	NaN	0	0	0	0	0
D4GVR5	D4GVR5	1	1	1	tr|D4GVR5|D4GVR5_HALVD ABC-type transport system permease protein (Probable substrate sugar) OS=Haloferax volcanii (strain ATCC 29605 / DSM 3757 / JCM 8879 / NBRC 14742 / NCIMB 2012 / VKM B-1768 / DS2) OX=309800 GN=tsgB3 PE=3 SV=1	1	1	1	1	0	1	0	0	0	1	0	0	0	1	0	0	4.1	4.1	4.1	37.22	341	341	0	8.0004	0	4.1	0	0	13531000	0	13531000	0	0	-1	NaN	NaN	NaN	NaN	NaN	0	0	0	0	0
D4GYA0	D4GYA0	1	1	1	tr|D4GYA0|D4GYA0_HALVD ABC-type transport system permease protein OS=Haloferax volcanii (strain ATCC 29605 / DSM 3757 / JCM 8879 / NBRC 14742 / NCIMB 2012 / VKM B-1768 / DS2) OX=309800 GN=HVO_3001 PE=4 SV=1	1	1	1	1	1	1	0	0	1	1	0	0	1	1	0	0	5.5	5.5	5.5	33.055	307	307	0	9.5461	5.5	5.5	0	0	13418000	3970600	9447500	0	0	-1	NaN	NaN	NaN	NaN	NaN	0	0	0	0	1
D4GZC0	D4GZC0	1	1	1	tr|D4GZC0|D4GZC0_HALVD Arsenate reductase (Glutaredoxin) OS=Haloferax volcanii (strain ATCC 29605 / DSM 3757 / JCM 8879 / NBRC 14742 / NCIMB 2012 / VKM B-1768 / DS2) OX=309800 GN=arsC PE=4 SV=1	1	1	1	1	0	1	0	0	0	1	0	0	0	1	0	0	11.8	11.8	11.8	16.645	153	153	0	6.6062	0	11.8	0	0	13194000	0	13194000	0	0	-1	NaN	NaN	NaN	NaN	NaN	0	0	0	0	0
Q8NKQ2	Q8NKQ2	2	2	2	sp|Q8NKQ2|PYREL_HALVD PyrE-like protein OS=Haloferax volcanii (strain ATCC 29605 / DSM 3757 / JCM 8879 / NBRC 14742 / NCIMB 2012 / VKM B-1768 / DS2) OX=309800 GN=pyrE1 PE=3 SV=1	1	2	2	2	2	1	0	0	2	1	0	0	2	1	0	0	11	11	11	22.298	210	210	0	11.891	11	7.1	0	0	12881000	4138000	8743000	0	0	-1	NaN	NaN	NaN	NaN	NaN	0	0	0	0	2
D4GVC1	D4GVC1	3	3	3	tr|D4GVC1|D4GVC1_HALVD Phosphoribosylformylglycinamidine synthase subunit PurQ OS=Haloferax volcanii (strain ATCC 29605 / DSM 3757 / JCM 8879 / NBRC 14742 / NCIMB 2012 / VKM B-1768 / DS2) OX=309800 GN=purQ PE=3 SV=1	1	3	3	3	2	1	0	0	2	1	0	0	2	1	0	0	12.9	12.9	12.9	23.882	224	224	0	14.757	8.9	4	0	0	12706000	12706000	0	0	0	-1	NaN	NaN	NaN	NaN	NaN	0	0	0	0	2
D4GZ42	D4GZ42	1	1	1	sp|D4GZ42|DPM1L_HALVD Dolichyl-phosphate hexose transferase HVO_1613 OS=Haloferax volcanii (strain ATCC 29605 / DSM 3757 / JCM 8879 / NBRC 14742 / NCIMB 2012 / VKM B-1768 / DS2) OX=309800 GN=HVO_1613 PE=3 SV=1	1	1	1	1	1	1	0	0	1	1	0	0	1	1	0	0	7	7	7	25.091	228	228	0	9.4462	7	7	0	0	12347000	12347000	0	0	0	-1	NaN	NaN	NaN	NaN	NaN	0	0	0	0	1
CON__ENSEMBL:ENSBTAP00000024146	CON__ENSEMBL:ENSBTAP00000024146	2	2	2		1	2	2	2	2	0	1	0	2	0	1	0	2	0	1	0	1.3	1.3	1.3	164.34	1477	1477	0	12.567	1.3	0	0.7	0	11259000	11259000	0	0	0	-1	NaN	NaN	NaN	NaN	NaN	0	0	0	0	2
P33974	P33974	1	1	1	sp|P33974|TRPG_HALVD Anthranilate synthase component 2 OS=Haloferax volcanii (strain ATCC 29605 / DSM 3757 / JCM 8879 / NBRC 14742 / NCIMB 2012 / VKM B-1768 / DS2) OX=309800 GN=trpG PE=3 SV=2	1	1	1	1	0	1	0	0	0	1	0	0	0	1	0	0	11.3	11.3	11.3	21.849	204	204	0	8.5501	0	11.3	0	0	10636000	0	10636000	0	0	-1	NaN	NaN	NaN	NaN	NaN	0	0	0	0	0
D4GY48	D4GY48	1	1	1	tr|D4GY48|D4GY48_HALVD Cupin 2 barrel domain protein OS=Haloferax volcanii (strain ATCC 29605 / DSM 3757 / JCM 8879 / NBRC 14742 / NCIMB 2012 / VKM B-1768 / DS2) OX=309800 GN=HVO_2974 PE=4 SV=1	1	1	1	1	1	1	0	0	1	1	0	0	1	1	0	0	11.1	11.1	11.1	13.642	126	126	0	7.7035	11.1	11.1	0	0	10625000	10625000	0	0	0	-1	NaN	NaN	NaN	NaN	NaN	0	0	0	0	1
D4GUL2	D4GUL2	1	1	1	tr|D4GUL2|D4GUL2_HALVD FkbM family methyltransferase OS=Haloferax volcanii (strain ATCC 29605 / DSM 3757 / JCM 8879 / NBRC 14742 / NCIMB 2012 / VKM B-1768 / DS2) OX=309800 GN=HVO_0865 PE=4 SV=1	1	1	1	1	0	1	0	0	0	1	0	0	0	1	0	0	4.8	4.8	4.8	27.705	252	252	0	7.1001	0	4.8	0	0	10226000	0	10226000	0	0	-1	NaN	NaN	NaN	NaN	NaN	0	0	0	0	0
D4GPJ9	D4GPJ9	1	1	1	tr|D4GPJ9|D4GPJ9_HALVD ABC-type transport system periplasmic substrate-binding protein OS=Haloferax volcanii (strain ATCC 29605 / DSM 3757 / JCM 8879 / NBRC 14742 / NCIMB 2012 / VKM B-1768 / DS2) OX=309800 GN=HVO_B0198 PE=4 SV=1	1	1	1	1	0	1	0	0	0	1	0	0	0	1	0	0	2.5	2.5	2.5	43.425	398	398	0.0088496	6.3012	0	2.5	0	0	10200000	0	10200000	0	0	-1	NaN	NaN	NaN	NaN	NaN	0	0	0	0	0
D4GWD6	D4GWD6	1	1	1	tr|D4GWD6|D4GWD6_HALVD Molybdopterin molybdenumtransferase OS=Haloferax volcanii (strain ATCC 29605 / DSM 3757 / JCM 8879 / NBRC 14742 / NCIMB 2012 / VKM B-1768 / DS2) OX=309800 GN=moeA2 PE=4 SV=1	1	1	1	1	0	0	1	0	0	0	1	0	0	0	1	0	2.8	2.8	2.8	66.125	634	634	0	8.8953	0	0	2.8	0	10145000	0	0	10145000	0	-1	NaN	NaN	NaN	NaN	NaN	0	0	0	0	0
D4GV78	D4GV78	2	2	2	tr|D4GV78|D4GV78_HALVD ATP-dependent DNA helicase Hel308 OS=Haloferax volcanii (strain ATCC 29605 / DSM 3757 / JCM 8879 / NBRC 14742 / NCIMB 2012 / VKM B-1768 / DS2) OX=309800 GN=hel308b PE=3 SV=1	1	2	2	2	0	0	2	0	0	0	2	0	0	0	2	0	2.7	2.7	2.7	68.577	639	639	0	10.234	0	0	2.7	0	9117800	0	0	9117800	0	-1	NaN	NaN	NaN	NaN	NaN	0	0	0	0	0
D4GPB5	D4GPB5	1	1	1	tr|D4GPB5|D4GPB5_HALVD IclR family transcription regulator RhcR OS=Haloferax volcanii (strain ATCC 29605 / DSM 3757 / JCM 8879 / NBRC 14742 / NCIMB 2012 / VKM B-1768 / DS2) OX=309800 GN=rhcR PE=4 SV=1	1	1	1	1	0	1	0	0	0	1	0	0	0	1	0	0	6.3	6.3	6.3	28.428	252	252	0.0045045	6.4904	0	6.3	0	0	9023700	0	9023700	0	0	-1	NaN	NaN	NaN	NaN	NaN	0	0	0	0	0
D4GU47	D4GU47	1	1	1	tr|D4GU47|D4GU47_HALVD ABC-type transport system permease protein (Probable substrate sugar) OS=Haloferax volcanii (strain ATCC 29605 / DSM 3757 / JCM 8879 / NBRC 14742 / NCIMB 2012 / VKM B-1768 / DS2) OX=309800 GN=tsgC12 PE=4 SV=1	1	1	1	1	0	1	0	0	0	1	0	0	0	1	0	0	5.7	5.7	5.7	36.181	351	351	0	16.745	0	5.7	0	0	8694500	0	8694500	0	0	-1	NaN	NaN	NaN	NaN	NaN	0	0	0	0	0
D4GRF1	D4GRF1	1	1	1	tr|D4GRF1|D4GRF1_HALVD Cob(I)alamin adenosyltransferase OS=Haloferax volcanii (strain ATCC 29605 / DSM 3757 / JCM 8879 / NBRC 14742 / NCIMB 2012 / VKM B-1768 / DS2) OX=309800 GN=cobA PE=4 SV=1	1	1	1	1	0	1	0	0	0	1	0	0	0	1	0	0	4.2	4.2	4.2	25.395	239	239	0	7.4997	0	4.2	0	0	8075300	0	8075300	0	0	-1	NaN	NaN	NaN	NaN	NaN	0	0	0	0	0
CON__Q8N1N4-2;CON__Q7RTT2	CON__Q8N1N4-2;CON__Q7RTT2	7;7	2;2	2;2	;	2	7	2	2	4	1	4	2	2	0	0	0	2	0	0	0	9.4	3.3	3.3	56.964	521	521;521	0	10.466	7.3	1.7	3.8	3.8	7079400	7079400	0	0	0	-1	NaN	NaN	NaN	NaN	NaN	0	0	0	0	2
D4GYS6	D4GYS6	1	1	1	tr|D4GYS6|D4GYS6_HALVD Glutamate-1-semialdehyde 2,1-aminomutase OS=Haloferax volcanii (strain ATCC 29605 / DSM 3757 / JCM 8879 / NBRC 14742 / NCIMB 2012 / VKM B-1768 / DS2) OX=309800 GN=hemL PE=3 SV=1	1	1	1	1	1	0	0	0	1	0	0	0	1	0	0	0	3.1	3.1	3.1	47.811	445	445	0	7.5151	3.1	0	0	0	6822900	6822900	0	0	0	-1	NaN	NaN	NaN	NaN	NaN	0	0	0	0	1
D4GZ22	D4GZ22	1	1	1	tr|D4GZ22|D4GZ22_HALVD PAC2 family protein OS=Haloferax volcanii (strain ATCC 29605 / DSM 3757 / JCM 8879 / NBRC 14742 / NCIMB 2012 / VKM B-1768 / DS2) OX=309800 GN=HVO_1593 PE=4 SV=1	1	1	1	1	0	1	0	0	0	1	0	0	0	1	0	0	9.7	9.7	9.7	26.628	248	248	0	11.691	0	9.7	0	0	6497300	0	6497300	0	0	-1	NaN	NaN	NaN	NaN	NaN	0	0	0	0	0
D4GXS8	D4GXS8	1	1	1	tr|D4GXS8|D4GXS8_HALVD Putative oxidoreductase (Short-chain dehydrogenase family) OS=Haloferax volcanii (strain ATCC 29605 / DSM 3757 / JCM 8879 / NBRC 14742 / NCIMB 2012 / VKM B-1768 / DS2) OX=309800 GN=HVO_2916 PE=4 SV=1	1	1	1	1	1	0	0	0	1	0	0	0	1	0	0	0	6.7	6.7	6.7	25.994	252	252	0	6.5285	6.7	0	0	0	5279200	5279200	0	0	0	-1	NaN	NaN	NaN	NaN	NaN	0	0	0	0	1
D4GXA7	D4GXA7	1	1	1	tr|D4GXA7|D4GXA7_HALVD Receiver box response regulator OS=Haloferax volcanii (strain ATCC 29605 / DSM 3757 / JCM 8879 / NBRC 14742 / NCIMB 2012 / VKM B-1768 / DS2) OX=309800 GN=HVO_2838 PE=4 SV=1	1	1	1	1	0	1	0	0	0	1	0	0	0	1	0	0	6.2	6.2	6.2	21.812	192	192	0	7.0217	0	6.2	0	0	5272400	0	5272400	0	0	-1	NaN	NaN	NaN	NaN	NaN	0	0	0	0	0
CON__Q6IFZ6	CON__Q6IFZ6	14	2	0		1	14	2	0	11	8	9	6	1	1	0	0	0	0	0	0	11.4	3.7	0	61.358	572	572	0	11.422	9.3	8.4	6.3	6.3	5084200	2237700	2846500	0	0	-1	NaN	NaN	NaN	NaN	NaN	0	0	0	0	1
CON__Q7Z794	CON__Q7Z794	12	1	1		1	12	1	1	10	6	6	3	1	0	0	0	1	0	0	0	13.7	2.9	2.9	61.802	578	578	0	6.5942	11.6	7.3	5.2	3.6	5057100	5057100	0	0	0	-1	NaN	NaN	NaN	NaN	NaN	0	0	0	0	1
D4GYQ9	D4GYQ9	2	2	2	tr|D4GYQ9|D4GYQ9_HALVD DUF296 family protein OS=Haloferax volcanii (strain ATCC 29605 / DSM 3757 / JCM 8879 / NBRC 14742 / NCIMB 2012 / VKM B-1768 / DS2) OX=309800 GN=HVO_0064 PE=4 SV=2	1	2	2	2	1	1	0	0	1	1	0	0	1	1	0	0	16.5	16.5	16.5	15.658	139	139	0	16.12	7.9	8.6	0	0	4873200	0	4873200	0	0	-1	NaN	NaN	NaN	NaN	NaN	0	0	0	0	1
D4GZI2	D4GZI2	1	1	1	tr|D4GZI2|D4GZI2_HALVD UPF0761 family protein OS=Haloferax volcanii (strain ATCC 29605 / DSM 3757 / JCM 8879 / NBRC 14742 / NCIMB 2012 / VKM B-1768 / DS2) OX=309800 GN=HVO_0237 PE=4 SV=1	1	1	1	1	0	1	0	0	0	1	0	0	0	1	0	0	3.6	3.6	3.6	46.755	445	445	0	6.5242	0	3.6	0	0	4831800	0	4831800	0	0	-1	NaN	NaN	NaN	NaN	NaN	0	0	0	0	0
CON__ENSEMBL:ENSBTAP00000038253	CON__ENSEMBL:ENSBTAP00000038253	24	1	0		1	24	1	0	20	18	14	12	1	0	0	0	0	0	0	0	21.9	2	0	63.165	606	606	1	-2	21.5	18.6	13.2	13.7	4141400	4141400	0	0	0	-1	NaN	NaN	NaN	NaN	NaN	0	0	0	0	1
D4GUM9	D4GUM9	2	2	2	tr|D4GUM9|D4GUM9_HALVD Pectin lyase domain protein OS=Haloferax volcanii (strain ATCC 29605 / DSM 3757 / JCM 8879 / NBRC 14742 / NCIMB 2012 / VKM B-1768 / DS2) OX=309800 GN=HVO_2081 PE=4 SV=1	1	2	2	2	0	0	2	0	0	0	2	0	0	0	2	0	2.4	2.4	2.4	109.78	1041	1041	0	11.411	0	0	2.4	0	3548200	0	0	3548200	0	-1	NaN	NaN	NaN	NaN	NaN	0	0	0	0	0
D4GUV9	D4GUV9	1	1	1	tr|D4GUV9|D4GUV9_HALVD ABC-type transport system periplasmic substrate-binding protein (Probable substrate copper) OS=Haloferax volcanii (strain ATCC 29605 / DSM 3757 / JCM 8879 / NBRC 14742 / NCIMB 2012 / VKM B-1768 / DS2) OX=309800 GN=nosD PE=4 SV=1	1	1	1	1	0	0	1	0	0	0	1	0	0	0	1	0	2	2	2	67.099	641	641	0.0045249	6.4955	0	0	2	0	2842500	0	0	2842500	0	-1	NaN	NaN	NaN	NaN	NaN	0	0	0	0	0
D4GT33	D4GT33	2	2	1	tr|D4GT33|D4GT33_HALVD Vitamin B12-dependent ribonucleotide reductase OS=Haloferax volcanii (strain ATCC 29605 / DSM 3757 / JCM 8879 / NBRC 14742 / NCIMB 2012 / VKM B-1768 / DS2) OX=309800 GN=nrdJ PE=3 SV=1	1	2	2	1	0	0	0	1	0	0	0	1	0	0	0	1	2.4	2.4	1.2	114.37	1033	1033	0	12.206	0	0	0	1.2	0	0	0	0	0	-1	NaN	NaN	NaN	NaN	NaN	0	0	0	0	0
D4GTH7	D4GTH7	1	1	1	tr|D4GTH7|D4GTH7_HALVD NUDIX family hydrolase OS=Haloferax volcanii (strain ATCC 29605 / DSM 3757 / JCM 8879 / NBRC 14742 / NCIMB 2012 / VKM B-1768 / DS2) OX=309800 GN=HVO_1948 PE=4 SV=1	1	1	1	1	0	1	0	0	0	1	0	0	0	1	0	0	5.9	5.9	5.9	20.916	187	187	0	11.332	0	5.9	0	0	0	0	0	0	0	-1	NaN	NaN	NaN	NaN	NaN	0	0	0	0	0
D4GUG3	D4GUG3	1	1	1	tr|D4GUG3|D4GUG3_HALVD Acyl-peptide hydrolase OS=Haloferax volcanii (strain ATCC 29605 / DSM 3757 / JCM 8879 / NBRC 14742 / NCIMB 2012 / VKM B-1768 / DS2) OX=309800 GN=HVO_0829 PE=3 SV=1	1	1	1	1	0	0	0	1	0	0	0	1	0	0	0	1	2.6	2.6	2.6	67.477	608	608	0	6.9365	0	0	0	2.6	0	0	0	0	0	-1	NaN	NaN	NaN	NaN	NaN	0	0	0	0	0
D4GVA7	D4GVA7	2	2	2	tr|D4GVA7|D4GVA7_HALVD ASCH domain-containing protein OS=Haloferax volcanii (strain ATCC 29605 / DSM 3757 / JCM 8879 / NBRC 14742 / NCIMB 2012 / VKM B-1768 / DS2) OX=309800 GN=HVO_2174 PE=4 SV=1	1	2	2	2	1	2	0	0	1	2	0	0	1	2	0	0	14.4	14.4	14.4	24.202	215	215	0	18.267	5.6	14.4	0	0	0	0	0	0	0	-1	NaN	NaN	NaN	NaN	NaN	0	0	0	0	1
D4GXC4	D4GXC4	2	2	2	tr|D4GXC4|D4GXC4_HALVD SpoVR family protein OS=Haloferax volcanii (strain ATCC 29605 / DSM 3757 / JCM 8879 / NBRC 14742 / NCIMB 2012 / VKM B-1768 / DS2) OX=309800 GN=HVO_2846 PE=4 SV=1	1	2	2	2	2	0	0	0	2	0	0	0	2	0	0	0	2.5	2.5	2.5	78.036	669	669	0	10.187	2.5	0	0	0	0	0	0	0	0	-1	NaN	NaN	NaN	NaN	NaN	0	0	0	0	2
D4GYQ7	D4GYQ7	1	1	1	tr|D4GYQ7|D4GYQ7_HALVD ABC-type transport system periplasmic substrate-binding protein (Probable substrate dipeptide/oligopeptide) OS=Haloferax volcanii (strain ATCC 29605 / DSM 3757 / JCM 8879 / NBRC 14742 / NCIMB 2012 / VKM B-1768 / DS2) OX=309800 GN=dpp	1	1	1	1	0	0	0	1	0	0	0	1	0	0	0	1	2.5	2.5	2.5	67.307	612	612	0	27.526	0	0	0	2.5	0	0	0	0	0	-1	NaN	NaN	NaN	NaN	NaN	0	0	0	0	0
D4GZS0	D4GZS0	1	1	1	tr|D4GZS0|D4GZS0_HALVD Rpa-associated protein OS=Haloferax volcanii (strain ATCC 29605 / DSM 3757 / JCM 8879 / NBRC 14742 / NCIMB 2012 / VKM B-1768 / DS2) OX=309800 GN=rpap3 PE=4 SV=1	1	1	1	1	0	1	0	0	0	1	0	0	0	1	0	0	6.6	6.6	6.6	21.992	196	196	0.0044643	6.4579	0	6.6	0	0	0	0	0	0	0	-1	NaN	NaN	NaN	NaN	NaN	0	0	0	0	0
Q9V2V6	Q9V2V6	1	1	1	sp|Q9V2V6|PSA1_HALVD Proteasome subunit alpha 1 OS=Haloferax volcanii (strain ATCC 29605 / DSM 3757 / JCM 8879 / NBRC 14742 / NCIMB 2012 / VKM B-1768 / DS2) OX=309800 GN=psmA1 PE=1 SV=2	1	1	1	1	0	1	0	0	0	1	0	0	0	1	0	0	4.8	4.8	4.8	27.613	252	252	0	10.737	0	4.8	0	0	0	0	0	0	0	-1	NaN	NaN	NaN	NaN	NaN	0	0	0	0	0
[truncated: 18 more columns]

## Sheet: peptides
Sequence	N-term cleavage window	C-term cleavage window	Amino acid before	First amino acid	Second amino acid	Second last amino acid	Last amino acid	Amino acid after	A Count	R Count	N Count	D Count	C Count	Q Count	E Count	G Count	H Count	I Count	L Count	K Count	M Count	F Count	P Count	S Count	T Count	W Count	Y Count	V Count	U Count	O Count	Length	Missed cleavages	Mass	Proteins	Leading razor protein	Start position	End position	Unique (Groups)	Unique (Proteins)	Charges	PEP	Score	Experiment C11_1	Experiment C11_2	Experiment C8_1	Experiment C8_2	Intensity	Intensity C11_1	Intensity C11_2
AAADDDGDEDDEPSGPR	DGSGPSGRVTEGDVRAAADDDGDEDDEPSG	ADDDGDEDDEPSGPRTVQTNGKSATAKRDE	R	A	A	P	R	T	3	1	0	6	0	0	2	2	0	0	0	0	0	0	2	1	0	0	0	0	0	0	17	0	1730.65	D4GY19	D4GY19	155	171	yes	yes	2	6.5453e-67	224.24			1	1	151730000	0	0
AAAEDELEAER	DVDAEAELARFEDARAAAEDELEAERERTA	EDARAAAEDELEAERERTAERVGEEEAAVF	R	A	A	E	R	E	4	1	0	1	0	0	4	0	0	0	1	0	0	0	0	0	0	0	0	0	0	0	11	0	1202.54	D4GYE2	D4GYE2	52	62	yes	yes	2	0.06542	61.78			1		2048200	0	0
AAAEDELEAERER	DVDAEAELARFEDARAAAEDELEAERERTA	ARAAAEDELEAERERTAERVGEEEAAVFDA	R	A	A	E	R	T	4	2	0	1	0	0	5	0	0	0	1	0	0	0	0	0	0	0	0	0	0	0	13	1	1487.69	D4GYE2	D4GYE2	52	64	yes	yes	2	7.532e-06	134.57				1	42077000	0	0
AAALAGVLVGQVSWHQESER	ESFLDRPLFEAPARRAAALAGVLVGQVSWH	GVLVGQVSWHQESERNVGRPLDAQTKGDQL	R	A	A	E	R	N	4	1	0	0	0	2	2	2	1	0	2	0	0	0	0	2	0	1	0	3	0	0	20	0	2107.08	D4GQN5;HVO_A0206_Cas8;HVO_A0206_Cas11	D4GQN5	584	603	yes	no	2;3;4	9.6347e-126	289.45	36	35	34	50	228330000000	2688900000	31051000000
AADDVLFLIHTSGTTGEPK	LVAAHAGAEVAPVERAADDVLFLIHTSGTT	VLFLIHTSGTTGEPKRVEHVTGGYLAHVAW	R	A	A	P	K	R	2	0	0	2	0	0	1	2	1	1	2	1	0	1	1	1	3	0	0	1	0	0	19	0	1970.99	D4GQI7	D4GQI7	258	276	yes	yes	3	0.024257	63.998			1	1	123380000	0	0
AADKNVESGDGISEGESVGLVTDR	LDVLEEAMKRYATANAADKNVESGDGISEG	DGISEGESVGLVTDRVERVVGTPDNPIGVF	N	A	A	D	R	V	2	1	1	3	0	0	3	4	0	1	1	1	0	0	0	3	1	0	0	3	0	0	24	1	2404.14	D4GQN5;HVO_A0206_Cas8	D4GQN5	228	251	yes	no	2;3	2.3773e-152	331.82	1		3	3	13284000000	43403000	0
AADLDVDK	LDPQLLREVVVGITRAADLDVDKIVAPEAM	VVVGITRAADLDVDKIVAPEAMGIHIATAL	R	A	A	D	K	I	2	0	0	3	0	0	0	0	0	0	1	1	0	0	0	0	0	0	0	1	0	0	8	0	845.413	D4GVW6	D4GVW6	48	55	yes	yes	2	0.031157	101.33		1			24416000	0	24416000
AAFTECCQAADK	YFYAPELLFFAKRYKAAFTECCQAADKAAC	RYKAAFTECCQAADKAACLLPKLDELRDEG	K	A	A	D	K	A	4	0	0	1	2	1	1	0	0	0	0	1	0	1	0	0	1	0	0	0	0	0	12	0	1370.56	CON__P02768-1	CON__P02768-1	187	198	yes	yes	2	1.0443e-13	160.75	1	1	1	1	836960000	219570000	211750000
AAISSLQTALR	______________________________	______________________________	M	A	A	L	R	G	3	1	0	0	0	1	0	0	0	1	2	0	0	0	0	2	1	0	0	0	0	0	11	0	1129.65	D4GW31	D4GW31	2	12	yes	yes	2	1.3851e-32	203.02		1			0	0	0
AALAGVLVGQVSWHQESER	SFLDRPLFEAPARRAAALAGVLVGQVSWHQ	GVLVGQVSWHQESERNVGRPLDAQTKGDQL	A	A	A	E	R	N	3	1	0	0	0	2	2	2	1	0	2	0	0	0	0	2	0	1	0	3	0	0	19	0	2036.04	D4GQN5;HVO_A0206_Cas8;HVO_A0206_Cas11	D4GQN5	585	603	yes	no	2	2.4856e-09	117.92		1			52994000	0	52994000
AALSATESDRVER	LLTALGFNLLGDGLRAALSATESDRVERER	LRAALSATESDRVERERA____________	R	A	A	E	R	E	3	2	0	1	0	0	2	0	0	0	1	0	0	0	0	2	1	0	0	1	0	0	13	1	1403.7	D4GPI7	D4GPI7	283	295	yes	yes	3	9.8368e-06	88.101	1	1			38505000	4021100	34484000
AAPGVDLTQLLNNMR	DLRNVSTGDVNVEMNAAPGVDLTQLLNNMR	AAPGVDLTQLLNNMRSQYEQLAEQNRKDAE	N	A	A	M	R	S	2	1	2	1	0	1	0	1	0	0	3	0	1	0	1	0	1	0	0	1	0	0	15	0	1611.84	CON__P02535-1;CON__P13645	CON__P13645	308	322	no	no	2	1.8131e-28	232.88	1	1	1	1	384690000	15711000	28350000
AASHADVDDGVVAR	EPETALATARRQLERAASHADVDDGVVARL	RAASHADVDDGVVARLKHPTRVQQVSVPLR	R	A	A	A	R	L	4	1	0	3	0	0	0	1	1	0	0	0	0	0	0	1	0	0	0	3	0	0	14	0	1381.66	D4GPR3	D4GPR3	37	50	yes	yes	2;3	1.1284e-06	92.295	1	2			32653000	5700900	26952000
AAVASIAER	SQPWDFVVVEDDETKAAVASIAERAIAAAR	EDDETKAAVASIAERAIAAAREGYREPRKS	K	A	A	E	R	A	4	1	0	0	0	0	1	0	0	1	0	0	0	0	0	1	0	0	0	1	0	0	9	0	886.487	D4GSP8	D4GSP8	66	74	yes	yes	2	0.029266	87.251	1	1			63205000	14952000	48253000
AAVLDDILTELR	RIKRRSGSETDAEGKAAVLDDILTELRAIR	EGKAAVLDDILTELRAIRQAVDGEVGVAGD	K	A	A	L	R	A	2	1	0	2	0	0	1	0	0	1	3	0	0	0	0	0	1	0	0	1	0	0	12	0	1327.73	D4GX79	D4GX79	149	160	yes	yes	2	0.00014671	112.71	1	1			71420000	8152800	63267000
ADALAQTVHGPTLNPER	IAEEPAAPVYWVSELADALAQTVHGPTLNP	ALAQTVHGPTLNPERGGFAPYDNWSLLELA	L	A	D	E	R	G	3	1	1	1	0	1	1	1	1	0	2	0	0	0	2	0	2	0	0	1	0	0	17	0	1788.91	D4GQN5;HVO_A0206_Cas8	D4GQN5	408	424	yes	no	3	0.0030619	71.697			1		15474000	0	0
ADDDAQPFLVSEAVR	VQFHPTAYDPRTDPRADDDAQPFLVSEAVR	ADDDAQPFLVSEAVRGEGAVLRDADGRRFM	R	A	D	V	R	G	3	1	0	3	0	1	1	0	0	0	1	0	0	1	1	1	0	0	0	2	0	0	15	0	1631.78	D4GU13	D4GU13	252	266	yes	yes	2	2.2031e-16	188.6			1	1	160740000	0	0
ADDKETCFAEEGK	AVMDDFAAFVEKCCKADDKETCFAEEGKKL	CKADDKETCFAEEGKKLVAASQAALGL___	K	A	D	G	K	K	2	0	0	2	1	0	3	1	0	0	0	2	0	1	0	0	1	0	0	0	0	0	13	1	1498.62	CON__P02768-1	CON__P02768-1	585	597	yes	yes	2;3	3.1211e-06	110.51	1	2	2		145700000	29429000	50804000
ADDKETCFAEEGKK	AVMDDFAAFVEKCCKADDKETCFAEEGKKL	KADDKETCFAEEGKKLVAASQAALGL____	K	A	D	K	K	L	2	0	0	2	1	0	3	1	0	0	0	3	0	1	0	0	1	0	0	0	0	0	14	2	1626.72	CON__P02768-1	CON__P02768-1	585	598	yes	yes	2;3;4	1.7381e-11	162.38	2	3	3	1	923860000	201210000	274960000
ADFALDLVAEGGEHEMSDVFR	DVMETRVGGGSMVERADFALDLVAEGGEHE	LVAEGGEHEMSDVFRAGEYLDAAGVTKGKG	R	A	D	F	R	A	3	1	0	3	0	0	3	2	1	0	2	0	1	2	0	1	0	0	0	2	0	0	21	0	2307.05	D4GTZ6	D4GTZ6	176	196	yes	yes	3	0.0024618	65.25		1			6305600	0	6305600
ADGALTGTYESAVGNAESR	TWYNQLGSTFIVTAGADGALTGTYESAVGN	LTGTYESAVGNAESRYVLTGRYDSAPATDG	G	A	D	S	R	Y	4	1	1	1	0	0	2	3	0	0	1	0	0	0	0	2	2	0	1	1	0	0	19	0	1867.85	CON__Streptavidin	CON__Streptavidin	36	54	yes	yes	2	0.004672	65.805	1				5597400	5597400	0
ADGDTELEAR	______________________________	______________________________	M	A	D	A	R	L	2	1	0	2	0	0	2	1	0	0	1	0	0	0	0	0	1	0	0	0	0	0	10	0	1075.48	D4GUW1	D4GUW1	2	11	yes	yes	2	0.002908	113.74			1	1	131580000	0	0
ADKNVESGDGISEGESVGLVTDR	DVLEEAMKRYATANAADKNVESGDGISEGE	DGISEGESVGLVTDRVERVVGTPDNPIGVF	A	A	D	D	R	V	1	1	1	3	0	0	3	4	0	1	1	1	0	0	0	3	1	0	0	3	0	0	23	1	2333.1	D4GQN5;HVO_A0206_Cas8	D4GQN5	229	251	yes	no	3	1.9821e-25	135.54			1		71954000	0	0
ADLEMQIESLTEELAYLKK	INGLRRVLDELTLTKADLEMQIESLTEELA	MQIESLTEELAYLKKNHEEEMKDLRNVSTG	K	A	D	K	K	N	2	0	0	1	0	1	4	0	0	1	4	2	1	0	0	1	1	0	1	0	0	0	19	1	2223.13	CON__P13645	CON__P13645	267	285	yes	yes	3	2.6228e-09	104.89	1	1	2	2	313540000	40126000	40906000
ADPPATVGPSTDR	ALKPGGVLFYQHHLRADPPATVGPSTDRYR	LRADPPATVGPSTDRYRFDSNELLRACLDL	R	A	D	D	R	Y	2	1	0	2	0	0	0	1	0	0	0	0	0	0	3	1	2	0	0	1	0	0	13	0	1282.62	D4GRG4	D4GRG4	133	145	yes	yes	2	0.00013484	111.86	1	1			45293000	9179800	36113000
ADQSAWAEAEK	RPDLLVVPGGGWNSRADQSAWAEAEKGEIP	WNSRADQSAWAEAEKGEIPDAIAALHEAGT	R	A	D	E	K	G	4	0	0	1	0	1	2	0	0	0	0	1	0	0	0	1	0	1	0	0	0	0	11	0	1204.54	D4GXS0	D4GXS0	81	91	yes	yes	2	6.4258e-05	127.76	1	1			104280000	26109000	78169000
ADRQDWNTDTVR	IEIEGGKTTAAKVWRADRQDWNTDTVRIDG	VWRADRQDWNTDTVRIDGFTRQNADVGIGE	R	A	D	V	R	I	1	2	1	3	0	1	0	0	0	0	0	0	0	0	0	0	2	1	0	1	0	0	12	1	1475.68	D4GWM8	D4GWM8	54	65	yes	yes	2	3.9847e-10	179.35				1	39323000	0	0
ADTAMLFSK	PGLRQDQSWRNYPVGADTAMLFSKGQDLVE	RNYPVGADTAMLFSKGQDLVETCVLRRGGV	G	A	D	S	K	G	2	0	0	1	0	0	0	0	0	0	1	1	1	1	0	1	1	0	0	0	0	0	9	0	982.479	D4GQN5;HVO_A0206_Cas8	D4GQN5	290	298	yes	no	2	0.0043271	122.19				2	112460000	0	0
AEAESLYQSK	AEVKAQNEDIAQKSKAEAESLYQSKYEELQ	AQKSKAEAESLYQSKYEELQITAGRHGDSV	K	A	E	S	K	Y	2	0	0	0	0	1	2	0	0	0	1	1	0	0	0	2	0	0	1	0	0	0	10	0	1124.54	CON__P04264	CON__P04264	367	376	yes	yes	2	4.0006e-07	159.37	1	1	1	1	1.6569e+09	182190000	295570000
AEAESLYQSKYEELQITAGR	AEVKAQNEDIAQKSKAEAESLYQSKYEELQ	LYQSKYEELQITAGRHGDSVRNSKIEISEL	K	A	E	G	R	H	3	1	0	0	0	2	4	1	0	1	2	1	0	0	0	2	1	0	2	0	0	0	20	1	2285.12	CON__P04264	CON__P04264	367	386	yes	yes	2;3	2.389e-78	236.05	2	2	1	1	1080500000	337120000	457050000
AEAESWYQTK	AEVKAQYEEIAQRSRAEAESWYQTKYEELQ	AQRSRAEAESWYQTKYEELQVTAGRHGDDL	R	A	E	T	K	Y	2	0	0	0	0	1	2	0	0	0	0	1	0	0	0	1	1	1	1	0	0	0	10	0	1211.55	CON__P02538;CON__O95678;CON__P04259;CON__P48668	CON__P48668	350	359	no	no	2	0.14959	61.78	1				12081000	12081000	0
AEAESWYQTKYEELQVTAGR	AEVKAQYEEIAQRSRAEAESWYQTKYEELQ	WYQTKYEELQVTAGRHGDDLRNTKQEIAEI	R	A	E	G	R	H	3	1	0	0	0	2	4	1	0	0	1	1	0	0	0	1	2	1	2	1	0	0	20	1	2358.11	CON__P02538;CON__O95678;CON__P04259;CON__P48668	CON__P48668	350	369	no	no	3	5.7728e-18	133.47	1				52307000	52307000	0
AEDILEEITGQESVR	VVHMGVGEGGRELAKAEDILEEITGQESVR	AEDILEEITGQESVRTISGRASQDFGVRRG	K	A	E	V	R	T	1	1	0	1	0	1	4	1	0	2	1	0	0	0	0	1	1	0	0	1	0	0	15	0	1687.83	P50559	P50559	33	47	yes	yes	2	0.078785	62.891		1			45330000	0	45330000
AEFAEVSK	FKAWAVARLSQRFPKAEFAEVSKLVTDLTK	LSQRFPKAEFAEVSKLVTDLTKVHTECCHG	K	A	E	S	K	L	2	0	0	0	0	0	2	0	0	0	0	1	0	1	0	1	0	0	0	1	0	0	8	0	879.434	CON__P02768-1	CON__P02768-1	250	257	yes	yes	2	0.009322	119.29			2		390590000	0	0
AEFAEVSKLVTDLTK	FKAWAVARLSQRFPKAEFAEVSKLVTDLTK	AEFAEVSKLVTDLTKVHTECCHGDLLECAD	K	A	E	T	K	V	2	0	0	1	0	0	2	0	0	0	2	2	0	1	0	1	2	0	0	2	0	0	15	1	1649.89	CON__P02768-1	CON__P02768-1	250	264	yes	yes	2;3	7.3365e-07	118.13	1	2	1		113020000	14199000	79264000
AEGVASTILGR	AKYSLTQIGSKNGNDAEGVASTILGRVRSW	NGNDAEGVASTILGRVRSWTTQDSVRSVTG	D	A	E	G	R	V	2	1	0	0	0	0	1	2	0	1	1	0	0	0	0	1	1	0	0	1	0	0	11	0	1072.59	D4GQN5;HVO_A0206_Cas8	D4GQN5	116	126	yes	no	2	9.1939e-06	140.84				1	3.1217e+09	0	0
AEGVGVGWVSFLYPHEVR	YSTCLAVQNLWLAARAEGVGVGWVSFLYPH	VGVGWVSFLYPHEVREVLGIPHHVEPIAYL	R	A	E	V	R	E	1	1	0	0	0	0	2	3	1	0	1	0	0	1	1	1	0	1	1	4	0	0	18	0	2001.01	D4GSP8	D4GSP8	146	163	yes	yes	3	0.067191	48.883		1			5616500	0	5616500
AEITNELPR	______________________________	QLENLKAEITNELPRDISVSDVKYEGPELV	K	A	E	P	R	D	1	1	1	0	0	0	2	0	0	1	1	0	0	0	1	0	1	0	0	0	0	0	9	0	1041.55	D4GUM1	D4GUM1	13	21	yes	yes	2	1.0201e-21	194.44			1	1	316620000	0	0
AEKPLLLFGGGVVK	PADSQVEAAARAIERAEKPLLLFGGGVVKA	RAEKPLLLFGGGVVKADATEVARQFATEHR	R	A	E	V	K	A	1	0	0	0	0	0	1	3	0	0	3	2	0	1	1	0	0	0	0	2	0	0	14	1	1426.85	D4GYF4	D4GYF4	227	240	yes	yes	3	0.00027478	79.639			1	1	201990000	0	0
AELYAEVQER	SLIDEARSTVDADARAELYAEVQERIANQY	DADARAELYAEVQERIANQYPDLFIFVQSK	R	A	E	E	R	I	2	1	0	0	0	1	3	0	0	0	1	0	0	0	0	0	0	0	1	1	0	0	10	0	1206.59	D4GP84	D4GP84	516	525	yes	yes	2	0.0035162	93.649				1	0	0	0
AEPEPVEPLVEWSAFEK	AADARQRIDAALDERAEPEPVEPLVEWSAF	PEPVEPLVEWSAFEKLRDDLEDVARLLRRT	R	A	E	E	K	L	2	0	0	0	0	0	5	0	0	0	1	1	0	1	3	1	0	1	0	2	0	0	17	0	1955.95	D4GVJ5	D4GVJ5	218	234	yes	yes	2	0.0022152	103.97				1	353930000	0	0
AEQNRKDAEAWFNEK	LTQLLNNMRSQYEQLAEQNRKDAEAWFNEK	AEQNRKDAEAWFNEKSKELTTEIDNNIEQI	L	A	E	E	K	S	3	1	2	1	0	1	3	0	0	0	0	2	0	1	0	0	0	1	0	0	0	0	15	2	1834.86	CON__P13645;CON__Q7Z3Y7	CON__P13645	329	343	yes	no	3	8.1054e-11	131.4				1	108250000	0	0
AESGGELYGTDSK	ASLEDVMALYGVLAVAESGGELYGTDSKLE	AVAESGGELYGTDSKLEPFVDDGRLVTIDI	V	A	E	S	K	L	1	0	0	1	0	0	2	3	0	0	1	1	0	0	0	2	1	0	1	0	0	0	13	0	1312.58	D4GQN5;HVO_A0206_Cas8	D4GQN5	38	50	yes	no	2	0.0021028	92.611			1	1	85074000	0	0
AFKAWAVAR	KQRLKCASLQKFGERAFKAWAVARLSQRFP	QKFGERAFKAWAVARLSQRFPKAEFAEVSK	R	A	F	A	R	L	4	1	0	0	0	0	0	0	0	0	0	1	0	1	0	0	0	1	0	1	0	0	9	1	1018.57	CON__P02768-1	CON__P02768-1	234	242	yes	yes	2	0.0008671	134.85		1			59170000	0	59170000
AFLLGGDIPEWFTQR	AVFDSAVVFDADVWRAFLLGGDIPEWFTQR	AFLLGGDIPEWFTQRQFVVWNIRLPRVLVG	R	A	F	Q	R	Q	1	1	0	1	0	1	1	2	0	1	2	0	0	2	1	0	1	1	0	0	0	0	15	0	1748.89	D4GPJ8	D4GPJ8	73	87	yes	yes	2	1.2997e-28	186.87		1			189900000	0	189900000
AFPGVDLDDVVR	SGIVAAAAFEEAGVRAFPGVDLDDVVRMAG	GVRAFPGVDLDDVVRMAGTVEDHEGTRQLE	R	A	F	V	R	M	1	1	0	3	0	0	0	1	0	0	1	0	0	1	1	0	0	0	0	3	0	0	12	0	1301.66	D4GVJ5	D4GVJ5	165	176	yes	yes	2	4.3452e-10	155.84			1	1	607490000	0	0
AFPVDHDGAGVFAGLEDGFPAGR	YGGTIGHAPEPIHGKAFPVDHDGAGVFAGL	AGVFAGLEDGFPAGRYHSLVATDVPDCFDV	K	A	F	G	R	Y	4	1	0	3	0	0	1	5	1	0	1	0	0	3	2	0	0	0	0	2	0	0	23	0	2301.08	P33974	P33974	113	135	yes	yes	3	2.8176e-05	51.526		1			10636000	0	10636000
AFQIAYEYQIPSIVLYDQK	FAPGNAAEAYYQTRKAFQIAYEYQIPSIVL	AYEYQIPSIVLYDQKLGGELSNVPASVFDE	K	A	F	Q	K	L	2	0	0	1	0	3	1	0	0	3	1	1	0	1	1	1	0	0	3	1	0	0	19	0	2288.17	D4GXF1	D4GXF1	372	390	yes	yes	2	1.8192e-13	117.7				1	0	0	0
AFVTAGNR	QGLRVSEDSDRTALRAFVTAGNRERVRLGK	SDRTALRAFVTAGNRERVRLGKYLVVPYPD	R	A	F	N	R	E	2	1	1	0	0	0	0	1	0	0	0	0	0	1	0	0	1	0	0	1	0	0	8	0	834.435	D4GWL5	D4GWL5	127	134	yes	yes	2	0.00020597	143.37				1	65216000	0	0
AGAVDNLDEIIQAAHGVMVAR	ENLGAEIPIIAKIERAGAVDNLDEIIQAAH	LDEIIQAAHGVMVARGDLGVECPLEEVPII	R	A	G	A	R	G	5	1	1	2	0	1	1	2	1	2	1	0	1	0	0	0	0	0	0	3	0	0	21	0	2149.09	D4GUB6	D4GUB6	217	237	yes	yes	3	5.2834e-38	133.16			1	1	489560000	0	0
AGELTPLK	VLRRGGVETYALPYFAGELTPLKAQSLYGA	TYALPYFAGELTPLKAQSLYGAIQSLDRES	F	A	G	L	K	A	1	0	0	0	0	0	1	1	0	0	2	1	0	0	1	0	1	0	0	0	0	0	8	0	827.475	D4GQN5;HVO_A0206_Cas8	D4GQN5	322	329	yes	no	2	0.013752	113.7			1	1	335790000	0	0
AGEYLDAAGVTK	LVAEGGEHEMSDVFRAGEYLDAAGVTKGKG	VFRAGEYLDAAGVTKGKGTQGPVKRWGVQK	R	A	G	T	K	G	3	0	0	1	0	0	1	2	0	0	1	1	0	0	0	0	1	0	1	1	0	0	12	0	1193.59	D4GTZ6	D4GTZ6	197	208	yes	yes	2	3.6903e-05	93.096	1	1			15119000	15119000	0
AGGDVSVSFIR	ALVRGVGSYKRAAERAGGDVSVSFIRKWAR	AAERAGGDVSVSFIRKWARVHDLPQSVRRH	R	A	G	I	R	K	1	1	0	1	0	0	0	2	0	1	0	0	0	1	0	2	0	0	0	2	0	0	11	0	1106.57	D4GSA8	D4GSA8	97	107	yes	yes	2	5.9304e-12	168.8	1	1			132480000	32149000	100330000
AGGGGGFGAAGGFGGR	SLVGLGGTKSISISVAGGGGGFGAAGGFGG	GGGGGFGAAGGFGGRGGGFGGGSGFGGGSG	V	A	G	G	R	G	3	1	0	0	0	0	0	10	0	0	0	0	0	2	0	0	0	0	0	0	0	0	16	0	1251.57	CON__P35908;CON__P35908v2	CON__P35908	77	92	yes	no	2	1.1642e-25	148.32	1		1		0	0	0
AGGLNSLSR	NIIKVDRGSGSWEDRAGGLNSLSRKAEGKA	GSWEDRAGGLNSLSRKAEGKAGSVTVRIIP	R	A	G	S	R	K	1	1	1	0	0	0	0	2	0	0	2	0	0	0	0	2	0	0	0	0	0	0	9	0	873.467	D4GTX6	D4GTX6	123	131	yes	yes	2	1.3842e-15	189.53	1	1			947250000	264440000	682810000
AGGYVDDLTR	AVAVAVPAGVTSAVRAGGYVDDLTRVASLV	TSAVRAGGYVDDLTRVASLVGVSMPNFWLG	R	A	G	T	R	V	1	1	0	2	0	0	0	2	0	0	1	0	0	0	0	0	1	0	1	1	0	0	10	0	1065.51	D4GPI6	D4GPI6	128	137	yes	yes	2	0.00040361	154.49	1	1			73836000	19671000	54165000
AGILDGRPAVTHGSALSDLR	TTVAGVCTGGILLARAGILDGRPAVTHGSA	GRPAVTHGSALSDLRETAAVVVEARVVDDG	R	A	G	L	R	E	3	2	0	2	0	0	0	3	1	1	3	0	0	0	1	2	1	0	0	1	0	0	20	1	2005.07	D4GXS0	D4GXS0	121	140	yes	yes	3;4	1.0329e-24	155.87	2	2			1.7495e+09	319950000	1429500000
AGLHVFTHR	GIASTSQNFAKALMRAGLHVFTHRHYPSRI	AKALMRAGLHVFTHRHYPSRIRGGHTYTEV	R	A	G	H	R	H	1	1	0	0	0	0	0	1	2	0	1	0	0	1	0	0	1	0	0	1	0	0	9	0	1036.56	D4GXF1	D4GXF1	32	40	yes	yes	2	3.5815e-15	186.13			1	1	659680000	0	0
AGLNVFTGEVEDAFDAGVVETAHAK	TLVDLRAAHEDGQVRAGLNVFTGEVEDAFD	EDAFDAGVVETAHAKEQAVASASEAANLVL	R	A	G	A	K	E	5	0	1	2	0	0	3	3	1	0	1	1	0	2	0	0	2	0	0	4	0	0	25	0	2546.23	O30560	O30560	478	502	yes	yes	3	2.3568e-37	145.25			1	2	2.1342e+09	0	0
AGPNELDDSDHHVK	HIGADVVDTVAIIKKAGPNELDDSDHHVKT	KAGPNELDDSDHHVKTLINVTVEDGEVVIV	K	A	G	V	K	T	1	0	1	3	0	0	1	1	2	0	1	1	0	0	1	1	0	0	0	1	0	0	14	0	1532.69	D4GVR1	D4GVR1	154	167	yes	yes	3	0.013699	69.345		1			14292000	0	14292000
AGPTKPEVR	______________________________	LPHDAKAGPTKPEVRAVTLDKLGLRPTDHF	K	A	G	V	R	A	1	1	0	0	0	0	1	1	0	0	0	1	0	0	2	0	1	0	0	1	0	0	9	1	953.529	D4GP64	D4GP64	12	20	yes	yes	2	1.2281e-21	191.85	1	1			2.029e+09	139060000	1.8899e+09
AGSVTVRIIPAPQGLGLAAAETVR	RAGGLNSLSRKAEGKAGSVTVRIIPAPQGL	PAPQGLGLAAAETVRNILELAGVQDAWTKS	K	A	G	V	R	N	5	2	0	0	0	1	1	3	0	2	2	0	0	0	2	1	2	0	0	3	0	0	24	1	2346.34	D4GTX6	D4GTX6	137	160	yes	yes	3	0.0032461	61.801		1			14447000	0	14447000
AGVLVGQVSWHQESER	DRPLFEAPARRAAALAGVLVGQVSWHQESE	GVLVGQVSWHQESERNVGRPLDAQTKGDQL	L	A	G	E	R	N	1	1	0	0	0	2	2	2	1	0	1	0	0	0	0	2	0	1	0	3	0	0	16	0	1780.89	D4GQN5;HVO_A0206_Cas8;HVO_A0206_Cas11	D4GQN5	588	603	yes	no	2;3	4.0817e-67	234.61	2	3	2	3	2524400000	242120000	1079900000
AIDALDDAR	______________________________	______________________________	K	A	I	A	R	D	3	1	0	3	0	0	0	0	0	1	1	0	0	0	0	0	0	0	0	0	0	0	9	0	958.472	D4GVH2	D4GVH2	5	13	yes	yes	2	0.0092485	111.74	1	1			56646000	12241000	44406000
AIEDSLGVVR	ILRGGTEHVVDELERAIEDSLGVVRTTLED	DELERAIEDSLGVVRTTLEDGKVLPGGGAP	R	A	I	V	R	T	1	1	0	1	0	0	1	1	0	1	1	0	0	0	0	1	0	0	0	2	0	0	10	0	1057.58	O30561	O30561	388	397	yes	yes	2	8.7e-07	157.86			1	1	544520000	0	0
AIGGGLSSVGGGSSTIK	SGLGIGGGFSSSSGRAIGGGLSSVGGGSST	GGGLSSVGGGSSTIKYTTTSSSSRKSYKH_	R	A	I	I	K	Y	1	0	0	0	0	0	0	6	0	2	1	1	0	0	0	4	1	0	0	1	0	0	17	0	1446.77	CON__P02538;CON__P48668	CON__P48668	534	550	no	no	2	1.5652e-14	144.47	1	1	1		239580000	93172000	105090000
AILNAVEDLGHEPVWLR	VRVGVLSLHNSKETKAILNAVEDLGHEPVW	LNAVEDLGHEPVWLRRENAAVSIEDGEVTV	K	A	I	L	R	R	2	1	1	1	0	0	2	1	1	1	3	0	0	0	1	0	0	1	0	2	0	0	17	0	1931.03	D4GX49	D4GX49	23	39	yes	yes	3	4.7816e-20	158.17			1	1	223130000	0	0
AIPHFIGEIPTR	YALAHEVGCPLAVQRAIPHFIGEIPTRTLE	VQRAIPHFIGEIPTRTLEAELVKSANSASS	R	A	I	T	R	T	1	1	0	0	0	0	1	1	1	3	0	0	0	1	2	0	1	0	0	0	0	0	12	0	1349.75	D4GRJ5	D4GRJ5	147	158	yes	yes	3	1.378e-09	145.41	1	1			119690000	29446000	90247000
AITPSVSR	VSFRSGGSRSFSTASAITPSVSRTSFTSVS	RSFSTASAITPSVSRTSFTSVSRSGGGGGG	S	A	I	S	R	T	1	1	0	0	0	0	0	0	0	1	0	0	0	0	1	2	1	0	0	1	0	0	8	0	829.466	CON__P13647	CON__P13647	22	29	no	no	2	0.022339	107.59	1				6577300	6577300	0
AKEAGSGVLVAGENYGQGSSR	SDFTLSRVDETFAQRAKEAGSGVLVAGENY	GVLVAGENYGQGSSREHAAMCPMYLGIEAV	R	A	K	S	R	E	3	1	1	0	0	1	2	5	0	0	1	1	0	0	0	3	0	0	1	2	0	0	21	1	2035.99	D4GTI4	D4GTI4	519	539	yes	yes	2	9.6635e-90	298.1				1	239510000	0	0
AKEVLEDNAIEVTEDDRETLTK	HATTIAQGYRQAAEKAKEVLEDNAIEVTED	NAIEVTEDDRETLTKIAATAMTGKGAESAK	K	A	K	T	K	I	2	1	1	3	0	0	5	0	0	1	2	2	0	0	0	0	3	0	0	2	0	0	22	2	2517.24	O30561	O30561	137	158	yes	yes	3;4	8.0759e-75	214.92			1	2	591980000	0	0
AKVYALDSEYR	TKNSLENALTSALEKAKVYALDSEYRSDRD	ALEKAKVYALDSEYRSDRDMLFPETVDRLL	K	A	K	Y	R	S	2	1	0	1	0	0	1	0	0	0	1	1	0	0	0	1	0	0	2	1	0	0	11	1	1313.66	D4GQN5;HVO_A0206_Cas8;HVO_A0206_Cas11	D4GQN5	634	644	yes	no	2;3	1.0085e-11	163.64	3	3	2	2	6.7878e+09	441880000	2.0752e+09
AKVYALDSEYRSDR	TKNSLENALTSALEKAKVYALDSEYRSDRD	KAKVYALDSEYRSDRDMLFPETVDRLLETT	K	A	K	D	R	D	2	2	0	2	0	0	1	0	0	0	1	1	0	0	0	2	0	0	2	1	0	0	14	2	1671.82	D4GQN5;HVO_A0206_Cas8;HVO_A0206_Cas11	D4GQN5	634	647	yes	no	3;4	0.00058218	97.69	2	2			53911000	21985000	31926000
AKVYALDSEYRSDRDMLFPETVDR	TKNSLENALTSALEKAKVYALDSEYRSDRD	YRSDRDMLFPETVDRLLETTEDMPSAWPIE	K	A	K	D	R	L	2	3	0	4	0	0	2	0	0	0	2	1	1	1	1	2	1	0	2	2	0	0	24	3	2875.38	D4GQN5;HVO_A0206_Cas8;HVO_A0206_Cas11	D4GQN5	634	657	yes	no	4	0.0031011	62.064	1		1		87803000	40465000	0
ALAAGVEK	NLPSAYLTGYLAGKRALAAGVEKAVLDIGL	GYLAGKRALAAGVEKAVLDIGLNTATPGNK	R	A	L	E	K	A	3	0	0	0	0	0	1	1	0	0	1	1	0	0	0	0	0	0	0	1	0	0	8	0	757.433	P50563	P50563	93	100	yes	yes	1;2	0.026881	104.37	1	2			231550000	33942000	197600000
ALAGVLVGQVSWHQESER	FLDRPLFEAPARRAAALAGVLVGQVSWHQE	GVLVGQVSWHQESERNVGRPLDAQTKGDQL	A	A	L	E	R	N	2	1	0	0	0	2	2	2	1	0	2	0	0	0	0	2	0	1	0	3	0	0	18	0	1965.01	D4GQN5;HVO_A0206_Cas8;HVO_A0206_Cas11	D4GQN5	586	603	yes	no	3	2.7236e-07	105.39			1		52797000	0	0
ALAGVTETLTEAAAAEGIADYVEFR	______________________________	EAAAAEGIADYVEFRMDGATTPLDALDEYD	Y	A	L	F	R	M	7	1	0	1	0	0	4	2	0	1	2	0	0	1	0	0	3	0	1	2	0	0	25	0	2567.28	D4GSJ8	D4GSJ8	7	31	yes	yes	3	4.2623e-05	69.133		1			12953000	0	12953000
ALAQTVHGPTLNPER	EEPAAPVYWVSELADALAQTVHGPTLNPER	ALAQTVHGPTLNPERGGFAPYDNWSLLELA	D	A	L	E	R	G	2	1	1	0	0	1	1	1	1	0	2	0	0	0	2	0	2	0	0	1	0	0	15	0	1602.85	D4GQN5;HVO_A0206_Cas8	D4GQN5	410	424	yes	no	2;3	1.5632e-58	228.61			2	2	1226900000	0	0
ALDTVGVDVSR	TAFGRHVRASGENPKALDTVGVDVSRVRYA	ENPKALDTVGVDVSRVRYAGVLLSGFLAGI	K	A	L	S	R	V	1	1	0	2	0	0	0	1	0	0	1	0	0	0	0	1	1	0	0	3	0	0	11	0	1130.59	D4GXX0	D4GXX0	236	246	yes	yes	2	0.0024509	100.02	1	1			52417000	8250100	44167000
ALDVAAGSGR	SPALRAYLDELPDGRALDVAAGSGRNALFL	LPDGRALDVAAGSGRNALFLAANGYRVDAL	R	A	L	G	R	N	3	1	0	1	0	0	0	2	0	0	1	0	0	0	0	1	0	0	0	1	0	0	10	0	915.477	D4GRG4	D4GRG4	34	43	yes	yes	2	0.025693	70.816		1			25355000	0	25355000
ALEAGVPVEEIQAIEAAPR	GILTAIHAFNDEAFKALEAGVPVEEIQAIE	GVPVEEIQAIEAAPRLNRIGVQEDWEAYIE	K	A	L	P	R	L	5	1	0	0	0	1	4	1	0	2	1	0	0	0	2	0	0	0	0	2	0	0	19	0	1962.04	Q48332	Q48332	539	557	yes	yes	2;3	1.4677e-41	176.81			2	2	979590000	0	0
ALEALGVDVVVPDVR	YTNHVQVERGKAAVRALEALGVDVVVPDVR	ALEALGVDVVVPDVRSSGRAPLSQGMIATA	R	A	L	V	R	S	2	1	0	2	0	0	1	1	0	0	2	0	0	0	1	0	0	0	0	5	0	0	15	0	1550.87	D4H037	D4H037	521	535	yes	yes	2	1.1626e-11	143.17				1	81205000	0	0
ALEEANADLEVK	QNLNDRLASYLDKVRALEEANADLEVKIRD	KVRALEEANADLEVKIRDWYQRQRPAEIKD	R	A	L	V	K	I	3	0	1	1	0	0	3	0	0	0	2	1	0	0	0	0	0	0	0	1	0	0	12	0	1300.65	CON__P02533;CON__P08779	CON__P02533	135	146	no	no	2	1.223e-09	147.12	1		1	1	251500000	47344000	0
ALEESNYELEGK	QNLNDRLASYLDKVRALEESNYELEGKIKE	KVRALEESNYELEGKIKEWYEKHGNSHQGE	R	A	L	G	K	I	1	0	1	0	0	0	4	1	0	0	2	1	0	0	0	1	0	0	1	0	0	0	12	0	1380.64	CON__P02535-1;CON__P13645	CON__P13645	166	177	no	no	2	8.2836e-14	163.94	1	1	1	1	2527900000	625440000	783850000
ALEESNYELEGKIKEWYEK	QNLNDRLASYLDKVRALEESNYELEGKIKE	SNYELEGKIKEWYEKHGNSHQGEPRDYSKY	R	A	L	E	K	H	1	0	1	0	0	0	6	1	0	1	2	3	0	0	0	1	0	1	2	0	0	0	19	2	2357.14	CON__P02535-1;CON__P13645	CON__P13645	166	184	no	no	3;4	4.7724e-06	96.544	2	1	1		100540000	39713000	41525000
ALELVSEYLSEISSVTAR	VMEGLMYAYHPRTERALELVSEYLSEISSV	LVSEYLSEISSVTARFSFHLNRTDDIRLDG	R	A	L	A	R	F	2	1	0	0	0	0	3	0	0	1	3	0	0	0	0	4	1	0	1	2	0	0	18	0	1966.03	D4H0F1	D4H0F1	131	148	yes	yes	2	2.0433e-09	110.29	1	1			20272000	3871900	16400000
ALITAIGGGVGDEFDIEK	EKHRLDRILENDEIRALITAIGGGVGDEFD	TAIGGGVGDEFDIEKARYQRLILMTDADVD	R	A	L	E	K	A	2	0	0	2	0	0	2	4	0	3	1	1	0	1	0	0	1	0	0	1	0	0	18	0	1803.93	D4GZ01	D4GZ01	474	491	yes	yes	2	3.7734e-12	114.7			1	1	134040000	0	0
ALLPPDESLPTVITVR	EKGSDTLEALEEAIKALLPPDESLPTVITV	LLPPDESLPTVITVRLRLDAGRLSHGEESG	K	A	L	V	R	L	1	1	0	1	0	0	1	0	0	1	3	0	0	0	3	1	2	0	0	2	0	0	16	0	1719.98	D4GQN5;HVO_A0206_Cas8	D4GQN5	174	189	yes	no	2;3;4	2.2522e-46	164.9	18	3	19	31	191160000000	1088800000	337810000
ALLSSWGR	LTTDFVVPTMVAEDRALLSSWGRVVPVFRA	TMVAEDRALLSSWGRVVPVFRAELSEFGLY	R	A	L	G	R	V	1	1	0	0	0	0	0	1	0	0	2	0	0	0	0	2	0	1	0	0	0	0	8	0	888.482	D4GVH2	D4GVH2	204	211	yes	yes	2	0.010328	117.93		1			17969000	0	17969000
ALNEDLIR	VPRSVREVASVIYRRALNEDLIRGRSIEGV	ASVIYRRALNEDLIRGRSIEGVATSALYAA	R	A	L	I	R	G	1	1	1	1	0	0	1	0	0	1	2	0	0	0	0	0	0	0	0	0	0	0	8	0	942.513	D4GYB5	D4GYB5	163	170	yes	yes	2	0.00024438	143		1			39637000	0	39637000
ALNEINQFYQK	TEEVKITVDDKHYQKALNEINQFYQKFPQY	HYQKALNEINQFYQKFPQYLQYLYQGPIVL	K	A	L	Q	K	F	1	0	2	0	0	2	1	0	0	1	1	1	0	1	0	0	0	0	1	0	0	0	11	0	1366.69	CON__P02663	CON__P02663	81	91	yes	yes	2	1.4958e-05	138.1		1			497090000	0	497090000
ALPYFAGELTPLK	LVETCVLRRGGVETYALPYFAGELTPLKAQ	TYALPYFAGELTPLKAQSLYGAIQSLDRES	Y	A	L	L	K	A	2	0	0	0	0	0	1	1	0	0	3	1	0	1	2	0	1	0	1	0	0	0	13	0	1418.78	D4GQN5;HVO_A0206_Cas8	D4GQN5	317	329	yes	no	1;2	3.8896e-12	158.47	1		2	2	26790000000	23511000	0
ALQAATPIALAAIGGLYAEK	DLPGSDLVTVGALERALQAATPIALAAIGG	TPIALAAIGGLYAEKSGVFNIGLEGFMIFG	R	A	L	E	K	S	7	0	0	0	0	1	1	2	0	2	3	1	0	0	1	0	1	0	1	0	0	0	20	0	1941.09	D4GU47	D4GU47	47	66	yes	yes	3	1.7973e-13	88.574		1			8694500	0	8694500
ALTGTYESAVGNAESR	NQLGSTFIVTAGADGALTGTYESAVGNAES	LTGTYESAVGNAESRYVLTGRYDSAPATDG	G	A	L	S	R	Y	3	1	1	0	0	0	2	2	0	0	1	0	0	0	0	2	2	0	1	1	0	0	16	0	1624.77	CON__Streptavidin	CON__Streptavidin	39	54	yes	yes	2	0.070713	75.045	1				0	0	0
ALTSALEK	AQTKGDQLTKNSLENALTSALEKAKVYALD	TKNSLENALTSALEKAKVYALDSEYRSDRD	N	A	L	E	K	A	2	0	0	0	0	0	1	0	0	0	2	1	0	0	0	1	1	0	0	0	0	0	8	0	831.47	D4GQN5;HVO_A0206_Cas8;HVO_A0206_Cas11	D4GQN5	626	633	yes	no	2	0.0012391	133.6	1	1	1	1	3.5814e+09	955890000	2625500000
ALTSALEKAK	AQTKGDQLTKNSLENALTSALEKAKVYALD	NSLENALTSALEKAKVYALDSEYRSDRDML	N	A	L	A	K	V	3	0	0	0	0	0	1	0	0	0	2	2	0	0	0	1	1	0	0	0	0	0	10	1	1030.6	D4GQN5;HVO_A0206_Cas8;HVO_A0206_Cas11	D4GQN5	626	635	yes	no	2	0.053937	63.534		1			9285800	0	9285800
ALVDVPSPFDGTVK	EVTEDQVLAEVETDKALVDVPSPFDGTVKE	KALVDVPSPFDGTVKELLAEEGEVVPVGDV	K	A	L	V	K	E	1	0	0	2	0	0	0	1	0	0	1	1	0	1	2	1	1	0	0	3	0	0	14	0	1443.76	D4GY19	D4GY19	45	58	yes	yes	2	0.0063338	78.692			1		64768000	0	0
ALYGSYER	TGEDNEDHQPVMIHRALYGSYERFFMVLIE	QPVMIHRALYGSYERFFMVLIEHFNGKFPF	R	A	L	E	R	F	1	1	0	0	0	0	1	1	0	0	1	0	0	0	0	1	0	0	2	0	0	0	8	0	957.456	D4GZP8	D4GZP8	512	519	yes	yes	2	0.0016157	130.04			1	2	199000000	0	0
ALYGVLAVAESGGELYGTDSK	AFWHGRPPASLEDVMALYGVLAVAESGGEL	AVAESGGELYGTDSKLEPFVDDGRLVTIDI	M	A	L	S	K	L	3	0	0	1	0	0	2	4	0	0	3	1	0	0	0	2	1	0	2	2	0	0	21	0	2099.04	D4GQN5;HVO_A0206_Cas8	D4GQN5	30	50	yes	no	2;3	5.9398e-25	200.76			2		252940000	0	0
AMKPWIQPK	FALPQYLKTVYQHQKAMKPWIQPKTKVIPY	VYQHQKAMKPWIQPKTKVIPYVRYL_____	K	A	M	P	K	T	1	0	0	0	0	1	0	0	0	1	0	2	1	0	2	0	0	1	0	0	0	0	9	1	1097.61	CON__P02663	CON__P02663	189	197	yes	yes	3	0.03772	80.438		1			51496000	0	51496000
ANEGLDGVDHGVDATVVVDR	DGYYRRGDPLDHLDKANEGLDGVDHGVDAT	DGVDHGVDATVVVDRLGDDGFDHDLKGNQH	K	A	N	D	R	L	2	1	1	4	0	0	1	3	1	0	1	0	0	0	0	0	1	0	0	5	0	0	20	0	2036.98	D4GUW1	D4GUW1	207	226	yes	yes	2;3	7.0943e-55	252.05			1	2	449630000	0	0
ANLENVDK	EPGLLREIVIKIIRKANLENVDKIVTPAAM	VIKIIRKANLENVDKIVTPAAMGIHISTAV	K	A	N	D	K	I	1	0	2	1	0	0	1	0	0	0	1	1	0	0	0	0	0	0	0	1	0	0	8	0	901.451	D4GVR1	D4GVR1	49	56	yes	yes	2	0.12087	63.565		1			0	0	0
ANLFNFGIVPLAIDEETYAK	GIEAVLAQSFARIHKANLFNFGIVPLAIDE	FGIVPLAIDEETYAKIEQGDDVEIVDDVAE	K	A	N	A	K	I	3	0	2	1	0	0	2	1	0	2	2	1	0	2	1	0	1	0	1	1	0	0	20	0	2224.14	D4GTI4	D4GTI4	565	584	yes	yes	2;3	1.6286e-13	168			2	2	4711100000	0	0
ANPDDPYSPIAR	SYSPRALSDLREWIRANPDDPYSPIARRRY	WIRANPDDPYSPIARRRYNECVRSLRAIDE	R	A	N	A	R	R	2	1	1	2	0	0	0	0	0	1	0	0	0	0	3	1	0	0	1	0	0	0	12	0	1314.62	D4GQJ3	D4GQJ3	63	74	yes	yes	2	0.0012981	99.815		1			39859000	0	39859000
ANVAETFVNTPR	IERTFKTAVSPNLMKANVAETFVNTPRSIY	LMKANVAETFVNTPRSIYREYLTRYEEASN	K	A	N	P	R	S	2	1	2	0	0	0	1	0	0	0	0	0	0	1	1	0	2	0	0	2	0	0	12	0	1317.67	D4GP95	D4GP95	184	195	yes	yes	2	1.4146e-36	213.31			1	1	123220000	0	0
APDTPVGIVHGAGR	RSNYEKCCEILLEHRAPDTPVGIVHGAGRD	RAPDTPVGIVHGAGRDDEEVEIVDLGDLPD	R	A	P	G	R	D	2	1	0	1	0	0	0	3	1	1	0	0	0	0	2	0	1	0	0	2	0	0	14	0	1345.71	D4GP59	D4GP59	277	290	yes	yes	2;3	0.028875	75.387	2				32595000	32595000	0
APNDIDLEK	YGASIAYAPIVSDERAPNDIDLEKLSYLVE	IVSDERAPNDIDLEKLSYLVEWVSAAR___	R	A	P	E	K	L	1	0	1	2	0	0	1	0	0	1	1	1	0	0	1	0	0	0	0	0	0	0	9	0	1013.5	D4GSJ8	D4GSJ8	202	210	yes	yes	2	0.011268	108.81	1	1			574900000	119240000	455650000
APPSLDYPFGTDGQAR	LEVITQSQLGTNPNRAPPSLDYPFGTDGQA	PPSLDYPFGTDGQARSLLPRVAYGAWYAML	R	A	P	A	R	S	2	1	0	2	0	1	0	2	0	0	1	0	0	1	3	1	1	0	1	0	0	0	16	0	1690.8	D4GSM7	D4GSM7	77	92	yes	yes	2	4.9146e-44	193.62	1	1			302580000	34544000	268030000
APPTNLSEHAEPR	EFSSDEEKERFLGERAPPTNLSEHAEPRVD	ERAPPTNLSEHAEPRVDARAGVESDD____	R	A	P	P	R	V	2	1	1	0	0	0	2	0	1	0	1	0	0	0	3	1	1	0	0	0	0	0	13	0	1417.69	D4GZX6	D4GZX6	953	965	yes	yes	3	0.019642	59.185		1			22755000	0	22755000
APSTYGGGLSVSSR	GSSRISSVLAGGSCRAPSTYGGGLSVSSRF	RAPSTYGGGLSVSSRFSSGGACGLGGGYGG	R	A	P	S	R	F	1	1	0	0	0	0	0	3	0	0	1	0	0	0	1	4	1	0	1	1	0	0	14	0	1337.66	CON__P08779	CON__P08779	42	55	yes	yes	2	1.8758e-46	217.14	1		1		72920000	60322000	0
APSTYGGGLSVSSSR	GSSRISSVLAGGSCRAPSTYGGGLSVSSSR	APSTYGGGLSVSSSRFSSGGAYGLGGGYGG	R	A	P	S	R	F	1	1	0	0	0	0	0	3	0	0	1	0	0	0	1	5	1	0	1	1	0	0	15	0	1424.69	CON__P02533	CON__P02533	42	56	yes	yes	2	7.0108e-17	155.99	1	1	1		220070000	107700000	84173000
APYDNWSLLELATEDFEESR	QTVHGPTLNPERGGFAPYDNWSLLELATED	WSLLELATEDFEESRKFGFYRIVGHQFTDS	F	A	P	S	R	K	2	1	1	2	0	0	4	0	0	0	3	0	0	1	1	2	1	1	1	0	0	0	20	0	2384.08	D4GQN5;HVO_A0206_Cas8	D4GQN5	428	447	yes	no	2	6.4669e-14	154.07				1	92638000	0	0
APYDNWSLLELATEDFEESRK	QTVHGPTLNPERGGFAPYDNWSLLELATED	SLLELATEDFEESRKFGFYRIVGHQFTDSA	F	A	P	R	K	F	2	1	1	2	0	0	4	0	0	0	3	1	0	1	1	2	1	1	1	0	0	0	21	1	2512.18	D4GQN5;HVO_A0206_Cas8	D4GQN5	428	448	yes	no	3	5.9602e-30	155.53			1	1	570270000	0	0
AQSLYGAIQSLDR	TYALPYFAGELTPLKAQSLYGAIQSLDRES	LKAQSLYGAIQSLDRESDYDDSGGSPLARV	K	A	Q	D	R	E	2	1	0	1	0	2	0	1	0	1	2	0	0	0	0	2	0	0	1	0	0	0	13	0	1420.73	D4GQN5;HVO_A0206_Cas8	D4GQN5	330	342	yes	no	2;3	4.0032e-51	226.71	10	1	18	20	183410000000	1115900000	32993000
AQTVHGPTLNPER	PAAPVYWVSELADALAQTVHGPTLNPERGG	ALAQTVHGPTLNPERGGFAPYDNWSLLELA	L	A	Q	E	R	G	1	1	1	0	0	1	1	1	1	0	1	0	0	0	2	0	2	0	0	1	0	0	13	0	1418.73	D4GQN5;HVO_A0206_Cas8	D4GQN5	412	424	yes	no	2;3	7.1918e-16	193.96				2	429890000	0	0
AQVEVAFPELDDIEDDGLRDR	______________________________	FPELDDIEDDGLRDRVREAWCLGLARGGWR	R	A	Q	D	R	V	2	2	0	5	0	1	3	1	0	1	2	0	0	1	1	0	0	0	0	2	0	0	21	1	2401.14	D4GRJ5	D4GRJ5	7	27	yes	yes	3	8.4166e-08	96.487		1			49705000	0	49705000
AQYEEIANR	NNRNLDLDSIIAEVKAQYEEIANRSRTEAE	IIAEVKAQYEEIANRSRTEAESWYQTKYEE	K	A	Q	N	R	S	2	1	1	0	0	1	2	0	0	1	0	0	0	0	0	0	0	0	1	0	0	0	9	0	1092.52	CON__P13647	CON__P13647	344	352	yes	yes	2	7.9727e-06	151.29	1	1	1		186090000	63293000	77757000
AQYEEIAQR	NSRNLDLDSIIAEVKAQYEEIAQRSKEEAE	IIAEVKAQYEEIAQRSKEEAEALYHSKYEE	K	A	Q	Q	R	S	2	1	0	0	0	2	2	0	0	1	0	0	0	0	0	0	0	0	1	0	0	0	9	0	1106.54	CON__P02538;CON__P04259;CON__P48668;CON__ENSEMBL:ENSBTAP00000038253;CON__P35908;CON__P35908v2;CON__P19013	CON__P35908	360	368	no	no	2	2.9824e-10	174.27	1	1	1	1	1.6123e+09	270130000	315310000
AREEIDDIAER	HPTAIIRGFNLASEKAREEIDDIAERVDPD	ASEKAREEIDDIAERVDPDDEELLKKVAET	K	A	R	E	R	V	2	2	0	2	0	0	3	0	0	2	0	0	0	0	0	0	0	0	0	0	0	0	11	1	1315.64	O30560	O30560	137	147	yes	yes	2;3	1.3933e-34	215.08			1	2	571930000	0	0
AREEIDDIAERVDPDDEELLK	HPTAIIRGFNLASEKAREEIDDIAERVDPD	DIAERVDPDDEELLKKVAETSMTGKSSELN	K	A	R	L	K	K	2	2	0	5	0	0	5	0	0	2	2	1	0	0	1	0	0	0	0	1	0	0	21	2	2469.19	O30560	O30560	137	157	yes	yes	3	0.0089437	57.945				1	159480000	0	0
AREEIDDIAERVDPDDEELLKK	HPTAIIRGFNLASEKAREEIDDIAERVDPD	IAERVDPDDEELLKKVAETSMTGKSSELNK	K	A	R	K	K	V	2	2	0	5	0	0	5	0	0	2	2	2	0	0	1	0	0	0	0	1	0	0	22	3	2597.28	O30560	O30560	137	158	yes	yes	3;4;5	2.172e-38	163.18				3	2279000000	0	0
ARYEEIAR	NNRYLDFSSIITEVRARYEEIARSSKAEAE	SIITEVRARYEEIARSSKAEAEALYQTKVY	R	A	R	A	R	S	2	2	0	0	0	0	2	0	0	1	0	0	0	0	0	0	0	0	1	0	0	0	8	1	1006.52	CON__Q8N1N4-2;CON__Q7RTT2	CON__Q8N1N4-2	287	294	yes	no	2	0.1409	68.383	1				2108900	2108900	0
ASFIDKVR	KSREREQIKSLNNQFASFIDKVRFLEQQNQ	KSLNNQFASFIDKVRFLEQQNQVLQTKWEL	F	A	S	V	R	F	1	1	0	1	0	0	0	0	0	1	0	1	0	1	0	1	0	0	0	1	0	0	8	1	934.524	CON__P04264;CON__P02538;CON__O95678;CON__P07744;CON__Q14CN4-1;CON__P04259;CON__P48668;CON__ENSEMBL:ENSBTAP00000038253;CON__P13647;CON__P35908;CON__P35908v2;CON__Q01546;CON__Q6IFZ6;CON__Q7Z794;CON__Q6NXH9;CON__Q8N1N4-2;CON__Q7RTT2	CON__P04264	192	199	no	no	2	0.01348	113.89			1		10890000	0	0
ASFIVSTPETR	WVRITTLGCCREVGRASFIVSTPETRILVD	EVGRASFIVSTPETRILVDCGDKPGSDDVP	R	A	S	T	R	I	1	1	0	0	0	0	1	0	0	1	0	0	0	1	1	2	2	0	0	1	0	0	11	0	1206.62	D4GUM1	D4GUM1	196	206	yes	yes	2	0.0059617	85.355				1	122090000	0	0
ASLENSLEETK	MQNLEIELQSQLSMKASLENSLEETKGRYC	LSMKASLENSLEETKGRYCMQLAQIQEMIG	K	A	S	T	K	G	1	0	1	0	0	0	3	0	0	0	2	1	0	0	0	2	1	0	0	0	0	0	11	0	1219.59	CON__P02533;CON__P08779;CON__Q9Z2K1;CON__Q3ZAW8	CON__P02533	353	363	no	no	2	9.8913e-05	125.71	1		1		54477000	23288000	0
ASLPQLGNTDGR	GDSESVAVLMPHPERASLPQLGNTDGRGVL	PERASLPQLGNTDGRGVLAGFEG_______	R	A	S	G	R	G	1	1	1	1	0	1	0	2	0	0	2	0	0	0	1	1	1	0	0	0	0	0	12	0	1227.62	D4GVC1	D4GVC1	205	216	yes	yes	2	0.071338	62.303	1				9308100	9308100	0
ASMLFDEYLR	RRVVDHRLIAGVPLDASMLFDEYLRRYHDE	GVPLDASMLFDEYLRRYHDESEGGDLPPHQ	D	A	S	L	R	R	1	1	0	1	0	0	1	0	0	0	2	0	1	1	0	1	0	0	1	0	0	0	10	0	1243.59	D4GQN5;HVO_A0206_Cas8	D4GQN5	491	500	yes	no	2	0.0033389	112.41			1		8029600	0	0
ASQDFGVR	EEITGQESVRTISGRASQDFGVRRGEPVGA	VRTISGRASQDFGVRRGEPVGAKVTLRGDT	R	A	S	V	R	R	1	1	0	1	0	1	0	1	0	0	0	0	0	1	0	1	0	0	0	1	0	0	8	0	878.425	P50559	P50559	53	60	yes	yes	2	0.016255	128.86		1			0	0	0
ASTSTTIR	______________________________	______________________________	M	A	S	I	R	S	1	1	0	0	0	0	0	0	0	1	0	0	0	0	0	2	3	0	0	0	0	0	8	0	835.44	CON__P02538;CON__P04259;CON__P48668	CON__P48668	2	9	no	no	2	0.0052135	124.83	1	1			179090000	116510000	62579000
ASTSTTIRSHSSSR	______________________________	MASTSTTIRSHSSSRRGFSANSARLPGVSR	M	A	S	S	R	R	1	2	0	0	0	0	0	0	1	1	0	0	0	0	0	6	3	0	0	0	0	0	14	1	1476.73	CON__P02538;CON__P04259;CON__P48668	CON__P48668	2	15	no	no	3	1.3005e-07	128.9	1	1			163770000	128750000	35025000
ASTSTTIRSHSSSRR	______________________________	ASTSTTIRSHSSSRRGFSANSARLPGVSRS	M	A	S	R	R	G	1	3	0	0	0	0	0	0	1	1	0	0	0	0	0	6	3	0	0	0	0	0	15	2	1632.83	CON__P02538;CON__P04259;CON__P48668	CON__P48668	2	16	no	no	3	0.00036893	95.631	1				8980200	8980200	0
ATEDFEESRK	RGGFAPYDNWSLLELATEDFEESRKFGFYR	SLLELATEDFEESRKFGFYRIVGHQFTDSA	L	A	T	R	K	F	1	1	0	1	0	0	3	0	0	0	0	1	0	1	0	1	1	0	0	0	0	0	10	1	1210.55	D4GQN5;HVO_A0206_Cas8	D4GQN5	439	448	yes	no	2;3	0.020607	70.256			2		16583000	0	0
ATEIIDVSAEQGLLSGK	RFASALDLSEEVQAKATEIIDVSAEQGLLS	EIIDVSAEQGLLSGKSPTGFAAAAIYAASL	K	A	T	G	K	S	2	0	0	1	0	1	2	2	0	2	2	1	0	0	0	2	1	0	0	1	0	0	17	0	1729.91	D4GYB5	D4GYB5	250	266	yes	yes	2	3.5223e-13	130.1		1			61013000	0	61013000
ATEQQSGEALSESR	______________________________	MATEQQSGEALSESRRSGPYASAVNWVEAL	M	A	T	S	R	R	2	1	0	0	0	2	3	1	0	0	1	0	0	0	0	3	1	0	0	0	0	0	14	0	1491.68	D4GVR5	D4GVR5	2	15	yes	yes	2	9.9909e-05	110.66		1			13531000	0	13531000
ATGESTTESVR	______________________________	______________________________	M	A	T	V	R	I	1	1	0	0	0	0	2	1	0	0	0	0	0	0	0	2	3	0	0	1	0	0	11	0	1136.53	D4H0F4	D4H0F4	2	12	yes	yes	2	0.026339	68.76		1			6979500	0	6979500
ATGGGLSSVGGGSSTIK	SGLGVGGGFSSSSGRATGGGLSSVGGGSST	GGGLSSVGGGSSTIKYTTTSSSSRKSYKH_	R	A	T	I	K	Y	1	0	0	0	0	0	0	6	0	1	1	1	0	0	0	4	2	0	0	1	0	0	17	0	1434.73	CON__P04259	CON__P04259	534	550	yes	yes	2	3.2358e-13	131.32	1	1	1		89510000	36844000	37085000
ATHGLNRPLPVR	QLGHQPSAAAVEQFRATHGLNRPLPVRYAD	QFRATHGLNRPLPVRYADWLSEVARGDFGT	R	A	T	V	R	Y	1	2	1	0	0	0	0	1	1	0	2	0	0	0	2	0	1	0	0	1	0	0	12	1	1329.76	D4GPI6	D4GPI6	57	68	yes	yes	3	1.1871e-05	91.752		1			77119000	0	77119000
ATMQNLNDR	SSFGGVDGLLAGGEKATMQNLNDRLASYLD	LAGGEKATMQNLNDRLASYLDKVRALEEAN	K	A	T	D	R	L	1	1	2	1	0	1	0	0	0	0	1	0	1	0	0	0	1	0	0	0	0	0	9	0	1061.49	CON__Q04695;CON__Q9C075;CON__Q99PS0	CON__Q04695	86	94	no	no	2	0.053611	70.919	1				4119800	4119800	0
ATNIPISPNSTYYGNLR	DPSVITSCKALRKLKATNIPISPNSTYYGN	NIPISPNSTYYGNLRGSNELAKKDVGVILG	K	A	T	L	R	G	1	1	3	0	0	0	0	1	0	2	1	0	0	0	2	2	2	0	2	0	0	0	17	0	1879.94	D4GVX9	D4GVX9	558	574	yes	yes	2;3	1.7931e-28	175.48			2	1	289390000	0	0
ATYNALKNASQSR	TKSDGNTRTTVNLAKATYNALKNASQSRTP	AKATYNALKNASQSRTPRRAREVRQEVRE_	K	A	T	S	R	T	3	1	2	0	0	1	0	0	0	0	1	1	0	0	0	2	1	0	1	0	0	0	13	1	1422.72	D4GTX6	D4GTX6	188	200	yes	yes	3	0.014544	80.469	1	1			21655000	5946400	15708000
AVAALTLVYTPR	LALVAIFPDDLGLWRAVAALTLVYTPRFAR	LWRAVAALTLVYTPRFARVVRGAALTVLEN	R	A	V	P	R	F	3	1	0	0	0	0	0	0	0	0	2	0	0	0	1	0	2	0	1	2	0	0	12	0	1273.74	D4GSM7	D4GSM7	170	181	yes	yes	2	0.026786	77.379	1				6673400	6673400	0
AVAESGGELYGTDSK	PPASLEDVMALYGVLAVAESGGELYGTDSK	AVAESGGELYGTDSKLEPFVDDGRLVTIDI	L	A	V	S	K	L	2	0	0	1	0	0	2	3	0	0	1	1	0	0	0	2	1	0	1	1	0	0	15	0	1482.68	D4GQN5;HVO_A0206_Cas8	D4GQN5	36	50	yes	no	2	1.2869e-21	164.04			1	1	1436400000	0	0
AVAESGGELYGTDSKLEPFVDDGR	PPASLEDVMALYGVLAVAESGGELYGTDSK	YGTDSKLEPFVDDGRLVTIDIDLTGETPNV	L	A	V	G	R	L	2	1	0	3	0	0	3	4	0	0	2	1	0	1	1	2	1	0	1	2	0	0	24	1	2511.18	D4GQN5;HVO_A0206_Cas8	D4GQN5	36	59	yes	no	2;3	3.2885e-101	238.12			1	2	1.0699e+09	0	0
AVEALDAEEPVNGLEAR	TDQRMWTDRLTQYVRAVEALDAEEPVNGLE	EALDAEEPVNGLEARRLADMLQDSAFGTND	R	A	V	A	R	R	4	1	1	1	0	0	4	1	0	0	2	0	0	0	1	0	0	0	0	2	0	0	17	0	1781.88	D4GRV6	D4GRV6	390	406	yes	yes	2	2.8328e-27	204.48				1	164480000	0	0
AVLDDSGIDYGIEAGDGAFYGPK	VGSDEIWEQAETQLRAVLDDSGIDYGIEAG	DYGIEAGDGAFYGPKIDFAFKDALGRKWDG	R	A	V	P	K	I	3	0	0	4	0	0	1	5	0	2	1	1	0	1	1	1	0	0	2	1	0	0	23	0	2329.07	D4GZP8	D4GZP8	442	464	yes	yes	2	1.1793e-40	165.49			1	1	993130000	0	0
AVLDIGLNTATPGNK	GYLAGKRALAAGVEKAVLDIGLNTATPGNK	AVLDIGLNTATPGNKVFAVQEGAIDAGLEI	K	A	V	N	K	V	2	0	2	1	0	0	0	2	0	1	2	1	0	0	1	0	2	0	0	1	0	0	15	0	1482.8	P50563	P50563	101	115	yes	yes	2	1.3172e-46	211.64	1	1			367520000	106500000	261010000
AVLFGIDR	MESEGNPMSNRHNRRAVLFGIDRQEILDEI	SNRHNRRAVLFGIDRQEILDEIFYGQGAVQ	R	A	V	D	R	Q	1	1	0	1	0	0	0	1	0	1	1	0	0	1	0	0	0	0	0	1	0	0	8	0	889.502	D4GUS3	D4GUS3	329	336	yes	yes	2	0.0012166	133.81				1	1306400000	0	0
AVLFGIDRQEILDEIFYGQGAVQK	MESEGNPMSNRHNRRAVLFGIDRQEILDEI	EILDEIFYGQGAVQKGPWYPDSDWTSPKLK	R	A	V	Q	K	G	2	1	0	2	0	3	2	3	0	3	2	1	0	2	0	0	0	0	1	2	0	0	24	1	2708.42	D4GUS3	D4GUS3	329	352	yes	yes	3	3.6607e-20	121.14				1	170640000	0	0
AVMDDFAAFVEK	ELVKHKPKATKEQLKAVMDDFAAFVEKCCK	QLKAVMDDFAAFVEKCCKADDKETCFAEEG	K	A	V	E	K	C	3	0	0	2	0	0	1	0	0	0	0	1	1	2	0	0	0	0	0	2	0	0	12	0	1341.63	CON__P02768-1	CON__P02768-1	570	581	yes	yes	2;3	0.00063483	107.24	2	2	2		1.5528e+09	456280000	395240000
AVTMALIHDLGEAR	LCLLYAEQEDVDPQKAVTMALIHDLGEART	KAVTMALIHDLGEARTGDIATRAEDGRQTI	K	A	V	A	R	T	3	1	0	1	0	0	1	1	1	1	2	0	1	0	0	0	1	0	0	1	0	0	14	0	1495.78	D4GQG9	D4GQG9	59	72	yes	yes	2;3	0.0087158	75.669	1	1			45676000	3153600	42523000
AVTVSEEYLAR	______________________________	MNARAVTVSEEYLARLEHGADWREEIEEFC	R	A	V	A	R	L	2	1	0	0	0	0	2	0	0	0	1	0	0	0	0	1	1	0	1	2	0	0	11	0	1236.63	D4GYQ9	D4GYQ9	5	15	yes	yes	2	0.027445	66.435	1				0	0	0
AYELLSLSR	NPRSLKGNVSTMHAKAYELLSLSRNDVVGE	STMHAKAYELLSLSRNDVVGESDKQEFCED	K	A	Y	S	R	N	1	1	0	0	0	0	1	0	0	0	3	0	0	0	0	2	0	0	1	0	0	0	9	0	1050.57	D4GRV6	D4GRV6	80	88	yes	yes	2	9.388e-10	170.22				1	127440000	0	0
AYETLVAELYGPAVAAR	IVQMRLFIKYLNPLRAYETLVAELYGPAVA	ETLVAELYGPAVAARLFKAGLAERLTIEST	R	A	Y	A	R	L	5	1	0	0	0	0	2	1	0	0	2	0	0	0	1	0	1	0	2	2	0	0	17	0	1792.94	D4GYA0	D4GYA0	238	254	yes	yes	2	2.8439e-06	100.72	1	1			13418000	3970600	9447500
AYLDELPDGR	TGTYPTDPEPSPALRAYLDELPDGRALDVA	SPALRAYLDELPDGRALDVAAGSGRNALFL	R	A	Y	G	R	A	1	1	0	2	0	0	1	1	0	0	2	0	0	0	1	0	0	0	1	0	0	0	10	0	1147.55	D4GRG4	D4GRG4	24	33	yes	yes	2	0.005117	106.93	1	1			37994000	9630300	28363000
AYRGDDEDDDFR	GFYRIVGHQFTDSAFAYRGDDEDDDFRRVV	SAFAYRGDDEDDDFRRVVDHRLIAGVPLDA	F	A	Y	F	R	R	1	2	0	5	0	0	1	1	0	0	0	0	0	1	0	0	0	0	1	0	0	0	12	1	1472.58	D4GQN5;HVO_A0206_Cas8	D4GQN5	465	476	yes	no	2;3	3.6789e-10	156.58			2	1	183340000	0	0
AYRGDDEDDDFRR	GFYRIVGHQFTDSAFAYRGDDEDDDFRRVV	AFAYRGDDEDDDFRRVVDHRLIAGVPLDAS	F	A	Y	R	R	V	1	3	0	5	0	0	1	1	0	0	0	0	0	1	0	0	0	0	1	0	0	0	13	2	1628.68	D4GQN5;HVO_A0206_Cas8	D4GQN5	465	477	yes	no	2;3;4	2.5715e-30	241.4			3	3	5767700000	0	0
CCTESLVNR	CVLHEKTPVSDRVTKCCTESLVNRRPCFSA	SDRVTKCCTESLVNRRPCFSALEVDETYVP	K	C	C	N	R	R	0	1	1	0	2	0	1	0	0	0	1	0	0	0	0	1	1	0	0	1	0	0	9	0	1137.49	CON__P02768-1;CON__P02769	CON__P02768-1	500	508	yes	no	2	0.010233	110.31		1			34849000	0	34849000
CVVAVGNR	MVQRMTDSGRRVKFRCVVAVGNRDGYLGYA	GRRVKFRCVVAVGNRDGYLGYAEARDDQVG	R	C	V	N	R	D	1	1	1	0	1	0	0	1	0	0	0	0	0	0	0	0	0	0	0	3	0	0	8	0	873.449	D4GTX6	D4GTX6	73	80	yes	yes	2	0.0093736	119.22	1	1			54543000	10371000	44172000
CYVLGHAHGR	DMPSAWPIEKRELQFCYVLGHAHGRRSMPV	RELQFCYVLGHAHGRRSMPVAFDLHEKEDE	F	C	Y	G	R	R	1	1	0	0	1	0	0	2	2	0	1	0	0	0	0	0	0	0	1	1	0	0	10	0	1168.56	D4GQN5;HVO_A0206_Cas8;HVO_A0206_Cas11	D4GQN5	679	688	yes	no	2	0.0024564	139.31		1		1	25441000	0	0
DAAFAIGPGLGK	PDGTELSVEEGATVRDAAFAIGPGLGKDTV	TVRDAAFAIGPGLGKDTVAGVVDGELVDKE	R	D	A	G	K	D	3	0	0	1	0	0	0	3	0	1	1	1	0	1	1	0	0	0	0	0	0	0	12	0	1115.6	D4GZP8	D4GZP8	24	35	yes	yes	1;2	1.0602e-05	121.83			1	2	1.0613e+09	0	0
DAEAWFNEK	NMRSQYEQLAEQNRKDAEAWFNEKSKELTT	AEQNRKDAEAWFNEKSKELTTEIDNNIEQI	K	D	A	E	K	S	2	0	1	1	0	0	2	0	0	0	0	1	0	1	0	0	0	1	0	0	0	0	9	0	1108.48	CON__P13645;CON__Q7Z3Y7;CON__Q7Z3Y8;CON__Q148H6;CON__Q7Z3Z0	CON__P13645	335	343	yes	no	2	8.1912e-06	151.04	1	1	1	1	1277600000	419840000	278520000
DAEGVASTILGR	GAKYSLTQIGSKNGNDAEGVASTILGRVRS	NGNDAEGVASTILGRVRSWTTQDSVRSVTG	N	D	A	G	R	V	2	1	0	1	0	0	1	2	0	1	1	0	0	0	0	1	1	0	0	1	0	0	12	0	1187.61	D4GQN5;HVO_A0206_Cas8	D4GQN5	115	126	yes	no	2	1.6802e-60	240.38			1	1	2620700000	0	0
DAEQSLVFGHPLHPTPK	RGDEERLYGFDTTFRDAEQSLVFGHPLHPT	EQSLVFGHPLHPTPKSRQGIPAHESRAYAP	R	D	A	P	K	S	1	0	0	1	0	1	1	1	2	0	2	1	0	1	3	1	1	0	0	1	0	0	17	0	1871.95	D4GP46	D4GP46	146	162	yes	yes	3;4	0.022108	66.965			2		72056000	0	0
DAFEGIAASGVR	YLGITDTVEPSDLAKDAFEGIAASGVRQAY	LAKDAFEGIAASGVRQAYLQRGYSVEEVEV	K	D	A	V	R	Q	3	1	0	1	0	0	1	2	0	1	0	0	0	1	0	1	0	0	0	1	0	0	12	0	1191.59	A0A6M5CKI3	A0A6M5CKI3	102	113	yes	yes	2	2.1014e-06	128.27	1	1			119080000	24301000	94781000
DAGEIAGLDVER	TVPAYFNDKQRQATKDAGEIAGLDVERIVN	ATKDAGEIAGLDVERIVNEPTAASMAYGLD	K	D	A	E	R	I	2	1	0	2	0	0	2	2	0	1	1	0	0	0	0	0	0	0	0	1	0	0	12	0	1243.6	Q1XBW2	Q1XBW2	135	146	yes	yes	2	1.1517e-08	121.9				1	0	0	0
DALAASDDAFADLSGFER	ANPARIEKPGVDSLRDALAASDDAFADLSG	AASDDAFADLSGFERGQTPR__________	R	D	A	E	R	G	5	1	0	4	0	0	1	1	0	0	2	0	0	2	0	2	0	0	0	0	0	0	18	0	1869.84	D4GWD6	D4GWD6	612	629	yes	yes	2	1.2725e-05	88.087			1		10145000	0	0
DALPEDQQLTLEIAR	DEENELQEIVQLVGKDALPEDQQLTLEIAR	DALPEDQQLTLEIARYLREAYLQQNAFHPT	K	D	A	A	R	Y	2	1	0	2	0	2	2	0	0	1	3	0	0	0	1	0	1	0	0	0	0	0	15	0	1710.88	Q48332	Q48332	484	498	yes	yes	2	5.9861e-22	170.52				1	422890000	0	0
DAQEYNIR	PMIIMGEDAQRVKDRDAQEYNIRAARAVAE	AQRVKDRDAQEYNIRAARAVAEAVRSTLGP	R	D	A	I	R	A	1	1	1	1	0	1	1	0	0	1	0	0	0	0	0	0	0	0	1	0	0	0	8	0	1007.47	O30560	O30560	25	32	yes	yes	2	0.00037363	141.78			1	1	727100000	0	0
DASMLFDEYLR	FRRVVDHRLIAGVPLDASMLFDEYLRRYHD	GVPLDASMLFDEYLRRYHDESEGGDLPPHQ	L	D	A	L	R	R	1	1	0	2	0	0	1	0	0	0	2	0	1	1	0	1	0	0	1	0	0	0	11	0	1358.62	D4GQN5;HVO_A0206_Cas8	D4GQN5	490	500	yes	no	2	0.0001787	120.99			1		15635000	0	0
DASVATHSVLGSTVDRR	WADGGRLDSVDAALRDASVATHSVLGSTVD	SVATHSVLGSTVDRRLYRVELSERPPAIYT	R	D	A	R	R	L	2	2	0	2	0	0	0	1	1	0	1	0	0	0	0	3	2	0	0	3	0	0	17	1	1769.9	D4GPE9	D4GPE9	61	77	yes	yes	3	1.0598e-35	179.56	1	1			183150000	33095000	150050000
DATTSLLLPFDAGR	______________________________	RDATTSLLLPFDAGRWARLAFIALFIGGLG	R	D	A	G	R	W	2	1	0	2	0	0	0	1	0	0	3	0	0	1	1	1	2	0	0	0	0	0	14	0	1475.76	D4GVH2	D4GVH2	14	27	yes	yes	2	0.058388	57.019	1	1			16901000	3432400	13469000
DAVDATSLDR	PGKAMLAQLPADDRRDAVDATSLDRHTDQT	ADDRRDAVDATSLDRHTDQTITSAAALRKE	R	D	A	D	R	H	2	1	0	3	0	0	0	0	0	0	1	0	0	0	0	1	1	0	0	1	0	0	10	0	1061.5	D4GQU3	D4GQU3	156	165	yes	yes	2	3.3386e-06	149.94	1				8422100	8422100	0
DDDGIDTNNVSIEK	DLLSELVVDAVLAVKDDDGIDTNNVSIEKV	KDDDGIDTNNVSIEKVVGGTIDNSELVEGV	K	D	D	E	K	V	0	0	2	4	0	0	1	1	0	2	0	1	0	0	0	1	1	0	0	1	0	0	14	0	1533.68	O30561	O30561	189	202	yes	yes	2	0.00065352	90.05			1		0	0	0
DDETLQELAK	GGSPLARVTYELRESDDETLQELAKTELRF	ELRESDDETLQELAKTELRFYTITLPIGDD	S	D	D	A	K	T	1	0	0	2	0	1	2	0	0	0	2	1	0	0	0	0	1	0	0	0	0	0	10	0	1160.56	D4GQN5;HVO_A0206_Cas8	D4GQN5	365	374	yes	no	2	1.9295e-05	138.06				1	0	0	0
DDGSLDVFTGFR	KHPTRVQQVSVPLRRDDGSLDVFTGFRAQH	LRRDDGSLDVFTGFRAQHDDVRGPYKGGLR	R	D	D	F	R	A	0	1	0	3	0	0	0	2	0	0	1	0	0	2	0	1	1	0	0	1	0	0	12	0	1327.6	D4GPR3	D4GPR3	67	78	yes	yes	2	7.761e-11	159.79		1			28998000	0	28998000
DDNPNLPR	AKQEPERNECFLQHKDDNPNLPRLVRPEVD	ECFLQHKDDNPNLPRLVRPEVDVMCTAFHD	K	D	D	P	R	L	0	1	2	2	0	0	0	0	0	0	1	0	0	0	2	0	0	0	0	0	0	0	8	0	939.441	CON__P02768-1	CON__P02768-1	131	138	yes	yes	2	8.9101e-06	153.15	1	1	1		446800000	125010000	132970000
DDQVGGAIQK	AVGNRDGYLGYAEARDDQVGGAIQKAIEVA	YAEARDDQVGGAIQKAIEVAKLNIIKVDRG	R	D	D	Q	K	A	1	0	0	2	0	2	0	2	0	1	0	1	0	0	0	0	0	0	0	1	0	0	10	0	1029.51	D4GTX6	D4GTX6	91	100	yes	yes	2	0.0024741	116.25	1	1			632230000	154560000	477680000
DDSGGSPLAR	SLYGAIQSLDRESDYDDSGGSPLARVTYEL	RESDYDDSGGSPLARVTYELRESDDETLQE	Y	D	D	A	R	V	1	1	0	2	0	0	0	2	0	0	1	0	0	0	1	2	0	0	0	0	0	0	10	0	973.446	D4GQN5;HVO_A0206_Cas8	D4GQN5	347	356	yes	no	2	0.00074551	115.49			2	1	53032000	0	0
DEAGELFYVEGIGDDVHGVTLLLR	DSIEAAVLGRASVRRDEAGELFYVEGIGDD	EGIGDDVHGVTLLLRGSTDHVVDELERGVQ	R	D	E	L	R	G	1	1	0	3	0	0	3	4	1	1	4	0	0	1	0	0	1	0	1	3	0	0	24	0	2616.31	O30560	O30560	355	378	yes	yes	3	6.0668e-20	115.55	1			1	152830000	7688200	0
DEFHDPDGQWTGTSGR	GRTQDLPSEVLDLVRDEFHDPDGQWTGTSG	EFHDPDGQWTGTSGRARTVPFNTDQFDESG	R	D	E	G	R	A	0	1	0	3	0	1	1	3	1	0	0	0	0	1	1	1	2	1	0	0	0	0	16	0	1803.74	D4H050	D4H050	165	180	yes	yes	3	0.00011287	92.842			1	1	229090000	0	0
DELREQDVELIVSHYDR	VDVELRTIRECGWLRDELREQDVELIVSHY	LREQDVELIVSHYDRHKKPQKTELLQIVSE	R	D	E	D	R	H	0	2	0	3	0	1	3	0	1	1	2	0	0	0	0	1	0	0	1	2	0	0	17	1	2115.02	D4GSJ8	D4GSJ8	100	116	yes	yes	3;4	2.9486e-19	145.33	1	2			227460000	0	227460000
DESLPTVITVR	TLEALEEAIKALLPPDESLPTVITVRLRLD	LLPPDESLPTVITVRLRLDAGRLSHGEESG	P	D	E	V	R	L	0	1	0	1	0	0	1	0	0	1	1	0	0	0	1	1	2	0	0	2	0	0	11	0	1228.67	D4GQN5;HVO_A0206_Cas8	D4GQN5	179	189	yes	no	2	0.0006722	111.65			1		109790000	0	0
DESSQYGLTER	ISIELISITQNPRERDESSQYGLTERQQEA	PRERDESSQYGLTERQQEALTLAISRGYYE	R	D	E	E	R	Q	0	1	0	1	0	1	2	1	0	0	1	0	0	0	0	2	1	0	1	0	0	0	11	0	1283.56	D4GY03	D4GY03	152	162	yes	yes	2	0.0059781	96.89		1			19753000	0	19753000
DETLQELAK	GSPLARVTYELRESDDETLQELAKTELRFY	ELRESDDETLQELAKTELRFYTITLPIGDD	D	D	E	A	K	T	1	0	0	1	0	1	2	0	0	0	2	1	0	0	0	0	1	0	0	0	0	0	9	0	1045.53	D4GQN5;HVO_A0206_Cas8	D4GQN5	366	374	yes	no	2	0.00097094	133.6			1		150570000	0	0
DFDTTSLPAIR	PIEPPTMTTETETETDFDTTSLPAIREHRL	ETETDFDTTSLPAIREHRLESFLDRPLFEA	T	D	F	I	R	E	1	1	0	2	0	0	0	0	0	1	1	0	0	1	1	1	2	0	0	0	0	0	11	0	1234.62	D4GQN5;HVO_A0206_Cas8;HVO_A0206_Cas11	D4GQN5	554	564	yes	no	2	5.6677e-12	169.12	1	1			447270000	173350000	273920000
DGAGIVAPDDETPTWSER	______________________________	GIVAPDDETPTWSERKARKTGLSRLTYEYF	S	D	G	E	R	K	2	1	0	3	0	0	2	2	0	1	0	0	0	0	2	1	2	1	0	1	0	0	18	0	1914.86	D4GUI1	D4GUI1	14	31	yes	yes	2	1.1206e-05	121.56		1			604820000	0	604820000
DGEAFVSPEAVQEYAQAQR	EEGVDIDAVPATEMRDGEAFVSPEAVQEYA	FVSPEAVQEYAQAQREAQAADAEAVSAEAD	R	D	G	Q	R	E	4	1	0	1	0	3	3	1	0	0	0	0	0	1	1	1	0	0	1	2	0	0	19	0	2093.97	D4GY19	D4GY19	233	251	yes	yes	2;3	2.5756e-09	105.06			2		96096000	0	0
DGGSGSEPETALATAR	MMNEDGKNRNGEAVTDGGSGSEPETALATA	GGSGSEPETALATARRQLERAASHADVDDG	T	D	G	A	R	R	3	1	0	1	0	0	2	3	0	0	1	0	0	0	1	2	2	0	0	0	0	0	16	0	1517.7	D4GPR3	D4GPR3	16	31	yes	yes	2	5.8939e-06	102.66		1			16632000	0	16632000
DGISEGESVGLVTDR	RYATANAADKNVESGDGISEGESVGLVTDR	DGISEGESVGLVTDRVERVVGTPDNPIGVF	G	D	G	D	R	V	0	1	0	2	0	0	2	3	0	1	1	0	0	0	0	2	1	0	0	2	0	0	15	0	1532.73	D4GQN5;HVO_A0206_Cas8	D4GQN5	237	251	yes	no	2	1.4128e-16	151.26			1	1	466250000	0	0
DGISEGESVGLVTDRVER	RYATANAADKNVESGDGISEGESVGLVTDR	SEGESVGLVTDRVERVVGTPDNPIGVFSVK	G	D	G	E	R	V	0	2	0	2	0	0	3	3	0	1	1	0	0	0	0	2	1	0	0	3	0	0	18	1	1916.94	D4GQN5;HVO_A0206_Cas8	D4GQN5	237	254	yes	no	2;3	2.2335e-41	179.65			1	2	872220000	0	0
DGSGATVYVNTAAIPPWLPR	MRENEVLQAVFRFARDGSGATVYVNTAAIP	TVYVNTAAIPPWLPREIALGVSRTRTSTER	R	D	G	P	R	E	3	1	1	1	0	0	0	2	0	1	1	0	0	0	3	1	2	1	1	2	0	0	20	0	2084.07	D4GVX9	D4GVX9	646	665	yes	yes	2	0.031734	50.563			1		16736000	0	0
DGTIILLYHLR	PSIIRESLHHVTILKDGTIILLYHLRGDLD	TILKDGTIILLYHLRGDLDQVRTYLTDHKE	K	D	G	L	R	G	0	1	0	1	0	0	0	1	1	2	3	0	0	0	0	0	1	0	1	0	0	0	11	0	1312.75	D4GQF3	D4GQF3	40	50	yes	yes	2;3	7.1824e-12	167.24	2	4			169180000	53125000	116060000
DGVLAGIDEGYYHR	AYIEEIREMGDGSVRDGVLAGIDEGYYHRE	RDGVLAGIDEGYYHREISEASYEYQSRVED	R	D	G	H	R	E	1	1	0	2	0	0	1	3	1	1	1	0	0	0	0	0	0	0	2	1	0	0	14	0	1563.73	D4GUW0	D4GUW0	438	451	yes	yes	2	1.9564e-21	157.38				1	77646000	0	0
DHDAVTDLDLWL	AGELNLRAFEEPLERDHDAVTDLDLWL___	LERDHDAVTDLDLWL_______________	R	D	H	W	L	-	1	0	0	4	0	0	0	0	1	0	3	0	0	0	0	0	1	1	0	1	0	0	12	0	1411.66	D4GYQ9	D4GYQ9	128	139	yes	yes	2	2.7625e-07	131.06		1			4873200	0	4873200
DHLDAGSVASPYR	LVASGEVSAPVVVTRDHLDAGSVASPYRET	TRDHLDAGSVASPYRETEAMRDGTDAVADW	R	D	H	Y	R	E	2	1	0	2	0	0	0	1	1	0	1	0	0	0	1	2	0	0	1	1	0	0	13	0	1386.65	D4GRM3	D4GRM3	463	475	yes	yes	2	0.0077373	80.24			1		13256000	0	0
DHLRSEYDEK	RKEREAKDVSVEAFRDHLRSEYDEKRTEPD	VEAFRDHLRSEYDEKRTEPDFLADEE____	R	D	H	E	K	R	0	1	0	2	0	0	2	0	1	0	1	1	0	0	0	1	0	0	1	0	0	0	10	1	1290.58	D4GZP8	D4GZP8	623	632	yes	yes	2	0.016401	77.732				1	0	0	0
DIADIPYAWNIHEVTNVEHVR	VREAWCLGLARGGWRDIADIPYAWNIHEVT	YAWNIHEVTNVEHVRGVTRIAVRAAEEQRD	R	D	I	V	R	G	2	1	2	2	0	0	2	0	2	3	0	0	0	0	1	0	1	1	1	3	0	0	21	0	2490.23	D4GRJ5	D4GRJ5	43	63	yes	yes	3;4	6.1489e-12	109.66	2	1			71971000	41332000	30639000
DIIEEDLDIER	DLEQEDLEAIEDEMRDIIEEDLDIERVVVD	DEMRDIIEEDLDIERVVVDREEALEKYADN	R	D	I	E	R	V	0	1	0	3	0	0	3	0	0	3	1	0	0	0	0	0	0	0	0	0	0	0	11	0	1358.66	D4GZP8	D4GZP8	127	137	yes	yes	2	0.0030938	96.89			1		54113000	0	0
DILVVSYTR	DKVEEILEQDGVTIRDILVVSYTRAAAAEV	DGVTIRDILVVSYTRAAAAEVRDRLAERLD	R	D	I	T	R	A	0	1	0	1	0	0	0	0	0	1	1	0	0	0	0	1	1	0	1	2	0	0	9	0	1064.59	D4GRV6	D4GRV6	40	48	yes	yes	2	6.4875e-06	153.04				1	144460000	0	0
DKNVESGDGISEGESVGLVTDR	VLEEAMKRYATANAADKNVESGDGISEGES	DGISEGESVGLVTDRVERVVGTPDNPIGVF	A	D	K	D	R	V	0	1	1	3	0	0	3	4	0	1	1	1	0	0	0	3	1	0	0	3	0	0	22	1	2262.06	D4GQN5;HVO_A0206_Cas8	D4GQN5	230	251	yes	no	2;3	7.5406e-61	151.01			2	2	186120000	0	0
DKNVESGDGISEGESVGLVTDRVER	VLEEAMKRYATANAADKNVESGDGISEGES	SEGESVGLVTDRVERVVGTPDNPIGVFSVK	A	D	K	E	R	V	0	2	1	3	0	0	4	4	0	1	1	1	0	0	0	3	1	0	0	4	0	0	25	2	2646.27	D4GQN5;HVO_A0206_Cas8	D4GQN5	230	254	yes	no	3;4	8.7893e-29	137.42			2		62385000	0	0
DLADELGLDAPGVELPDK	VAAAAALKGEIVDPRDLADELGLDAPGVEL	DELGLDAPGVELPDKYDGSKTDLIYAEDAI	R	D	L	D	K	Y	2	0	0	4	0	0	2	2	0	0	4	1	0	0	2	0	0	0	0	1	0	0	18	0	1865.93	D4GTI4	D4GTI4	414	431	yes	yes	2	3.2179e-12	116.9				1	63908000	0	0
DLADELGLDAPGVELPDKYDGSK	VAAAAALKGEIVDPRDLADELGLDAPGVEL	DAPGVELPDKYDGSKTDLIYAEDAIDDELI	R	D	L	S	K	T	2	0	0	5	0	0	2	3	0	0	4	2	0	0	2	1	0	0	1	1	0	0	23	1	2416.16	D4GTI4	D4GTI4	414	436	yes	yes	2;3	1.3034e-25	184.87			2	2	2576200000	0	0
DLASGNGINIAVVTEDGVDIQR	AKGVATKAIRSAVERDLASGNGINIAVVTE	INIAVVTEDGVDIQRHQNFEGLE_______	R	D	L	Q	R	H	2	1	2	3	0	1	1	3	0	3	1	0	0	0	0	1	1	0	0	3	0	0	22	0	2255.14	D4GYZ1	D4GYZ1	214	235	yes	yes	2;3	1.0123e-11	75.462		2			32913000	0	32913000
DLDDNEFLSVR	RRGFVFAEGLTPVERDLDDNEFLSVRAVPV	PVERDLDDNEFLSVRAVPVEEAIEWATEPP	R	D	L	V	R	A	0	1	1	3	0	0	1	0	0	0	2	0	0	1	0	1	0	0	0	1	0	0	11	0	1321.62	D4GTH7	D4GTH7	144	154	yes	yes	2	4.6608e-08	133.57		1			0	0	0
DLDEMLEDLR	ALATIDGFALAVTDRDLDEMLEDLRKLP__	AVTDRDLDEMLEDLRKLP____________	R	D	L	L	R	K	0	1	0	3	0	0	2	0	0	0	3	0	1	0	0	0	0	0	0	0	0	0	10	0	1247.57	D4GSH0	D4GSH0	223	232	yes	yes	2	0.0079698	96.331		1			8579000	0	8579000
DLDSIIAEVK	SETNVILSMDNNRSLDLDSIIAEVKAQNED	NNRSLDLDSIIAEVKAQNEDIAQKSKAEAE	L	D	L	V	K	A	1	0	0	2	0	0	1	0	0	2	1	1	0	0	0	1	0	0	0	1	0	0	10	0	1101.59	CON__P04264;CON__P02538;CON__O95678;CON__P04259;CON__P48668;CON__P13647;CON__P35908;CON__P35908v2	CON__P04264	346	355	no	no	2	0.0032135	94.309	1	1		1	15224000	8431200	6793200
DLETATQLLEDAGYTK	GSDFVDQLIDYPVGKDLETATQLLEDAGYT	LETATQLLEDAGYTKENGTWVDPDGESFTF	K	D	L	T	K	E	2	0	0	2	0	1	2	1	0	0	3	1	0	0	0	0	3	0	1	0	0	0	16	0	1766.86	D4GP95	D4GP95	395	410	yes	yes	2	2.5841e-81	238.01			1	1	28207000	0	0
DLGEENFK	FRRDAHKSEVAHRFKDLGEENFKALVLIAF	EVAHRFKDLGEENFKALVLIAFAQYLQQCP	K	D	L	F	K	A	0	0	1	1	0	0	2	1	0	0	1	1	0	1	0	0	0	0	0	0	0	0	8	0	950.435	CON__P02768-1	CON__P02768-1	37	44	yes	yes	2	0.036061	98.418	1				41927000	41927000	0
DLNFALEGR	LPSKAPFYEMEDVTRDLNFALEGRARHGQR	MEDVTRDLNFALEGRARHGQRLPFLLMLDN	R	D	L	G	R	A	1	1	1	1	0	0	1	1	0	0	2	0	0	1	0	0	0	0	0	0	0	0	9	0	1033.52	D4GVJ5	D4GVJ5	313	321	yes	yes	2	0.0060058	118.06			1	1	242650000	0	0
DLPAPDIDWGEFPESVAR	GLSQGVAERVIESAKDLPAPDIDWGEFPES	APDIDWGEFPESVARGESDMHDIRVRNDGG	K	D	L	A	R	G	2	1	0	3	0	0	2	1	0	1	1	0	0	1	3	1	0	1	0	1	0	0	18	0	2012.95	D4GY08	D4GY08	682	699	yes	yes	2	1.8267e-05	83.499			1	1	60604000	0	0
DLPPHQIVAQQLVHLETLSR	FDEYLRRYHDESEGGDLPPHQIVAQQLVHL	QIVAQQLVHLETLSRAGLLNGLDVPIEPPT	G	D	L	S	R	A	1	1	0	1	0	3	1	0	2	1	4	0	0	0	2	1	1	0	0	2	0	0	20	0	2293.25	D4GQN5;HVO_A0206_Cas8	D4GQN5	510	529	yes	no	2;4	6.5854e-43	237.4			1	2	1.4744e+09	0	0
DLVETCVLR	YPVGADTAMLFSKGQDLVETCVLRRGGVET	LFSKGQDLVETCVLRRGGVETYALPYFAGE	Q	D	L	L	R	R	0	1	0	1	1	0	1	0	0	0	2	0	0	0	0	0	1	0	0	2	0	0	9	0	1103.56	D4GQN5;HVO_A0206_Cas8	D4GQN5	301	309	yes	no	2	0.098996	59.245			1		0	0	0
DMGYDVALMADSTSR	ESCIYTGITIAEYYRDMGYDVALMADSTSR	DMGYDVALMADSTSRWAEAMREISSRLEEM	R	D	M	S	R	W	2	1	0	3	0	0	0	1	0	0	1	0	2	0	0	2	1	0	1	1	0	0	15	0	1630.7	Q48332	Q48332	325	339	yes	yes	2	0.08042	69.03			1		9433400	0	0
DMLFPETVDR	KAKVYALDSEYRSDRDMLFPETVDRLLETT	YRSDRDMLFPETVDRLLETTEDMPSAWPIE	R	D	M	D	R	L	0	1	0	2	0	0	1	0	0	0	1	0	1	1	1	0	1	0	0	1	0	0	10	0	1221.57	D4GQN5;HVO_A0206_Cas8;HVO_A0206_Cas11	D4GQN5	648	657	yes	no	2	3.7527e-13	167.04	28	25	7	7	156500000000	41322000000	61196000000
DMPIQAFLLYQEPVLGPVR	KVLPVPQKAVPYPQRDMPIQAFLLYQEPVL	QAFLLYQEPVLGPVRGPFPIIV________	R	D	M	V	R	G	1	1	0	1	0	2	1	1	0	1	3	0	1	1	3	0	0	0	1	2	0	0	19	0	2185.16	CON__P02666	CON__P02666	184	202	yes	yes	2;3	1.9566e-53	199.31	2	4			799810000	15949000	783860000
DMPSAWPIEK	MLFPETVDRLLETTEDMPSAWPIEKRELQF	LETTEDMPSAWPIEKRELQFCYVLGHAHGR	E	D	M	E	K	R	1	0	0	1	0	0	1	0	0	1	0	1	1	0	2	1	0	1	0	0	0	0	10	0	1172.55	D4GQN5;HVO_A0206_Cas8;HVO_A0206_Cas11	D4GQN5	664	673	yes	no	2	0.095643	56.432	1				11321000	11321000	0
DNGDIAFAEDTPDDYR	YEVGDRLVVRLESVRDNGDIAFAEDTPDDY	NGDIAFAEDTPDDYRTLTVDHEPTITPISS	R	D	N	Y	R	T	2	1	1	5	0	0	1	1	0	1	0	0	0	1	1	0	1	0	1	0	0	0	16	0	1812.74	D4GVJ5	D4GVJ5	89	104	yes	yes	2	1.5117e-54	213.77				1	127580000	0	0
DNIGWAPTYSSFQAFITAMR	IPDDIMAFPDTEAFRDNIGWAPTYSSFQAF	APTYSSFQAFITAMRVLEGEDATREWLQGM	R	D	N	M	R	V	3	1	1	1	0	1	0	1	0	2	0	0	1	2	1	2	2	1	1	0	0	0	20	0	2275.07	D4H050	D4H050	211	230	yes	yes	2;3	1.4699e-13	140.84				2	132120000	0	0
DNNRSLDLDSIIAEVK	QMQTQISETNVILSMDNNRSLDLDSIIAEV	NNRSLDLDSIIAEVKAQNEDIAQKSKAEAE	M	D	N	V	K	A	1	1	2	3	0	0	1	0	0	2	2	1	0	0	0	2	0	0	0	1	0	0	16	1	1800.92	CON__P04264	CON__P04264	340	355	no	no	3	0.00022454	63.374	1				14416000	14416000	0
DNPIGVFSVK	VGLVTDRVERVVGTPDNPIGVFSVKHPDAQ	VVGTPDNPIGVFSVKHPDAQPGLRQDQSWR	P	D	N	V	K	H	0	0	1	1	0	0	0	1	0	1	0	1	0	1	1	1	0	0	0	2	0	0	10	0	1074.57	D4GQN5;HVO_A0206_Cas8	D4GQN5	260	269	yes	no	2	0.0015186	98.009			1	1	52920000	0	0
DNSRNLDLDSIIAEVK	QIHQSVTDTNVILSMDNSRNLDLDSIIAEV	NSRNLDLDSIIAEVKAQYEEIAQRSKEEAE	M	D	N	V	K	A	1	1	2	3	0	0	1	0	0	2	2	1	0	0	0	2	0	0	0	1	0	0	16	1	1800.92	CON__P35908;CON__P35908v2	CON__P35908	344	359	yes	no	2;3	1.3538e-08	118.37	1	2			92554000	5379100	87175000
DNWSLLELATEDFEESR	HGPTLNPERGGFAPYDNWSLLELATEDFEE	WSLLELATEDFEESRKFGFYRIVGHQFTDS	Y	D	N	S	R	K	1	1	1	2	0	0	4	0	0	0	3	0	0	1	0	2	1	1	0	0	0	0	17	0	2052.93	D4GQN5;HVO_A0206_Cas8	D4GQN5	431	447	yes	no	2;3	2.3272e-45	205.62				2	445490000	0	0
DNWSLLELATEDFEESRK	HGPTLNPERGGFAPYDNWSLLELATEDFEE	SLLELATEDFEESRKFGFYRIVGHQFTDSA	Y	D	N	R	K	F	1	1	1	2	0	0	4	0	0	0	3	1	0	1	0	2	1	1	0	0	0	0	18	1	2181.02	D4GQN5;HVO_A0206_Cas8	D4GQN5	431	448	yes	no	2;3	4.4478e-53	197.68			2	2	2864800000	0	0
DPAESELFIVEGDSAGGSAK	ESTSLPGKLADCQSRDPAESELFIVEGDSA	ELFIVEGDSAGGSAKQGRDRKFQAILPLKG	R	D	P	A	K	Q	3	0	0	2	0	0	3	3	0	1	1	1	0	1	1	3	0	0	0	1	0	0	20	0	1977.92	D4GZ01	D4GZ01	419	438	yes	yes	2	4.9831e-10	103.76			1		14637000	0	0
DPVEQHLVHR	ALVVFTAFGPLLWPRDPVEQHLVHRLEPPS	LLWPRDPVEQHLVHRLEPPSLAHPLGTDRL	R	D	P	H	R	L	0	1	0	1	0	1	1	0	2	0	1	0	0	0	1	0	0	0	0	2	0	0	10	0	1228.63	D4GPI7	D4GPI7	53	62	yes	yes	3	0.0066941	102.06	1	1			60057000	6181700	53876000
DQYEQMAEK	AAPGVDLSRILNEMRDQYEQMAEKNRRDAE	ILNEMRDQYEQMAEKNRRDAETWFLSKTEE	R	D	Q	E	K	N	1	0	0	1	0	2	2	0	0	0	0	1	1	0	0	0	0	0	1	0	0	0	9	0	1140.48	CON__P08779;CON__Q9Z2K1;CON__Q3ZAW8	CON__P08779	291	299	yes	no	2	0.042238	77.732	1				2794100	2794100	0
DRDAQEYNIR	GQPMIIMGEDAQRVKDRDAQEYNIRAARAV	AQRVKDRDAQEYNIRAARAVAEAVRSTLGP	K	D	R	I	R	A	1	2	1	2	0	1	1	0	0	1	0	0	0	0	0	0	0	0	1	0	0	0	10	1	1278.6	O30560	O30560	23	32	yes	yes	2	1.5592e-42	229.38				1	175020000	0	0
DRDMLFPETVDR	LEKAKVYALDSEYRSDRDMLFPETVDRLLE	YRSDRDMLFPETVDRLLETTEDMPSAWPIE	S	D	R	D	R	L	0	2	0	3	0	0	1	0	0	0	1	0	1	1	1	0	1	0	0	1	0	0	12	1	1492.7	D4GQN5;HVO_A0206_Cas8;HVO_A0206_Cas11	D4GQN5	646	657	yes	no	2;3	0.0032624	90.793	1	2			19805000	19805000	0
DRESDYDDSGGSPLAR	TPLKAQSLYGAIQSLDRESDYDDSGGSPLA	RESDYDDSGGSPLARVTYELRESDDETLQE	L	D	R	A	R	V	1	2	0	4	0	0	1	2	0	0	1	0	0	0	1	3	0	0	1	0	0	0	16	1	1738.74	D4GQN5;HVO_A0206_Cas8	D4GQN5	341	356	yes	no	2;3	0	409.75			2	1	181020000	0	0
DRPLFEAPAR	TSLPAIREHRLESFLDRPLFEAPARRAAAL	LESFLDRPLFEAPARRAAALAGVLVGQVSW	L	D	R	A	R	R	2	2	0	1	0	0	1	0	0	0	1	0	0	1	2	0	0	0	0	0	0	0	10	1	1170.61	D4GQN5;HVO_A0206_Cas8;HVO_A0206_Cas11	D4GQN5	573	582	yes	no	2;3	0.0063071	103.26	2	1			229540000	125140000	104400000
DRPLFEAPARR	TSLPAIREHRLESFLDRPLFEAPARRAAAL	ESFLDRPLFEAPARRAAALAGVLVGQVSWH	L	D	R	R	R	A	2	3	0	1	0	0	1	0	0	0	1	0	0	1	2	0	0	0	0	0	0	0	11	2	1326.72	D4GQN5;HVO_A0206_Cas8;HVO_A0206_Cas11	D4GQN5	573	583	yes	no	3	1.3577e-05	138.75	1	1			75916000	23192000	52725000
DRVMGNRVVSK				D	R	S	K		0	2	1	1	0	0	0	1	0	0	0	1	1	0	0	1	0	0	0	3	0	0	11	2	1259.68		REV__D4GTB4			yes	yes	2	0.004294	92.062				2	138610000	0	0
DSDDPLSDGEVGKEGVAVDTLR	TGLSTAFDMPSLMGKDSDDPLSDGEVGKEG	DGEVGKEGVAVDTLRDMEVLFDGIDIGEVT	K	D	S	L	R	D	1	1	0	5	0	0	2	3	0	0	2	1	0	0	1	2	1	0	0	3	0	0	22	1	2273.07	D4GUW0	D4GUW0	126	147	yes	yes	3	0.00011946	74.776			1		12075000	0	0
DSDPALPDAFADAK	RGRDEAETVEYAPPRDSDPALPDAFADAKF	RDSDPALPDAFADAKFDRLGRTMDELVGIE	R	D	S	A	K	F	4	0	0	4	0	0	0	0	0	0	1	1	0	1	2	1	0	0	0	0	0	0	14	0	1431.65	D4GU13	D4GU13	421	434	yes	yes	2	0.00030289	103.43			1	1	202080000	0	0
DSGGSPLAR	LYGAIQSLDRESDYDDSGGSPLARVTYELR	RESDYDDSGGSPLARVTYELRESDDETLQE	D	D	S	A	R	V	1	1	0	1	0	0	0	2	0	0	1	0	0	0	1	2	0	0	0	0	0	0	9	0	858.42	D4GQN5;HVO_A0206_Cas8	D4GQN5	348	356	yes	no	2	0.014066	104.75			1	1	25775000	0	0
DTLEALEEAIK	GWIVEELAAVFEKGSDTLEALEEAIKALLP	EKGSDTLEALEEAIKALLPPDESLPTVITV	S	D	T	I	K	A	2	0	0	1	0	0	3	0	0	1	2	1	0	0	0	0	1	0	0	0	0	0	11	0	1230.63	D4GQN5;HVO_A0206_Cas8	D4GQN5	163	173	yes	no	2	0.00067907	111.61			1	1	343580000	0	0
DTPTAQFVK	ADTELLTLWEEYEARDTPTAQFVKDMDLID	EEYEARDTPTAQFVKDMDLIDNCLQALKYE	R	D	T	V	K	D	1	0	0	1	0	1	0	0	0	0	0	1	0	1	1	0	2	0	0	1	0	0	9	0	1005.51	D4GQG9	D4GQG9	123	131	yes	yes	2	0.017026	100.45	1	1			62259000	11759000	50501000
DTTSLPAIR	EPPTMTTETETETDFDTTSLPAIREHRLES	ETETDFDTTSLPAIREHRLESFLDRPLFEA	F	D	T	I	R	E	1	1	0	1	0	0	0	0	0	1	1	0	0	0	1	1	2	0	0	0	0	0	9	0	972.524	D4GQN5;HVO_A0206_Cas8;HVO_A0206_Cas11	D4GQN5	556	564	yes	no	2	0.0045998	121.52	1	1			696680000	245070000	451610000
DVAATDNTISDNR	NGGDGLDVSVRALVRDVAATDNTISDNRGH	VRDVAATDNTISDNRGHALAVRSDLLVHRV	R	D	V	N	R	G	2	1	2	3	0	0	0	0	0	1	0	0	0	0	0	1	2	0	0	1	0	0	13	0	1390.63	D4GUM9	D4GUM9	561	573	yes	yes	2	0.0057246	74.944			1		0	0	0
DVDAAYMNK	NKRTAAENEFVTLKKDVDAAYMNKVELQAK	FVTLKKDVDAAYMNKVELQAKADTLTDEIN	K	D	V	N	K	V	2	0	1	2	0	0	0	0	0	0	0	1	1	0	0	0	0	0	1	1	0	0	9	0	1025.45	CON__P02538;CON__O95678;CON__Q14CN4-1;CON__P04259;CON__P48668;CON__P13647	CON__P48668	273	281	no	no	2	0.029197	87.323	1	1			17599000	11087000	6511600
DVDAAYMNKVELQAK	NKRTAAENEFVTLKKDVDAAYMNKVELQAK	DVDAAYMNKVELQAKADTLTDEINFLRALY	K	D	V	A	K	A	3	0	1	2	0	1	1	0	0	0	1	2	1	0	0	0	0	0	1	2	0	0	15	1	1693.83	CON__P02538;CON__Q14CN4-1;CON__P04259;CON__P48668	CON__P48668	273	287	no	no	3	0.0001334	101.3	1				23936000	23936000	0
DVDGAYMTK	NKRTNAENEFVTIKKDVDGAYMTKVDLQAK	FVTIKKDVDGAYMTKVDLQAKLDNLQQEID	K	D	V	T	K	V	1	0	0	2	0	0	0	1	0	0	0	1	1	0	0	0	1	0	1	1	0	0	9	0	998.438	CON__P04264	CON__P04264	290	298	yes	yes	2	0.034402	82.426	2	2	1	1	448800000	145780000	176780000
DVDNAYMIK	NKRTAAENDFVTLKKDVDNAYMIKVELQSK	FVTLKKDVDNAYMIKVELQSKVDLLNQEIE	K	D	V	I	K	V	1	0	1	2	0	0	0	0	0	1	0	1	1	0	0	0	0	0	1	1	0	0	9	0	1067.5	CON__P35908;CON__P35908v2	CON__P35908	294	302	yes	no	2	0.045566	75.738	2				25366000	25366000	0
DVFLGMFLYEYAR	FVESKDVCKNYAEAKDVFLGMFLYEYARRH	AKDVFLGMFLYEYARRHPDYSVVLLLRLAK	K	D	V	A	R	R	1	1	0	1	0	0	1	1	0	0	2	0	1	2	0	0	0	0	2	1	0	0	13	0	1622.78	CON__P02768-1	CON__P02768-1	348	360	yes	yes	2	0.0097738	78.655	1	1			18025000	9597600	8427800
DVGVILGSPHYGDEFIER	TYYGNLRGSNELAKKDVGVILGSPHYGDEF	VILGSPHYGDEFIERWSALFGFEASGTKTG	K	D	V	E	R	W	0	1	0	2	0	0	2	3	1	2	1	0	0	1	1	1	0	0	1	2	0	0	18	0	2001.98	D4GVX9	D4GVX9	583	600	yes	yes	3	3.827e-09	106.94				1	85449000	0	0
DVHVVILDE	TADMGALVKGAHGPKDVHVVILDE______	GAHGPKDVHVVILDE_______________	K	D	V	D	E	-	0	0	0	2	0	0	1	0	1	1	1	0	0	0	0	0	0	0	0	3	0	0	9	0	1037.54	D4H038	D4H038	159	167	yes	yes	2	0.025671	81.635		1			0	0	0
DVILEMLR	NVRLEGELPEWSSAKDVILEMLRRETVKGG	PEWSSAKDVILEMLRRETVKGGVGKVFEYT	K	D	V	L	R	R	0	1	0	1	0	0	1	0	0	1	2	0	1	0	0	0	0	0	0	1	0	0	8	0	987.542	D4GTI4	D4GTI4	173	180	yes	yes	2	0.0011266	134.66			1	2	1240600000	0	0
DVLAFPTWPHETVR	REDQDLRTESDYVERDVLAFPTWPHETVRN	RDVLAFPTWPHETVRNLSIASFFVGMILFL	R	D	V	V	R	N	1	1	0	1	0	0	1	0	1	0	1	0	0	1	2	0	2	1	0	2	0	0	14	0	1666.85	D4GUI1	D4GUI1	66	79	yes	yes	2;3	1.7346e-06	123.8	3	4			325480000	90829000	234650000
DVLEEAMKR	HGEESGPRWFWPAELDVLEEAMKRYATANA	FWPAELDVLEEAMKRYATANAADKNVESGD	L	D	V	K	R	Y	1	1	0	1	0	0	2	0	0	0	1	1	1	0	0	0	0	0	0	1	0	0	9	1	1089.55	D4GQN5;HVO_A0206_Cas8	D4GQN5	214	222	yes	no	2	0.033116	83.265			1		7504900	0	0
DVNAAAVVAVSESGYTAR	SRTEALARSARYLARDVNAAAVVAVSESGY	AAAVVAVSESGYTARKTAKFRPGVPVVAVT	R	D	V	A	R	K	5	1	1	1	0	0	1	1	0	0	0	0	0	0	0	2	1	0	1	4	0	0	18	0	1778.88	D4GUB6	D4GUB6	364	381	yes	yes	2	5.8304e-17	134.9			1		35752000	0	0
DVSDWYDVPFQWNVEEVR	NKVIATSQWLQRTRRDVSDWYDVPFQWNVE	DWYDVPFQWNVEEVRLPPEVDPNAQEGNKY	R	D	V	V	R	L	0	1	1	3	0	1	2	0	0	0	0	0	0	1	1	1	0	2	1	4	0	0	18	0	2282.03	D4GRV6	D4GRV6	142	159	yes	yes	2	7.8698e-17	131.32				1	62776000	0	0
DVSVEAFR	DGTISVRDRKEREAKDVSVEAFRDHLRSEY	RKEREAKDVSVEAFRDHLRSEYDEKRTEPD	K	D	V	F	R	D	1	1	0	1	0	0	1	0	0	0	0	0	0	1	0	1	0	0	0	2	0	0	8	0	921.456	D4GZP8	D4GZP8	615	622	yes	yes	2	8.9335e-06	149.4			1	1	156300000	0	0
DYDDSGGSPLAR	AQSLYGAIQSLDRESDYDDSGGSPLARVTY	RESDYDDSGGSPLARVTYELRESDDETLQE	S	D	Y	A	R	V	1	1	0	3	0	0	0	2	0	0	1	0	0	0	1	2	0	0	1	0	0	0	12	0	1251.54	D4GQN5;HVO_A0206_Cas8	D4GQN5	345	356	yes	no	2	5.4936e-20	185.81			1	1	246080000	0	0
DYQELMNTK	DALQQAKEDLARLLRDYQELMNTKLALDLE	LARLLRDYQELMNTKLALDLEIATYRTLLE	R	D	Y	T	K	L	0	0	1	1	0	1	1	0	0	0	1	1	1	0	0	0	1	0	1	0	0	0	9	0	1140.51	CON__P04264;CON__ENSEMBL:ENSBTAP00000038253	CON__P04264	464	472	no	no	2	8.0128e-10	171.09		1	2	1	115560000	0	77342000
DYQELMNVK	EALQQAKEDLARLLRDYQELMNVKLALDVE	LARLLRDYQELMNVKLALDVEIATYRKLLE	R	D	Y	V	K	L	0	0	1	1	0	1	1	0	0	0	1	1	1	0	0	0	0	0	1	1	0	0	9	0	1138.53	CON__P35908;CON__P35908v2;CON__Q01546	CON__P35908	468	476	no	no	2	0.028197	88.358	1	2			76999000	24240000	52759000
EAEAPDGLPTDADAMFVGGSR	KNLAANDYDADVTLREAEAPDGLPTDADAM	GLPTDADAMFVGGSRNFEAVLDHAVETGVD	R	E	A	S	R	N	4	1	0	3	0	0	2	3	0	0	1	0	1	1	2	1	1	0	0	1	0	0	21	0	2104.94	D4GP64	D4GP64	86	106	yes	yes	2;3	9.1287e-18	124.09	4	4			3.5691e+09	527240000	3.0419e+09
EAGEFGSSAGALR	VNGWNAAEETLAENREAGEFGSSAGALRNV	NREAGEFGSSAGALRNVTHNGSGHILHDLF	R	E	A	L	R	N	3	1	0	0	0	0	2	3	0	0	1	0	0	1	0	2	0	0	0	0	0	0	13	0	1250.59	Q03301;Q03300	Q03301	51	63	yes	no	2	3.13e-30	201.61	1	1			837190000	145990000	691200000
EAGSGVLVAGENYGQGSSR	FTLSRVDETFAQRAKEAGSGVLVAGENYGQ	GVLVAGENYGQGSSREHAAMCPMYLGIEAV	K	E	A	S	R	E	2	1	1	0	0	1	2	5	0	0	1	0	0	0	0	3	0	0	1	2	0	0	19	0	1836.86	D4GTI4	D4GTI4	521	539	yes	yes	2;3	1.3174e-64	169.04			2	2	1337500000	0	0
EALEEAIK	VEELAAVFEKGSDTLEALEEAIKALLPPDE	EKGSDTLEALEEAIKALLPPDESLPTVITV	L	E	A	I	K	A	2	0	0	0	0	0	3	0	0	1	1	1	0	0	0	0	0	0	0	0	0	0	8	0	901.476	D4GQN5;HVO_A0206_Cas8	D4GQN5	166	173	yes	no	2	0.0016534	129.68			1		12874000	0	0
EAVGFDPTDPDSLAEAAR	PVVRGDPAVTGDRAREAVGFDPTDPDSLAE	GFDPTDPDSLAEAARTVRSFSESTAGDDDH	R	E	A	A	R	T	4	1	0	3	0	0	2	1	0	0	1	0	0	1	2	1	1	0	0	1	0	0	18	0	1859.85	D4GSA8	D4GSA8	38	55	yes	yes	2	4.0551e-17	138.02	1	1			332130000	59545000	272580000
EAYAAGDAER	EQNYETFESHLGGAREAYAAGDAERGSDLA	LGGAREAYAAGDAERGSDLAVQAADNLLAA	R	E	A	E	R	G	4	1	0	1	0	0	2	1	0	0	0	0	0	0	0	0	0	0	1	0	0	0	10	0	1051.46	D4GX08	D4GX08	135	144	yes	yes	2	1.7283e-05	138.98		1			0	0	0
ECCEKPLLEK	KYICENQDSISSKLKECCEKPLLEKSHCIA	SSKLKECCEKPLLEKSHCIAEVENDEMPAD	K	E	C	E	K	S	0	0	0	0	2	0	3	0	0	0	2	2	0	0	1	0	0	0	0	0	0	0	10	1	1304.61	CON__P02768-1	CON__P02768-1	301	310	yes	yes	2;3	0.0084637	96.331	2		1		66846000	51812000	0
EDGHPDGWIVEELAAVFEK	VRSWTTQDSVRSVTGEDGHPDGWIVEELAA	PDGWIVEELAAVFEKGSDTLEALEEAIKAL	G	E	D	E	K	G	2	0	0	2	0	0	4	2	1	1	1	1	0	1	1	0	0	1	0	2	0	0	19	0	2140.01	D4GQN5;HVO_A0206_Cas8	D4GQN5	142	160	yes	no	2;3	3.634e-91	244				2	1218300000	0	0
EDGVIASVSGPVVTAR	______________________________	DGVIASVSGPVVTARGLDARMNDVVYVGDE	R	E	D	A	R	G	2	1	0	1	0	0	1	2	0	1	0	0	0	0	1	2	1	0	0	4	0	0	16	0	1555.82	Q48332	Q48332	11	26	yes	yes	2;3	3.7001e-13	138.63			1	2	625180000	0	0
EDMPSAWPIEK	DMLFPETVDRLLETTEDMPSAWPIEKRELQ	LETTEDMPSAWPIEKRELQFCYVLGHAHGR	T	E	D	E	K	R	1	0	0	1	0	0	2	0	0	1	0	1	1	0	2	1	0	1	0	0	0	0	11	0	1301.6	D4GQN5;HVO_A0206_Cas8;HVO_A0206_Cas11	D4GQN5	663	673	yes	no	2	0.0050356	89.08	1	1			38792000	12519000	26272000
EDQDLRTESDYVER	GLSRLTYEYFERARREDQDLRTESDYVERD	REDQDLRTESDYVERDVLAFPTWPHETVRN	R	E	D	E	R	D	0	2	0	3	0	1	3	0	0	0	1	0	0	0	0	1	1	0	1	1	0	0	14	1	1753.78	D4GUI1	D4GUI1	52	65	yes	yes	3	0.00034635	101.89		1			10971000	0	10971000
EEAEALYHSK	AEVKAQYEEIAQRSKEEAEALYHSKYEELQ	AQRSKEEAEALYHSKYEELQVTVGRHGDSL	K	E	E	S	K	Y	2	0	0	0	0	0	3	0	1	0	1	1	0	0	0	1	0	0	1	0	0	0	10	0	1175.55	CON__P35908;CON__P35908v2	CON__P35908	371	380	yes	no	2	0.020969	74.269				1	15802000	0	0
EEANADLEVK	LNDRLASYLDKVRALEEANADLEVKIRDWY	KVRALEEANADLEVKIRDWYQRQRPAEIKD	L	E	E	V	K	I	2	0	1	1	0	0	3	0	0	0	1	1	0	0	0	0	0	0	0	1	0	0	10	0	1116.53	CON__P02533;CON__P08779	CON__P02533	137	146	no	no	2	0.0085923	87.308	1		1		8566800	3458900	0
EEANNDLENKIQDWYDKKGPAAIQK	LNSRLASYLDKVQALEEANNDLENKIQDWY	IQDWYDKKGPAAIQKNYSPYYNTIDDLKDQ	L	E	E	Q	K	N	3	0	3	3	0	2	3	1	0	2	1	4	0	0	1	0	0	1	1	0	0	0	25	3	2916.43	CON__P35527	CON__P35527	175	199	yes	yes	4	0.0046141	59.356				1	195760000	0	0
EEEKFQEDDQKLQIR	KPNSSSDMWSYWIEKEEEKFQEDDQKLQIR	EEEKFQEDDQKLQIRLNFDGDRMVGWMTRP	K	E	E	I	R	L	0	1	0	2	0	3	4	0	0	1	1	2	0	1	0	0	0	0	0	0	0	0	15	2	1933.94	D4GR24	D4GR24	112	126	yes	yes	3;4	0.0083676	52.265		2			19442000	0	19442000
EELQITAGR	QKSKAEAESLYQSKYEELQITAGRHGDSVR	LYQSKYEELQITAGRHGDSVRNSKIEISEL	Y	E	E	G	R	H	1	1	0	0	0	1	2	1	0	1	1	0	0	0	0	0	1	0	0	0	0	0	9	0	1015.53	CON__P04264	CON__P04264	378	386	yes	yes	2	2.615e-17	178.87	1	1	1	1	91623000	44103000	0
EELQVTVGR	QRSKEEAEALYHSKYEELQVTVGRHGDSLK	LYHSKYEELQVTVGRHGDSLKEIKIEISEL	Y	E	E	G	R	H	0	1	0	0	0	1	2	1	0	0	1	0	0	0	0	0	1	0	0	2	0	0	9	0	1029.55	CON__P35908;CON__P35908v2	CON__P35908	382	390	yes	no	2	0.02967	86.833	1		1		10606000	4829300	0
EELVAEAQR	EVLTEQSQTTDRPEREELVAEAQRIFSEDV	TDRPEREELVAEAQRIFSEDVGALITLFPD	R	E	E	Q	R	I	2	1	0	0	0	1	3	0	0	0	1	0	0	0	0	0	0	0	0	1	0	0	9	0	1043.52	D4GP22	D4GP22	207	215	yes	yes	2	0.033116	83.265			1		4442300	0	0
EEQLQQIR	YCVQLSQIQAQISALEEQLQQIRAETECQN	QAQISALEEQLQQIRAETECQNTEYQQLLD	L	E	E	I	R	A	0	1	0	0	0	3	2	0	0	1	1	0	0	0	0	0	0	0	0	0	0	0	8	0	1042.54	CON__P02535-1;CON__Q7Z3Y9;CON__P13645	CON__P13645	415	422	no	no	2	0.032931	100.07		1			11154000	0	11154000
EESAAEWVK	YFSADPEFVSQNSTREESAAEWVKSALRAD	SQNSTREESAAEWVKSALRADDSVPESFVT	R	E	E	V	K	S	2	0	0	0	0	0	3	0	0	0	0	1	0	0	0	1	0	1	0	1	0	0	9	0	1047.49	D4GP46	D4GP46	202	210	yes	yes	2	0.049703	73.26			1		12121000	0	0
EEVIDSLVEK	GHLVVGSIKFVSGMREEVIDSLVEKMAEAD	VSGMREEVIDSLVEKMAEADIDEELSTTA_	R	E	E	E	K	M	0	0	0	1	0	0	3	0	0	1	1	1	0	0	0	1	0	0	0	2	0	0	10	0	1159.6	D4GVJ5	D4GVJ5	610	619	yes	yes	2	0.076635	57.55			1		0	0	0
EFADSVGGR	PGGGAPETELSLQLREFADSVGGREQLAVE	LSLQLREFADSVGGREQLAVEAFAEALDII	R	E	F	G	R	E	1	1	0	1	0	0	1	2	0	0	0	0	0	1	0	1	0	0	0	1	0	0	9	0	936.43	O30561	O30561	422	430	yes	yes	2	0.0050307	120.46			1	1	913070000	0	0
EFDEPAAAVIK	YNNYNDADGALNIIKEFDEPAAAVIKHTNP	NIIKEFDEPAAAVIKHTNPAGCATADTLAE	K	E	F	I	K	H	3	0	0	1	0	0	2	0	0	1	0	1	0	1	1	0	0	0	0	1	0	0	11	0	1188.6	D4GVT4	D4GVT4	271	281	yes	yes	2	0.010595	75.378				1	0	0	0
EFGAEIADAVSTEIEYER	GVTSGLDLSLHLVEREFGAEIADAVSTEIE	AEIADAVSTEIEYERRTKPFDG________	R	E	F	E	R	R	3	1	0	1	0	0	5	1	0	2	0	0	0	1	0	1	1	0	1	1	0	0	18	0	2027.93	D4GXS0	D4GXS0	177	194	yes	yes	2;3	2.8438e-23	123.02	1	5			217130000	15434000	201700000
EFVTASHGMR	AGADCEAELVALDDREFVTASHGMRVGVDG	ALDDREFVTASHGMRVGVDGALDPETDRPD	R	E	F	M	R	V	1	1	0	0	0	0	1	1	1	0	0	0	1	1	0	1	1	0	0	1	0	0	10	0	1133.53	D4GXS0	D4GXS0	44	53	yes	yes	3	0.0083961	90.15	1	1			43565000	12836000	30729000
EGAPAVDEFK	SGSHVLLEKNEDYWKEGAPAVDEFKFNFIG	EDYWKEGAPAVDEFKFNFIGEDSTRLANLR	K	E	G	F	K	F	2	0	0	1	0	0	2	1	0	0	0	1	0	1	1	0	0	0	0	1	0	0	10	0	1061.5	D4GUS3	D4GUS3	248	257	yes	yes	2	0.0086731	86.136				1	1.6511e+09	0	0
EGAPAVDEFKFNFIGEDSTR	SGSHVLLEKNEDYWKEGAPAVDEFKFNFIG	VDEFKFNFIGEDSTRLANLRSGQLDLTDKV	K	E	G	T	R	L	2	1	1	2	0	0	3	2	0	1	0	1	0	3	1	1	1	0	0	1	0	0	20	1	2228.04	D4GUS3	D4GUS3	248	267	yes	yes	3	2.0322e-32	163.8				1	901780000	0	0
EGDFYFIGPELLR	HGHLATLKQEQFVIKEGDFYFIGPELLRLG	IKEGDFYFIGPELLRLGNQVRTREPAFVLA	K	E	G	L	R	L	0	1	0	1	0	0	2	2	0	1	2	0	0	2	1	0	0	0	1	0	0	0	13	0	1554.77	D4GPW7	D4GPW7	61	73	yes	yes	2	0.0017561	94.297		1			22543000	0	22543000
EGESVGLVTDR	ANAADKNVESGDGISEGESVGLVTDRVERV	DGISEGESVGLVTDRVERVVGTPDNPIGVF	S	E	G	D	R	V	0	1	0	1	0	0	2	2	0	0	1	0	0	0	0	1	1	0	0	2	0	0	11	0	1160.57	D4GQN5;HVO_A0206_Cas8	D4GQN5	241	251	yes	no	2	1.5005e-08	142.55			1	1	34278000	0	0
EGFTIAIYNPWSR	TSMPTIESRLHAAAKEGFTIAIYNPWSRKR	AKEGFTIAIYNPWSRKRRSNYEKCCEILLE	K	E	G	S	R	K	1	1	1	0	0	0	1	1	0	2	0	0	0	1	1	1	1	1	1	0	0	0	13	0	1552.77	D4GP59	D4GP59	247	259	yes	yes	2	0.0057789	74.841	1	1		1	42397000	4840500	37556000
EGGDLPPHQIVAQQLVHLETLSR	SMLFDEYLRRYHDESEGGDLPPHQIVAQQL	QIVAQQLVHLETLSRAGLLNGLDVPIEPPT	S	E	G	S	R	A	1	1	0	1	0	3	2	2	2	1	4	0	0	0	2	1	1	0	0	2	0	0	23	0	2536.34	D4GQN5;HVO_A0206_Cas8	D4GQN5	507	529	yes	no	3	0.014532	57.945			1		29816000	0	0
EGGQEDFESSGAGK	KMRLEKEIETYHNLLEGGQEDFESSGAGKI	LEGGQEDFESSGAGKIGLGGRGGSGGSYGR	L	E	G	G	K	I	1	0	0	1	0	1	3	4	0	0	0	1	0	1	0	2	0	0	0	0	0	0	14	0	1396.57	CON__P35527	CON__P35527	459	472	yes	yes	2	0.00026464	104.79	1	1	1		43857000	13082000	10143000
EGIAHGGHDDTVALVPK	DNPDMDDETARRYEREGIAHGGHDDTVALV	IAHGGHDDTVALVPKMAGSSYPGANHRAEQ	R	E	G	P	K	M	2	0	0	2	0	0	1	3	2	1	1	1	0	0	1	0	1	0	0	2	0	0	17	0	1714.86	D4GWL5	D4GWL5	356	372	yes	yes	3	0.035627	43.592				1	67701000	0	0
EGIPVNESPTPEGTLFR	QSTNYSIISPRILNREGIPVNESPTPEGTL	IPVNESPTPEGTLFRSIGLLPALPGKEHNL	R	E	G	F	R	S	0	1	1	0	0	0	3	2	0	1	1	0	0	1	3	1	2	0	0	1	0	0	17	0	1841.92	D4GU63	D4GU63	134	150	yes	yes	2	1.8119e-09	150.49		1			92767000	0	92767000
EGITFHNGDEVTVEDFK	PDPVDGGTAFEYTLREGITFHNGDEVTVED	ITFHNGDEVTVEDFKYSVDWILNPDNKSPV	R	E	G	F	K	Y	0	0	1	2	0	0	3	2	1	1	0	1	0	2	0	0	2	0	0	2	0	0	17	0	1935.88	D4GUS3	D4GUS3	121	137	yes	yes	2;3	4.466e-36	186.56				2	1.9278e+09	0	0
EGLGEALR	IVLQEMSARLGLVSREGLGEALRGQFDSPA	RLGLVSREGLGEALRGQFDSPALSGLSIAL	R	E	G	L	R	G	1	1	0	0	0	0	2	2	0	0	2	0	0	0	0	0	0	0	0	0	0	0	8	0	843.445	D4GRK0	D4GRK0	67	74	yes	yes	2	0.00045805	140.98		1			179830000	0	179830000
EGLVDTAVR	GLTPREFFFHAMGGREGLVDTAVRTSKSGY	HAMGGREGLVDTAVRTSKSGYLQRRLINAL	R	E	G	V	R	T	1	1	0	1	0	0	1	1	0	0	1	0	0	0	0	0	1	0	0	2	0	0	9	0	958.508	D4GZX6	D4GZX6	861	869	yes	yes	2	0.00040377	140.09	1	1			6911800	6911800	0
EGVASTILGR	KYSLTQIGSKNGNDAEGVASTILGRVRSWT	NGNDAEGVASTILGRVRSWTTQDSVRSVTG	A	E	G	G	R	V	1	1	0	0	0	0	1	2	0	1	1	0	0	0	0	1	1	0	0	1	0	0	10	0	1001.55	D4GQN5;HVO_A0206_Cas8	D4GQN5	117	126	yes	no	2	5.5335e-16	186.3			1	1	506490000	0	0
EGYMYNLNR	FVFGTITYAVLKTMREGYMYNLNRRYYRLR	VLKTMREGYMYNLNRRYYRLRPPK______	R	E	G	N	R	R	0	1	2	0	0	0	1	1	0	0	1	0	1	0	0	0	0	0	2	0	0	0	9	0	1158.51	D4GUI1	D4GUI1	237	245	yes	yes	2	0.00058568	138.24	2	2			450080000	92918000	357170000
EHDIEDYDELIER	DPAFVEDANVTRFMREHDIEDYDELIERTT	MREHDIEDYDELIERTTTEVPGVGASGVEW	R	E	H	E	R	T	0	1	0	3	0	0	4	0	1	2	1	0	0	0	0	0	0	0	1	0	0	0	13	0	1674.74	D4GZ14	D4GZ14	29	41	yes	yes	2	2.8635e-22	185.18				1	72401000	0	0
EHRLESFLDR	ETETDFDTTSLPAIREHRLESFLDRPLFEA	LPAIREHRLESFLDRPLFEAPARRAAALAG	R	E	H	D	R	P	0	2	0	1	0	0	2	0	1	0	2	0	0	1	0	1	0	0	0	0	0	0	10	1	1300.65	D4GQN5;HVO_A0206_Cas8;HVO_A0206_Cas11	D4GQN5	565	574	yes	no	2;3	2.6235e-33	222.3		1	1	2	423680000	0	89658000
EHRLESFLDRPLFEAPAR	ETETDFDTTSLPAIREHRLESFLDRPLFEA	LESFLDRPLFEAPARRAAALAGVLVGQVSW	R	E	H	A	R	R	2	3	0	1	0	0	3	0	1	0	3	0	0	2	2	1	0	0	0	0	0	0	18	2	2182.13	D4GQN5;HVO_A0206_Cas8;HVO_A0206_Cas11	D4GQN5	565	582	yes	no	2;3;4	1.5706e-124	260.5	2	2	2	3	10754000000	168350000	795250000
EHRLESFLDRPLFEAPARR	ETETDFDTTSLPAIREHRLESFLDRPLFEA	ESFLDRPLFEAPARRAAALAGVLVGQVSWH	R	E	H	R	R	A	2	4	0	1	0	0	3	0	1	0	3	0	0	2	2	1	0	0	0	0	0	0	19	3	2338.23	D4GQN5;HVO_A0206_Cas8;HVO_A0206_Cas11	D4GQN5	565	583	yes	no	5	1.1219e-24	159.8			1	1	358800000	0	0
EIELQSQLALK	YKSEITELRRNVQALEIELQSQLALKQSLE	VQALEIELQSQLALKQSLEASLAETEGRYC	L	E	I	L	K	Q	1	0	0	0	0	2	2	0	0	1	3	1	0	0	0	1	0	0	0	0	0	0	11	0	1270.71	CON__P02535-1;CON__P13645	CON__P13645	376	386	no	no	2	6.5708e-05	127.68				1	108640000	0	0
EIETYHNLLEGGQEDFESSGAGK	QEYSLLLSIKMRLEKEIETYHNLLEGGQED	LEGGQEDFESSGAGKIGLGGRGGSGGSYGR	K	E	I	G	K	I	1	0	1	1	0	1	5	4	1	1	2	1	0	1	0	2	1	0	1	0	0	0	23	0	2509.12	CON__P35527	CON__P35527	450	472	yes	yes	2;3	9.3894e-51	176.19	2	1	2	1	1.0449e+09	263860000	67311000
EIIDVLSNK	EIALGVSRTRTSTEREIIDVLSNKGKASGT	RTSTEREIIDVLSNKGKASGTEIATKVDKH	R	E	I	N	K	G	0	0	1	1	0	0	1	0	0	2	1	1	0	0	0	1	0	0	0	1	0	0	9	0	1029.57	D4GVX9	D4GVX9	681	689	yes	yes	2	1.0201e-06	159.46			1	1	261380000	0	0
EILFVDEFPK	RGVVGDELGKPFRPREILFVDEFPKTQSGK	PFRPREILFVDEFPKTQSGKIIRRAIASIY	R	E	I	P	K	T	0	0	0	1	0	0	2	0	0	1	1	1	0	2	1	0	0	0	0	1	0	0	10	0	1235.64	D4GZ14	D4GZ14	620	629	yes	yes	2	0.0038379	110.87			1	1	234000000	0	0
EILPNTLSPILVK	AAKLAGASTPHILFREILPNTLSPILVKVT	FREILPNTLSPILVKVTLDAGFVILIGAGL	R	E	I	V	K	V	0	0	1	0	0	0	1	0	0	2	3	1	0	0	2	1	1	0	0	1	0	0	13	0	1435.87	D4GP82	D4GP82	209	221	yes	yes	2	9.0999e-06	114.4	1	1			29007000	5545400	23462000
EIQDVAYER	RGGMLDAVKNQWVQREIQDVAYERQREIEE	NQWVQREIQDVAYERQREIEEGERVIVGVN	R	E	I	E	R	Q	1	1	0	1	0	1	2	0	0	1	0	0	0	0	0	0	0	0	1	1	0	0	9	0	1121.54	D4GXT9	D4GXT9	446	454	yes	yes	2	0.017808	87.696			1	1	7044900	0	0
EISEASYEYQSR	RDGVLAGIDEGYYHREISEASYEYQSRVED	YHREISEASYEYQSRVEDGEEIVVGVNKYD	R	E	I	S	R	V	1	1	0	0	0	1	3	0	0	1	0	0	0	0	0	3	0	0	2	0	0	0	12	0	1460.64	D4GUW0	D4GUW0	452	463	yes	yes	2	0.0038031	74.944			1		0	0	0
EKGSDTLEALEEAIK	GHPDGWIVEELAAVFEKGSDTLEALEEAIK	EKGSDTLEALEEAIKALLPPDESLPTVITV	F	E	K	I	K	A	2	0	0	1	0	0	4	1	0	1	2	2	0	0	0	1	1	0	0	0	0	0	15	1	1631.83	D4GQN5;HVO_A0206_Cas8	D4GQN5	159	173	yes	no	2;3	0.00037321	95.57			1	2	279770000	0	0
EKVNELSK	LLRFFVAPFPEVFGKEKVNELSKDIGSEST	FPEVFGKEKVNELSKDIGSESTEDQAMEDI	K	E	K	S	K	D	0	0	1	0	0	0	2	0	0	0	1	2	0	0	0	1	0	0	0	1	0	0	8	1	945.513	CON__P02662	CON__P02662	35	42	yes	yes	2	0.010993	117.04		1			46129000	0	46129000
ELADALAQTVHGPTLNPER	NVIAEEPAAPVYWVSELADALAQTVHGPTL	ALAQTVHGPTLNPERGGFAPYDNWSLLELA	S	E	L	E	R	G	3	1	1	1	0	1	2	1	1	0	3	0	0	0	2	0	2	0	0	1	0	0	19	0	2031.04	D4GQN5;HVO_A0206_Cas8	D4GQN5	406	424	yes	no	2	5.2693e-06	90.731			1		16237000	0	0
ELDIPMVSGAPLPK	DARAGMTGYPALVARELDIPMVSGAPLPKT	RELDIPMVSGAPLPKTIAQGATVTLHAERG	R	E	L	P	K	T	1	0	0	1	0	0	1	1	0	1	2	1	1	0	3	1	0	0	0	1	0	0	14	0	1465.79	D4GUB6	D4GUB6	542	555	yes	yes	2	0.0033419	82.489			1	1	171370000	0	0
ELDPEIQK	HQVTVNKSLLAPLNVELDPEIQKVRAQERE	LLAPLNVELDPEIQKVRAQEREQIKALNNK	V	E	L	Q	K	V	0	0	0	1	0	1	2	0	0	1	1	1	0	0	1	0	0	0	0	0	0	0	8	0	970.497	CON__Q6NXH9	CON__Q6NXH9	119	126	no	no	2	0.010328	117.93	1	1	1		143250000	33738000	74602000
ELELAGNPDGFEMDIIATK	KLKEMQMYDPEKAKKELELAGNPDGFEMDI	AGNPDGFEMDIIATKGSWFKDEAVVIQNQL	K	E	L	T	K	G	2	0	1	2	0	0	3	2	0	2	2	1	1	1	1	0	1	0	0	0	0	0	19	0	2061.99	D4GUS3	D4GUS3	380	398	yes	yes	2	3.6778e-18	143.93				2	2176000000	0	0
ELGGYGDQMSSLLK	VEMTASAQFRGLISKELGGYGDQMSSLLKY	KELGGYGDQMSSLLKYNGNPFEPADIIEGF	K	E	L	L	K	Y	0	0	0	1	0	1	1	3	0	0	3	1	1	0	0	2	0	0	1	0	0	0	14	0	1496.72	D4GXF1	D4GXF1	580	593	yes	yes	2	0.00038374	100.55				2	382680000	0	0
ELGVDLDAVDGSGPSGR	GGRVFAPPSVRRLARELGVDLDAVDGSGPS	GVDLDAVDGSGPSGRVTEGDVRAAADDDGD	R	E	L	G	R	V	1	1	0	3	0	0	1	4	0	0	2	0	0	0	1	2	0	0	0	2	0	0	17	0	1642.78	D4GY19	D4GY19	131	147	yes	yes	2	2.4565e-06	149.86				1	735930000	0	0
ELIADLLFDADEGLAGHVSEQFR	AVALEAYYQSYQDKRELIADLLFDADEGLA	DADEGLAGHVSEQFRIKLEDEIETAQANLE	R	E	L	F	R	I	3	1	0	3	0	1	3	2	1	1	4	0	0	2	0	1	0	0	0	1	0	0	23	0	2544.25	D4GXM0	D4GXM0	581	603	yes	yes	3	5.8538e-51	139.02	1			1	66074000	5614000	0
ELLADLIVR	VAETSMTGKSSELNKELLADLIVRAVRQVT	SSELNKELLADLIVRAVRQVTVEANDGSHV	K	E	L	V	R	A	1	1	0	1	0	0	1	0	0	1	3	0	0	0	0	0	0	0	0	1	0	0	9	0	1040.62	O30560	O30560	174	182	yes	yes	2	2.8015e-15	187.34			1	1	1157700000	0	0
ELQEIGKR	ASTDELEDVTEELSKELQEIGKRMYQQQAQ	VTEELSKELQEIGKRMYQQQAQAQAGGPGG	K	E	L	K	R	M	0	1	0	0	0	1	2	1	0	1	1	1	0	0	0	0	0	0	0	0	0	0	8	1	971.54	Q1XBW2	Q1XBW2	570	577	yes	yes	2	0.0083362	120.62				1	19571000	0	0
ELQFCYVLGHAHGR	ETTEDMPSAWPIEKRELQFCYVLGHAHGRR	RELQFCYVLGHAHGRRSMPVAFDLHEKEDE	R	E	L	G	R	R	1	1	0	0	1	1	1	2	2	0	2	0	0	1	0	0	0	0	1	1	0	0	14	0	1685.81	D4GQN5;HVO_A0206_Cas8;HVO_A0206_Cas11	D4GQN5	675	688	yes	no	2;3;4	3.4435e-87	265.01	6	6	5	8	63515000000	11259000000	25105000000
ELSLQLREFADSVGGR	LEDGKVLPGGGAPETELSLQLREFADSVGG	LSLQLREFADSVGGREQLAVEAFAEALDII	T	E	L	G	R	E	1	2	0	1	0	1	2	2	0	0	3	0	0	1	0	2	0	0	0	1	0	0	16	1	1775.92	O30561	O30561	415	430	yes	yes	2;3	0.016488	62.466	2		3	1	619870000	197860000	0
ELSNDSLAK	PIGARGDYDFHNEAKELSNDSLAKGVLDGV	FHNEAKELSNDSLAKGVLDGVGFHHAGLSR	K	E	L	A	K	G	1	0	1	1	0	0	1	0	0	0	2	1	0	0	0	2	0	0	0	0	0	0	9	0	975.487	D4GY08	D4GY08	288	296	yes	yes	1;2	0.014719	103.8			1	1	33519000	0	0
ELTTEIDNNIEQISSYK	QNRKDAEAWFNEKSKELTTEIDNNIEQISS	TTEIDNNIEQISSYKSEITELRRNVQALEI	K	E	L	Y	K	S	0	0	2	1	0	1	3	0	0	3	1	1	0	0	0	2	2	0	1	0	0	0	17	0	1995.96	CON__P13645	CON__P13645	346	362	yes	yes	2;3	7.25e-45	234.87	2	2	1	1	802510000	162390000	320500000
ELTTEIDNNIEQISSYKSEITELRR	QNRKDAEAWFNEKSKELTTEIDNNIEQISS	EQISSYKSEITELRRNVQALEIELQSQLAL	K	E	L	R	R	N	0	2	2	1	0	1	5	0	0	4	2	1	0	0	0	3	3	0	1	0	0	0	25	2	2980.5	CON__P13645	CON__P13645	346	370	yes	yes	3;4	1.884e-84	221.6	2	1	2	2	1107300000	152250000	192190000
ELVAVGETDR	VLEAAFFRARLGDARELVAVGETDRAAAVG	LGDARELVAVGETDRAAAVGESLFARFEEN	R	E	L	D	R	A	1	1	0	1	0	0	2	1	0	0	1	0	0	0	0	0	1	0	0	2	0	0	10	0	1087.55	D4GX08	D4GX08	414	423	yes	yes	2	4.2257e-06	144.9			1		0	0	0
ELVEFLSTR	NDVLNVGCDDEERHRELVEFLSTRAERDVD	DEERHRELVEFLSTRAERDVDRQLEAAEPH	R	E	L	T	R	A	0	1	0	0	0	0	2	0	0	0	2	0	0	1	0	1	1	0	0	1	0	0	9	0	1092.58	D4GVJ5	D4GVJ5	483	491	yes	yes	2	1.4222e-17	187.78			1	1	183860000	0	0
ELVSQLVTYLPDK	SGSADLVARDEAHARELVSQLVTYLPDKAG	ARELVSQLVTYLPDKAGEKPPRAESKPPRY	R	E	L	D	K	A	0	0	0	1	0	1	1	0	0	0	3	1	0	0	1	1	1	0	1	2	0	0	13	0	1503.82	D4GY56	D4GY56	303	315	yes	yes	2	0.00081829	99.522				1	57882000	0	0
ELYGTDSKLEPFVDDGR	VMALYGVLAVAESGGELYGTDSKLEPFVDD	YGTDSKLEPFVDDGRLVTIDIDLTGETPNV	G	E	L	G	R	L	0	1	0	3	0	0	2	2	0	0	2	1	0	1	1	1	1	0	1	1	0	0	17	1	1939.92	D4GQN5;HVO_A0206_Cas8	D4GQN5	43	59	yes	no	2;3	4.0837e-55	216.84			1	2	506720000	0	0
ELYTIHQSTNYSIISPR	LVLNPDLEINKEDIRELYTIHQSTNYSIIS	YTIHQSTNYSIISPRILNREGIPVNESPTP	R	E	L	P	R	I	0	1	1	0	0	1	1	0	1	3	1	0	0	0	1	3	2	0	2	0	0	0	17	0	2021.02	D4GU63	D4GU63	113	129	yes	yes	3	1.3596e-06	107.73		1			53210000	0	53210000
ENEVLQAVFR	KSYGAFGDELLQHMRENEVLQAVFRFARDG	LQHMRENEVLQAVFRFARDGSGATVYVNTA	R	E	N	F	R	F	1	1	1	0	0	1	2	0	0	0	1	0	0	1	0	0	0	0	0	2	0	0	10	0	1203.62	D4GVX9	D4GVX9	633	642	yes	yes	2	2.259e-23	190.52			1	1	141870000	0	0
EPFVDDGR	VAESGGELYGTDSKLEPFVDDGRLVTIDID	YGTDSKLEPFVDDGRLVTIDIDLTGETPNV	L	E	P	G	R	L	0	1	0	2	0	0	1	1	0	0	0	0	0	1	1	0	0	0	0	1	0	0	8	0	933.419	D4GQN5;HVO_A0206_Cas8	D4GQN5	52	59	yes	no	2	0.00015457	143.85			1	1	152750000	0	0
EPMIGVNQELAYFYPELFR	ERLHSMKEGIHAQQKEPMIGVNQELAYFYP	GVNQELAYFYPELFRQFYQLDAYPSGAWYY	K	E	P	F	R	Q	1	1	1	0	0	1	3	1	0	1	2	0	1	2	2	0	0	0	2	1	0	0	19	0	2315.13	CON__P02662	CON__P02662	133	151	yes	yes	2;3	2.1195e-09	106.67		3			465250000	0	465250000
EPTLGVITDK	GLKRESIGAAVSIAREPTLGVITDKYGIES	VSIAREPTLGVITDKYGIESPEGRGVLGTY	R	E	P	D	K	Y	0	0	0	1	0	0	1	1	0	1	1	1	0	0	1	0	2	0	0	1	0	0	10	0	1071.58	D4GT24	D4GT24	160	169	yes	yes	2	0.020969	74.269		1			249210000	0	249210000
EPTLGVITDKYGIESPEGR	GLKRESIGAAVSIAREPTLGVITDKYGIES	GVITDKYGIESPEGRGVLGTYMTGTVLGTV	R	E	P	G	R	G	0	1	0	1	0	0	3	3	0	2	1	1	0	0	2	1	2	0	1	1	0	0	19	1	2060.04	D4GT24	D4GT24	160	178	yes	yes	3	0.046369	49.973		1			84017000	0	84017000
EPVGEPVVR	NDERRRTTEVPADRREPVGEPVVRGDPAVT	VPADRREPVGEPVVRGDPAVTGDRAREAVG	R	E	P	V	R	G	0	1	0	0	0	0	2	1	0	0	0	0	0	0	2	0	0	0	0	3	0	0	9	0	980.529	D4GSA8	D4GSA8	18	26	yes	yes	2	0.006548	116.73	1	1			69543000	14261000	55282000
EQAVASASEAANLVLK	EDAFDAGVVETAHAKEQAVASASEAANLVL	QAVASASEAANLVLKIDDIIAAGDLSTGGD	K	E	Q	L	K	I	5	0	1	0	0	1	2	0	0	0	2	1	0	0	0	2	0	0	0	2	0	0	16	0	1599.85	O30560	O30560	503	518	yes	yes	2;3	1.3321e-08	151.7			1	2	1408900000	0	0
EQDDVDSYSPR	VRSLRTEERKLALLREQDDVDSYSPRALSD	ALLREQDDVDSYSPRALSDLREWIRANPDD	R	E	Q	P	R	A	0	1	0	3	0	1	1	0	0	0	0	0	0	0	1	2	0	0	1	1	0	0	11	0	1309.54	D4GQJ3	D4GQJ3	42	52	yes	yes	2	0.0098569	80.688	1	1			19011000	2976000	16035000
EQDVELIVSHYDR	LRTIRECGWLRDELREQDVELIVSHYDRHK	LREQDVELIVSHYDRHKKPQKTELLQIVSE	R	E	Q	D	R	H	0	1	0	2	0	1	2	0	1	1	1	0	0	0	0	1	0	0	1	2	0	0	13	0	1601.77	D4GSJ8	D4GSJ8	104	116	yes	yes	2;3	1.4798e-06	127.17		2			130510000	0	130510000
EQLAVEAYADALELVPR	LASRLRNYADSVSGREQLAVEAYADALELV	LAVEAYADALELVPRVLAENAGLDSIDTLV	R	E	Q	P	R	V	4	1	0	1	0	1	3	0	0	0	3	0	0	0	1	0	0	0	1	2	0	0	17	0	1885.98	O30560	O30560	434	450	yes	yes	3	9.6532e-36	180.64			1	1	597030000	0	0
EQTLAAPATR	SASASSSAPTESADREQTLAAPATRALAKE	ESADREQTLAAPATRALAKEEGVDIDAVPA	R	E	Q	T	R	A	3	1	0	0	0	1	1	0	0	0	1	0	0	0	1	0	2	0	0	0	0	0	10	0	1056.56	D4GY19	D4GY19	204	213	yes	yes	2	0.0019475	119.86				1	144850000	0	0
ERDDGGSVEAL	DDDTMITLFEGQVFRERDDGGSVEAL____	QVFRERDDGGSVEAL_______________	R	E	R	A	L	-	1	1	0	2	0	0	2	2	0	0	1	0	0	0	0	1	0	0	0	1	0	0	11	1	1146.52	D4GSC7	D4GSC7	190	200	yes	yes	2	0.020158	73.233		1			18288000	0	18288000
ERDESSQYGLTER	YGISIELISITQNPRERDESSQYGLTERQQ	PRERDESSQYGLTERQQEALTLAISRGYYE	R	E	R	E	R	Q	0	2	0	1	0	1	3	1	0	0	1	0	0	0	0	2	1	0	1	0	0	0	13	1	1568.71	D4GY03	D4GY03	150	162	yes	yes	3	0.018484	71.879		1			11027000	0	11027000
EREFVAASR	ASYARLVRSTVLSVREREFVAASRLLGSSR	TVLSVREREFVAASRLLGSSRLHVIRRHVL	R	E	R	S	R	L	2	2	0	0	0	0	2	0	0	0	0	0	0	1	0	1	0	0	0	1	0	0	9	1	1063.54	D4GPI7	D4GPI7	180	188	yes	yes	2	0.0027894	125.97		1			4659700	0	4659700
EREQIKSLNNQFASFIDKVR	LNVEIDPEIQKVKSREREQIKSLNNQFASF	KSLNNQFASFIDKVRFLEQQNQVLQTKWEL	R	E	R	V	R	F	1	2	2	1	0	2	2	0	0	2	1	2	0	2	0	2	0	0	0	1	0	0	20	3	2421.28	CON__P04264;CON__ENSEMBL:ENSBTAP00000038253	CON__P04264	180	199	no	no	4;5	2.7315e-10	108.45	1	2			177730000	39968000	137770000
ERVEIPTDLLATVEGR	DFILHPGDFVLGTTKERVEIPTDLLATVEG	RVEIPTDLLATVEGRSSLGRLAVVIHATAG	K	E	R	G	R	S	1	2	0	1	0	0	3	1	0	1	2	0	0	0	1	0	2	0	0	2	0	0	16	1	1796.96	D4GSS1	D4GSS1	90	105	yes	yes	2;3	4.9945e-05	116.01	2	2			199840000	36754000	163090000
ESDDETLQELAK	DSGGSPLARVTYELRESDDETLQELAKTEL	ELRESDDETLQELAKTELRFYTITLPIGDD	R	E	S	A	K	T	1	0	0	2	0	1	3	0	0	0	2	1	0	0	0	1	1	0	0	0	0	0	12	0	1376.63	D4GQN5;HVO_A0206_Cas8	D4GQN5	363	374	yes	no	1;2;3	1.8173e-47	223.14	3	2	12	8	64092000000	1093600000	248910000
ESDDETLQELAKTELR	DSGGSPLARVTYELRESDDETLQELAKTEL	SDDETLQELAKTELRFYTITLPIGDDKNVI	R	E	S	L	R	F	1	1	0	2	0	1	4	0	0	0	3	1	0	0	0	1	2	0	0	0	0	0	16	1	1875.91	D4GQN5;HVO_A0206_Cas8	D4GQN5	363	378	yes	no	2;3	2.975e-44	198.97			1	2	4444300000	0	0
ESDLEEFLEMREEAKER	DNDTLTRVYGTAFESESDLEEFLEMREEAK	DLEEFLEMREEAKERDHRKLGQELNLFAID	S	E	S	E	R	D	1	2	0	1	0	0	7	0	0	0	2	1	1	1	0	1	0	0	0	0	0	0	17	2	2138.98	D4GZP8	D4GZP8	225	241	yes	yes	2	0.086727	56.359		1			0	0	0
ESDYDDSGGSPLAR	LKAQSLYGAIQSLDRESDYDDSGGSPLARV	RESDYDDSGGSPLARVTYELRESDDETLQE	R	E	S	A	R	V	1	1	0	3	0	0	1	2	0	0	1	0	0	0	1	3	0	0	1	0	0	0	14	0	1467.61	D4GQN5;HVO_A0206_Cas8	D4GQN5	343	356	yes	no	1;2;3	5.4069e-192	345.97	9	2	15	9	160560000000	478360000	200050000
ESEGGDLPPHQIVAQQLVHLETLSR	DASMLFDEYLRRYHDESEGGDLPPHQIVAQ	QIVAQQLVHLETLSRAGLLNGLDVPIEPPT	D	E	S	S	R	A	1	1	0	1	0	3	3	2	2	1	4	0	0	0	2	2	1	0	0	2	0	0	25	0	2752.41	D4GQN5;HVO_A0206_Cas8	D4GQN5	505	529	yes	no	3;4	2.2373e-37	146.04			1	2	560540000	0	0
ESEVSEYVR	LEFQRTNISCIHPNRESEVSEYVRETHVPE	CIHPNRESEVSEYVRETHVPEGDDFILHPG	R	E	S	V	R	E	0	1	0	0	0	0	3	0	0	0	0	0	0	0	0	2	0	0	1	2	0	0	9	0	1096.5	D4GSS1	D4GSS1	58	66	yes	yes	2	1.3901e-52	248.57	1	1			194100000	39850000	154250000
ESFLDRPLFEAPAR	DFDTTSLPAIREHRLESFLDRPLFEAPARR	LESFLDRPLFEAPARRAAALAGVLVGQVSW	L	E	S	A	R	R	2	2	0	1	0	0	2	0	0	0	2	0	0	2	2	1	0	0	0	0	0	0	14	1	1646.84	D4GQN5;HVO_A0206_Cas8;HVO_A0206_Cas11	D4GQN5	569	582	yes	no	2;3	1.4324e-46	253.97	4	3	1	2	559790000	152280000	266940000
ESGDGISEGESVGLVTDR	AMKRYATANAADKNVESGDGISEGESVGLV	DGISEGESVGLVTDRVERVVGTPDNPIGVF	V	E	S	D	R	V	0	1	0	2	0	0	3	4	0	1	1	0	0	0	0	3	1	0	0	2	0	0	18	0	1805.83	D4GQN5;HVO_A0206_Cas8	D4GQN5	234	251	yes	no	2	2.6811e-08	104.81			1		0	0	0
ESGELDVLR	LLAVALCYRAVLSDRESGELDVLRTFDVSR	AVLSDRESGELDVLRTFDVSRPAYVGGVYL	R	E	S	L	R	T	0	1	0	1	0	0	2	1	0	0	2	0	0	0	0	1	0	0	0	1	0	0	9	0	1016.51	D4GUV7	D4GUV7	86	94	yes	yes	2	0.014882	103.56		1			15184000	0	15184000
ESGGELYGTDSK	SLEDVMALYGVLAVAESGGELYGTDSKLEP	AVAESGGELYGTDSKLEPFVDDGRLVTIDI	A	E	S	S	K	L	0	0	0	1	0	0	2	3	0	0	1	1	0	0	0	2	1	0	1	0	0	0	12	0	1241.54	D4GQN5;HVO_A0206_Cas8	D4GQN5	39	50	yes	no	2	0.0001347	112.85				1	91578000	0	0
ESIGAAVSIAR	ILIALPLALLLGLKRESIGAAVSIAREPTL	GLKRESIGAAVSIAREPTLGVITDKYGIES	R	E	S	A	R	E	3	1	0	0	0	0	1	1	0	2	0	0	0	0	0	2	0	0	0	1	0	0	11	0	1072.59	D4GT24	D4GT24	149	159	yes	yes	2	0.0026043	99.013	1	1			131670000	36409000	95261000
ESLHHVTILK	HPANQLLAADPSIIRESLHHVTILKDGTII	PSIIRESLHHVTILKDGTIILLYHLRGDLD	R	E	S	L	K	D	0	0	0	0	0	0	1	0	2	1	2	1	0	0	0	1	1	0	0	1	0	0	10	0	1175.67	D4GQF3	D4GQF3	30	39	yes	yes	2;3	5.6799e-16	186.16	2	2			1189300000	191010000	998250000
ESLPTVITVR	LEALEEAIKALLPPDESLPTVITVRLRLDA	LLPPDESLPTVITVRLRLDAGRLSHGEESG	D	E	S	V	R	L	0	1	0	0	0	0	1	0	0	1	1	0	0	0	1	1	2	0	0	2	0	0	10	0	1113.64	D4GQN5;HVO_A0206_Cas8	D4GQN5	180	189	yes	no	2	0.0036692	111.39			1	1	1277900000	0	0
ESPGIGVIR	DVSSSVVSDYESGRRESPGIGVIRRMVEAL	YESGRRESPGIGVIRRMVEALLDIDEARGG	R	E	S	I	R	R	0	1	0	0	0	0	1	2	0	2	0	0	0	0	1	1	0	0	0	1	0	0	9	0	926.519	D4GSH0	D4GSH0	61	69	yes	yes	2	0.0079	113.7		1			30684000	0	30684000
ESVESYVLHGQR	HLTYDDGARAVELARESVESYVLHGQREQP	LARESVESYVLHGQREQPGSMRDAFYARTG	R	E	S	Q	R	E	0	1	0	0	0	1	2	1	1	0	1	0	0	0	0	2	0	0	1	2	0	0	12	0	1402.68	D4GSC7	D4GSC7	23	34	yes	yes	3	0.0018671	84.507	1	1			54744000	13234000	41511000
ESVGLVTDR	AADKNVESGDGISEGESVGLVTDRVERVVG	DGISEGESVGLVTDRVERVVGTPDNPIGVF	G	E	S	D	R	V	0	1	0	1	0	0	1	1	0	0	1	0	0	0	0	1	1	0	0	2	0	0	9	0	974.503	D4GQN5;HVO_A0206_Cas8	D4GQN5	243	251	yes	no	2	8.4189e-15	178.65			1	1	580770000	0	0
ESVGLVTDRVER	AADKNVESGDGISEGESVGLVTDRVERVVG	SEGESVGLVTDRVERVVGTPDNPIGVFSVK	G	E	S	E	R	V	0	2	0	1	0	0	2	1	0	0	1	0	0	0	0	1	1	0	0	3	0	0	12	1	1358.72	D4GQN5;HVO_A0206_Cas8	D4GQN5	243	254	yes	no	2;3	4.8786e-26	187.22			1	2	385660000	0	0
ESVLVLNPDLEINKEDIR	GNNMGIRYSLDELNRESVLVLNPDLEINKE	LVLNPDLEINKEDIRELYTIHQSTNYSIIS	R	E	S	I	R	E	0	1	2	2	0	0	3	0	0	2	3	1	0	0	1	1	0	0	0	2	0	0	18	1	2095.12	D4GU63	D4GU63	95	112	yes	yes	3	1.4696e-05	86.455	1				15485000	15485000	0
ETAAVVVEAR	GRPAVTHGSALSDLRETAAVVVEARVVDDG	LSDLRETAAVVVEARVVDDGDVLTAGGVTS	R	E	T	A	R	V	3	1	0	0	0	0	2	0	0	0	0	0	0	0	0	0	1	0	0	3	0	0	10	0	1043.56	D4GXS0	D4GXS0	141	150	yes	yes	2	0.0010798	125.82	1	1			761710000	183780000	577940000
ETDFDTTSLPAIR	DVPIEPPTMTTETETETDFDTTSLPAIREH	ETETDFDTTSLPAIREHRLESFLDRPLFEA	T	E	T	I	R	E	1	1	0	2	0	0	1	0	0	1	1	0	0	1	1	1	3	0	0	0	0	0	13	0	1464.71	D4GQN5;HVO_A0206_Cas8;HVO_A0206_Cas11	D4GQN5	552	564	yes	no	2;3	1.3328e-08	170.68	2	1	1		1093700000	342010000	724930000
ETEIDAEVNVTDPDQLQQFLDQEEK	EDANIAILDDALEVRETEIDAEVNVTDPDQ	TDPDQLQQFLDQEEKQLKEMVDQLVEVGAD	R	E	T	E	K	Q	1	0	1	4	0	4	5	0	0	1	2	1	0	1	1	0	2	0	0	2	0	0	25	0	2932.35	O30561	O30561	248	272	yes	yes	2;3	1.4932e-46	198.74			1	2	525730000	0	0
ETETDFDTTSLPAIR	GLDVPIEPPTMTTETETETDFDTTSLPAIR	ETETDFDTTSLPAIREHRLESFLDRPLFEA	T	E	T	I	R	E	1	1	0	2	0	0	2	0	0	1	1	0	0	1	1	1	4	0	0	0	0	0	15	0	1694.8	D4GQN5;HVO_A0206_Cas8;HVO_A0206_Cas11	D4GQN5	550	564	yes	no	2	7.5883e-59	233.54	1	2	1		851520000	287320000	543310000
ETETETDFDTTSLPAIR	LNGLDVPIEPPTMTTETETETDFDTTSLPA	ETETDFDTTSLPAIREHRLESFLDRPLFEA	T	E	T	I	R	E	1	1	0	2	0	0	3	0	0	1	1	0	0	1	1	1	5	0	0	0	0	0	17	0	1924.89	D4GQN5;HVO_A0206_Cas8;HVO_A0206_Cas11	D4GQN5	548	564	yes	no	2;3	3.3439e-121	261.35	2	3			434300000	183640000	250650000
ETFDAGATPGLDDFERPDLK	TDWSESIRRVQFHKKETFDAGATPGLDDFE	GATPGLDDFERPDLKSVDGDLVSDLKEISD	K	E	T	L	K	S	2	1	0	4	0	0	2	2	0	0	2	1	0	2	2	0	2	0	0	0	0	0	20	1	2193.02	D4GXE5	D4GXE5	267	286	yes	yes	2;3	7.2165e-18	174.72			1	2	528350000	0	0
ETHVPEGDDFILHPGDFVLGTTK	CIHPNRESEVSEYVRETHVPEGDDFILHPG	DFILHPGDFVLGTTKERVEIPTDLLATVEG	R	E	T	T	K	E	0	0	0	3	0	0	2	3	2	1	2	1	0	2	2	0	3	0	0	2	0	0	23	0	2523.23	D4GSS1	D4GSS1	67	89	yes	yes	3;4	2.3733e-08	69.088	2	2			574430000	123720000	450710000
ETLLAAHEAGYFSVPR	APSDSNEYGLTAKQRETLLAAHEAGYFSVP	TLLAAHEAGYFSVPRTTSLAELGAELGVTA	R	E	T	P	R	T	3	1	0	0	0	0	2	1	1	0	2	0	0	1	1	1	1	0	1	1	0	0	16	0	1759.89	D4GPE9	D4GPE9	161	176	yes	yes	2;3	2.0141e-11	147.33	1	2			236910000	6574400	230340000
ETLQELAK	SPLARVTYELRESDDETLQELAKTELRFYT	ELRESDDETLQELAKTELRFYTITLPIGDD	D	E	T	A	K	T	1	0	0	0	0	1	2	0	0	0	2	1	0	0	0	0	1	0	0	0	0	0	8	0	930.502	D4GQN5;HVO_A0206_Cas8	D4GQN5	367	374	yes	no	2	0.014029	113.5			1	1	397440000	0	0
ETPLHDGADLVIVTDQSDEYLDVLR	KDTVAGVVDGELVDKETPLHDGADLVIVTD	VIVTDQSDEYLDVLRHSAAHVFAQALQRLH	K	E	T	L	R	H	1	1	0	5	0	1	2	1	1	1	4	0	0	0	1	1	2	0	1	3	0	0	25	0	2812.38	D4GZP8	D4GZP8	50	74	yes	yes	3	4.6934e-22	129.43			1	1	158290000	0	0
ETTEDMPSAWPIEK	SDRDMLFPETVDRLLETTEDMPSAWPIEKR	LETTEDMPSAWPIEKRELQFCYVLGHAHGR	L	E	T	E	K	R	1	0	0	1	0	0	3	0	0	1	0	1	1	0	2	1	2	1	0	0	0	0	14	0	1632.73	D4GQN5;HVO_A0206_Cas8;HVO_A0206_Cas11	D4GQN5	660	673	yes	no	2	0.013458	69.65	1	1			41368000	12357000	29011000
ETTINLPFITATDSGPVHLEYDLTR	KDAAEEAKIELSSRKETTINLPFITATDSG	ATDSGPVHLEYDLTRAKFESLTADLIDRTV	K	E	T	T	R	A	1	1	1	2	0	0	2	1	1	2	3	0	0	1	2	1	5	0	1	1	0	0	25	0	2802.41	Q1XBW2	Q1XBW2	252	276	yes	yes	3	1.401e-28	132.84				1	60529000	0	0
ETYALPYFAGELTPLK	GQDLVETCVLRRGGVETYALPYFAGELTPL	TYALPYFAGELTPLKAQSLYGAIQSLDRES	V	E	T	L	K	A	2	0	0	0	0	0	2	1	0	0	3	1	0	1	2	0	2	0	2	0	0	0	16	0	1811.93	D4GQN5;HVO_A0206_Cas8	D4GQN5	314	329	yes	no	2	0.0077898	91.961			1		17310000	0	0
ETYGEMADCCAK	HTLFGDKLCTVATLRETYGEMADCCAKQEP	TLRETYGEMADCCAKQEPERNECFLQHKDD	R	E	T	A	K	Q	2	0	0	1	2	0	2	1	0	0	0	1	1	0	0	0	1	0	1	0	0	0	12	0	1433.53	CON__P02768-1	CON__P02768-1	106	117	yes	yes	2	0.028341	70.908		1			79842000	0	79842000
EVASNSELVQSSR	DAETWFLSKTEELNKEVASNSELVQSSRSE	NKEVASNSELVQSSRSEVTELRRVLQGLEI	K	E	V	S	R	S	1	1	1	0	0	1	2	0	0	0	1	0	0	0	0	4	0	0	0	2	0	0	13	0	1404.68	CON__P08779	CON__P08779	318	330	yes	yes	2	0.0039977	83.397			1		8679800	0	0
EVATNSELVQSGK	DAEEWFFTKTEELNREVATNSELVQSGKSE	NREVATNSELVQSGKSEISELRRTMQNLEI	R	E	V	G	K	S	1	0	1	0	0	1	2	1	0	0	1	1	0	0	0	2	1	0	0	2	0	0	13	0	1360.68	CON__P02533;CON__Q04695	CON__P02533	316	328	no	no	2	6.6971e-30	195.27	1	1	1		160480000	59413000	55282000
EVATNSELVQSGKSEISELRR	DAEEWFFTKTEELNREVATNSELVQSGKSE	ELVQSGKSEISELRRTMQNLEIELQSQLSM	R	E	V	R	R	T	1	2	1	0	0	1	4	1	0	1	2	1	0	0	0	4	1	0	0	2	0	0	21	2	2331.2	CON__P02533;CON__Q04695	CON__P02533	316	336	no	no	3;4	4.5e-23	138.07	2				125020000	125020000	0
EVDYVAASFIR	ITDSDYENLKLAAEKEVDYVAASFIRDAED	AAEKEVDYVAASFIRDAEDVYTISDTLENL	K	E	V	I	R	D	2	1	0	1	0	0	1	0	0	1	0	0	0	1	0	1	0	0	1	2	0	0	11	0	1268.64	D4GUB6	D4GUB6	179	189	yes	yes	2	2.399e-34	209.58			1		33488000	0	0
EVEASPEYDESQEQR	DHPVRVVETMSRIVKEVEASPEYDESQEQR	EVEASPEYDESQEQRVPTADEGSRTEALAR	K	E	V	Q	R	V	1	1	0	1	0	2	5	0	0	0	0	0	0	0	1	2	0	0	1	1	0	0	15	0	1794.75	D4GUB6	D4GUB6	327	341	yes	yes	2	1.4403e-123	295.07			1	1	241710000	0	0
EVEASPEYDESQEQRVPTADEGSR	DHPVRVVETMSRIVKEVEASPEYDESQEQR	ESQEQRVPTADEGSRTEALARSARYLARDV	K	E	V	S	R	T	2	2	0	2	0	2	6	1	0	0	0	0	0	0	2	3	1	0	1	2	0	0	24	1	2707.18	D4GUB6	D4GUB6	327	350	yes	yes	3	2.0037e-37	153.65			1	1	125610000	0	0
EVFTSSSSSSSR	HLSSQQASGQSYSSREVFTSSSSSSSRQTR	SSREVFTSSSSSSSRQTRPILKEQSSSSFS	R	E	V	S	R	Q	0	1	0	0	0	0	1	0	0	0	0	0	0	1	0	7	1	0	0	1	0	0	12	0	1259.56	CON__P08779	CON__P08779	442	453	yes	yes	2	2.9989e-07	129.85	1	1			94739000	79984000	14755000
EVLEDNAIEVTEDDRETLTK	TTIAQGYRQAAEKAKEVLEDNAIEVTEDDR	NAIEVTEDDRETLTKIAATAMTGKGAESAK	K	E	V	T	K	I	1	1	1	3	0	0	5	0	0	1	2	1	0	0	0	0	3	0	0	2	0	0	20	1	2318.11	O30561	O30561	139	158	yes	yes	2;3	4.5186e-65	239.75			1	2	916450000	0	0
EVLQYEWADYLR	LQVDATRDAVAKLAREVLQYEWADYLRASP	LAREVLQYEWADYLRASPPGGTHAWHALDS	R	E	V	L	R	A	1	1	0	1	0	1	2	0	0	0	2	0	0	0	0	0	0	1	2	1	0	0	12	0	1583.76	D4GU35	D4GU35	33	44	yes	yes	2	0.0084535	81.338		1			12114000	0	12114000
EVNEFAAALR	EHGETRTYTYQDLYREVNEFAAALRDLGVE	QDLYREVNEFAAALRDLGVEEDDVVTLYMP	R	E	V	L	R	D	3	1	1	0	0	0	2	0	0	0	1	0	0	1	0	0	0	0	0	1	0	0	10	0	1118.57	D4GQI7;D4GUW1;D4GQI5	D4GUW1	121	130	no	no	2	3.112e-28	196.95			1	2	71050000	0	0
EVSAFEFVGDAEGTHGIPVTFTR	LLFDRGYLQVGDQRREVSAFEFVGDAEGTH	GDAEGTHGIPVTFTRDVIADLLHDRIDRRH	R	E	V	T	R	D	2	1	0	1	0	0	3	3	1	1	0	0	0	3	1	1	3	0	0	3	0	0	23	0	2465.19	D4GXC8	D4GXC8	488	510	yes	yes	3	1.9137e-08	90.464			1		25810000	0	0
EVTQLRHGVQELEIELQSQLSK	HEVSSSGQEVQSSAKEVTQLRHGVQELEIE	GVQELEIELQSQLSKKAALEKSLEDTKNRY	K	E	V	S	K	K	0	1	0	0	0	4	4	1	1	1	4	1	0	0	0	2	1	0	0	2	0	0	22	1	2563.36	CON__P35527	CON__P35527	369	390	yes	yes	3;4	4.4552e-23	130.87		2	2		108630000	0	77117000
EVTQLRHGVQELEIELQSQLSKK	HEVSSSGQEVQSSAKEVTQLRHGVQELEIE	VQELEIELQSQLSKKAALEKSLEDTKNRYC	K	E	V	K	K	A	0	1	0	0	0	4	4	1	1	1	4	2	0	0	0	2	1	0	0	2	0	0	23	2	2691.46	CON__P35527	CON__P35527	369	391	yes	yes	4	3.6467e-09	97.059		1	1		95825000	0	49308000
EVVVAPGYTDDALDVLTEK	ECDAETAELIIDSFKEVVVAPGYTDDALDV	APGYTDDALDVLTEKKNLRVLNVGDLGERT	K	E	V	E	K	K	2	0	0	3	0	0	2	1	0	0	2	1	0	0	1	0	2	0	1	4	0	0	19	0	2033.02	D4GVT4	D4GVT4	334	352	yes	yes	2	1.3118e-12	119.87			1	1	179610000	0	0
EVVVGITR	PISNGVPMLDPQLLREVVVGITRAADLDVD	LDPQLLREVVVGITRAADLDVDKIVAPEAM	R	E	V	T	R	A	0	1	0	0	0	0	1	1	0	1	0	0	0	0	0	0	1	0	0	3	0	0	8	0	871.513	D4GVW6	D4GVW6	40	47	yes	yes	2	8.9324e-06	149.4		1			0	0	0
EVVVPQAWR	EAARSLGMGYIQGMREVVVPQAWRNALAAI	YIQGMREVVVPQAWRNALAAIGNDQVILVK	R	E	V	W	R	N	1	1	0	0	0	1	1	0	0	0	0	0	0	0	1	0	0	1	0	3	0	0	9	0	1082.59	D4GSN8	D4GSN8	190	198	yes	yes	2	4.1726e-06	164.53		1			150510000	0	150510000
EYDELKDGEALGGK	YYFQYWETVSSQRTKEYDELKDGEALGGKR	KEYDELKDGEALGGKRPMIQNDRFEMLKRL	K	E	Y	G	K	R	1	0	0	2	0	0	3	3	0	0	2	2	0	0	0	0	0	0	1	0	0	0	14	1	1522.72	D4GVX9	D4GVX9	20	33	yes	yes	3	0.11527	39.509			1		7436500	0	0
EYIGVSYDTR	LGVSGLGKASAEGAREYIGVSYDTRTHITQ	AEGAREYIGVSYDTRTHITQRKCTASLNYK	R	E	Y	T	R	T	0	1	0	1	0	0	1	1	0	1	0	0	0	0	0	1	1	0	2	1	0	0	10	0	1201.56	D4GR24	D4GR24	48	57	yes	yes	2	0.005223	106.6	1	1			540040000	56890000	483150000
EYPEEFIQTGVSAIDGMNTLVR	ERRDIVGAAINPYSREYPEEFIQTGVSAID	QTGVSAIDGMNTLVRGQKLPIFSASGLPHN	R	E	Y	V	R	G	1	1	1	1	0	1	3	2	0	2	1	0	1	1	1	1	2	0	1	2	0	0	22	0	2468.19	Q48333	Q48333	120	141	yes	yes	3	0.07728	44.415		1			8775000	0	8775000
EYQELMNVK	DALQKAKQDLARLLKEYQELMNVKLALDVE	LARLLKEYQELMNVKLALDVEIATYRKLLE	K	E	Y	V	K	L	0	0	1	0	0	1	2	0	0	0	1	1	1	0	0	0	0	0	1	1	0	0	9	0	1152.55	CON__P02538;CON__H-INV:HIT000292931;CON__P04259;CON__P48668	CON__P48668	447	455	no	no	2	0.045372	75.854	1				4841800	4841800	0
EYYDDFTIRPR	GRGQALVGELITFFKEYYDDFTIRPRYNSA	TFFKEYYDDFTIRPRYNSAAELVNQIQTEG	K	E	Y	P	R	Y	0	2	0	2	0	0	1	0	0	1	0	0	0	1	1	0	1	0	2	0	0	0	11	1	1473.69	D4H050	D4H050	102	112	yes	yes	2;3	7.7405e-12	182.65			3	2	1.9963e+09	0	0
FAGELTPLK	CVLRRGGVETYALPYFAGELTPLKAQSLYG	TYALPYFAGELTPLKAQSLYGAIQSLDRES	Y	F	A	L	K	A	1	0	0	0	0	0	1	1	0	0	2	1	0	1	1	0	1	0	0	0	0	0	9	0	974.544	D4GQN5;HVO_A0206_Cas8	D4GQN5	321	329	yes	no	2	1.1186e-05	147.52			2	3	19112000000	0	0
FAGELTPLKAQSLYGAIQSLDR	CVLRRGGVETYALPYFAGELTPLKAQSLYG	LKAQSLYGAIQSLDRESDYDDSGGSPLARV	Y	F	A	D	R	E	3	1	0	1	0	2	1	2	0	1	4	1	0	1	1	2	1	0	1	0	0	0	22	1	2377.26	D4GQN5;HVO_A0206_Cas8	D4GQN5	321	342	yes	no	3	1.0742e-12	112.57			1	1	284880000	0	0
FAPYDNWSLLELATEDFEESRK	AQTVHGPTLNPERGGFAPYDNWSLLELATE	SLLELATEDFEESRKFGFYRIVGHQFTDSA	G	F	A	R	K	F	2	1	1	2	0	0	4	0	0	0	3	1	0	2	1	2	1	1	1	0	0	0	22	1	2659.24	D4GQN5;HVO_A0206_Cas8	D4GQN5	427	448	yes	no	3	2.026e-07	88.755			1	1	361600000	0	0
FAQNGDLIR	YEGPELVVYTRDPKKFAQNGDLIRKLASKL	TRDPKKFAQNGDLIRKLASKLRKRITVRPD	K	F	A	I	R	K	1	1	1	1	0	1	0	1	0	1	1	0	0	1	0	0	0	0	0	0	0	0	9	0	1032.54	D4GUM1	D4GUM1	45	53	yes	yes	2	0.012056	107.66			1		5770100	0	0
FASFIDKVR	VKSREREQIKSLNNQFASFIDKVRFLEQQN	KSLNNQFASFIDKVRFLEQQNQVLQTKWEL	Q	F	A	V	R	F	1	1	0	1	0	0	0	0	0	1	0	1	0	2	0	1	0	0	0	1	0	0	9	1	1081.59	CON__P04264;CON__P02538;CON__O95678;CON__P07744;CON__Q14CN4-1;CON__P04259;CON__P48668;CON__ENSEMBL:ENSBTAP00000038253;CON__P13647;CON__P35908;CON__P35908v2;CON__Q01546;CON__Q6IFZ6;CON__Q7Z794;CON__Q6NXH9;CON__Q8N1N4-2;CON__Q7RTT2	CON__P04264	191	199	no	no	3	0.00057295	138.4	1	1	1		51854000	17804000	15732000
FATAATLANWNIQVPDALLALSNDR	PMLNEPDAVLAAIHKFATAATLANWNIQVP	NIQVPDALLALSNDRLNKGRERFGDVGVYK	K	F	A	D	R	L	6	1	3	2	0	1	0	0	0	1	4	0	0	1	1	1	2	1	0	1	0	0	25	0	2684.39	D4GX49	D4GX49	103	127	yes	yes	3	8.6777e-29	137.52				1	184870000	0	0
FDKNPTIPQK	MDKIESALNPKDLSKFDKNPTIPQKGIPTE	KDLSKFDKNPTIPQKGIPTETSIQNMRVKP	K	F	D	Q	K	G	0	0	1	1	0	1	0	0	0	1	0	2	0	1	2	0	1	0	0	0	0	0	10	1	1186.63	D4GR24	D4GR24	176	185	yes	yes	2;3	3.3758e-10	168.25	1	2			697390000	14863000	682520000
FDLTYTGEDNEDHQPVMIHR	WDGPTVQLDFNMPDRFDLTYTGEDNEDHQP	TGEDNEDHQPVMIHRALYGSYERFFMVLIE	R	F	D	H	R	A	0	1	1	3	0	1	2	1	2	1	1	0	1	1	1	0	2	0	1	1	0	0	20	0	2416.08	D4GZP8	D4GZP8	492	511	yes	yes	4	0.020489	51.819			1		18667000	0	0
FDQYEPIGEQIDLEPALISR	SRCSLLGAANPKYGRFDQYEPIGEQIDLEP	PIGEQIDLEPALISRFDLIFTVTDDPDPDE	R	F	D	S	R	F	1	1	0	2	0	2	3	1	0	3	2	0	0	1	2	1	0	0	1	0	0	0	20	0	2332.16	D4GZG5	D4GZG5	444	463	yes	yes	2	1.1926e-13	159.22				1	194470000	0	0
FDSELADDYITKPGQFQEYAEEALR	KEKRSLHIDYDDLYRFDSELADDYITKPGQ	TKPGQFQEYAEEALRLFDLPADVKLGQAHV	R	F	D	L	R	L	3	1	0	3	0	2	4	1	0	1	2	1	0	2	1	1	1	0	2	0	0	0	25	1	2934.36	D4GZG5	D4GZG5	50	74	yes	yes	3	2.9802e-20	116.74				1	113800000	0	0
FDTTSLPAIR	IEPPTMTTETETETDFDTTSLPAIREHRLE	ETETDFDTTSLPAIREHRLESFLDRPLFEA	D	F	D	I	R	E	1	1	0	1	0	0	0	0	0	1	1	0	0	1	1	1	2	0	0	0	0	0	10	0	1119.59	D4GQN5;HVO_A0206_Cas8;HVO_A0206_Cas11	D4GQN5	555	564	yes	no	2	5.2165e-10	190.26	2	2	1	1	3.9612e+09	729510000	1.8702e+09
FEMEQNLR	DIDNTRMTLDDFRIKFEMEQNLRQGVDADI	LDDFRIKFEMEQNLRQGVDADINGLRQVLD	K	F	E	L	R	Q	0	1	1	0	0	1	2	0	0	0	1	0	1	1	0	0	0	0	0	0	0	0	8	0	1065.49	CON__P35527	CON__P35527	243	250	yes	yes	2	0.02968	94.262	1			1	9447900	9447900	0
FFDTVAENAETEVGR	LPDKEALLMHCERDRFFDTVAENAETEVGR	FFDTVAENAETEVGR_______________	R	F	F	G	R	-	2	1	1	1	0	0	3	1	0	0	0	0	0	2	0	0	2	0	0	2	0	0	15	0	1683.77	D4GP45	D4GP45	199	213	yes	yes	2	1.2869e-21	164.04	1	1			105800000	30431000	75373000
FFVAPFPEVFGK	HQGLPQEVLNENLLRFFVAPFPEVFGKEKV	LLRFFVAPFPEVFGKEKVNELSKDIGSEST	R	F	F	G	K	E	1	0	0	0	0	0	1	1	0	0	0	1	0	4	2	0	0	0	0	2	0	0	12	0	1383.72	CON__P02662	CON__P02662	23	34	yes	yes	2	0.0038079	88.496	1	1			863570000	42429000	821140000
FFVAPFPEVFGKEK	HQGLPQEVLNENLLRFFVAPFPEVFGKEKV	RFFVAPFPEVFGKEKVNELSKDIGSESTED	R	F	F	E	K	V	1	0	0	0	0	0	2	1	0	0	0	2	0	4	2	0	0	0	0	2	0	0	14	1	1640.86	CON__P02662	CON__P02662	23	36	yes	yes	3	0.0516	57.136		1			11922000	0	11922000
FGERAFKAWAVAR	ASSAKQRLKCASLQKFGERAFKAWAVARLS	QKFGERAFKAWAVARLSQRFPKAEFAEVSK	K	F	G	A	R	L	4	2	0	0	0	0	1	1	0	0	0	1	0	2	0	0	0	1	0	1	0	0	13	2	1507.8	CON__P02768-1	CON__P02768-1	230	242	yes	yes	3	7.7204e-06	116.71	1	1			26884000	4901600	21982000
FGLGDAVSALEAAGFTVTHGETR	STSGSGEDGPPRDERFGLGDAVSALEAAGF	ALEAAGFTVTHGETRRETFVCVARR_____	R	F	G	T	R	R	4	1	0	1	0	0	2	4	1	0	2	0	0	2	0	1	3	0	0	2	0	0	23	0	2305.13	D4GYH8	D4GYH8	152	174	yes	yes	3	0.00080642	51.834		1			16333000	0	16333000
FIAQGTLSGSYK	AVDVAPQRRVDEALKFIAQGTLSGSYKTTT	ALKFIAQGTLSGSYKTTTTAAEALAQQLIG	K	F	I	Y	K	T	1	0	0	0	0	1	0	2	0	1	1	1	0	1	0	2	1	0	1	0	0	0	12	0	1270.66	D4GZY1	D4GZY1	153	164	yes	yes	2	9.305e-08	140.45		1			28686000	0	28686000
FKDLGEENFK	GVFRRDAHKSEVAHRFKDLGEENFKALVLI	EVAHRFKDLGEENFKALVLIAFAQYLQQCP	R	F	K	F	K	A	0	0	1	1	0	0	2	1	0	0	1	2	0	2	0	0	0	0	0	0	0	0	10	1	1225.6	CON__P02768-1	CON__P02768-1	35	44	yes	yes	2;3	0.00016197	140.45	2	2	2		1170500000	326120000	339640000
FLDINQGYSSLLGNVLSK	GNPVTAEDVQFSAERFLDINQGYSSLLGNV	INQGYSSLLGNVLSKENVTVEDERTVSFTL	R	F	L	S	K	E	0	0	2	1	0	1	0	2	0	1	4	1	0	1	0	3	0	0	1	1	0	0	18	0	1967.04	D4GP84	D4GP84	160	177	yes	yes	2	1.6717e-12	123.02				1	96581000	0	0
FLDLINDGYDVVSGDR	TTDCDDTYPMEYLPKFLDLINDGYDVVSGD	LDLINDGYDVVSGDRITKGAETMPRLNRAG	K	F	L	D	R	I	0	1	1	4	0	0	0	2	0	1	2	0	0	1	0	1	0	0	1	2	0	0	16	0	1796.86	D4GZ42	D4GZ42	101	116	yes	yes	2	3.5795e-06	107.18	1	1			12347000	12347000	0
FLDQEEAQLK	IDTNVSIESPDQLQKFLDQEEAQLKQKVDQ	DQLQKFLDQEEAQLKQKVDQIVDSGADVVF	K	F	L	L	K	Q	1	0	0	1	0	2	2	0	0	0	2	1	0	1	0	0	0	0	0	0	0	0	10	0	1219.61	O30560	O30560	271	280	yes	yes	2	1.3231e-15	178.83			1	1	1.0208e+09	0	0
FLDRPLFEAPAR	DTTSLPAIREHRLESFLDRPLFEAPARRAA	LESFLDRPLFEAPARRAAALAGVLVGQVSW	S	F	L	A	R	R	2	2	0	1	0	0	1	0	0	0	2	0	0	2	2	0	0	0	0	0	0	0	12	1	1430.77	D4GQN5;HVO_A0206_Cas8;HVO_A0206_Cas11	D4GQN5	571	582	yes	no	2;3	7.8009e-14	139.78	2	2	1	1	809720000	162190000	442530000
FLDRPLFEAPARR	DTTSLPAIREHRLESFLDRPLFEAPARRAA	ESFLDRPLFEAPARRAAALAGVLVGQVSWH	S	F	L	R	R	A	2	3	0	1	0	0	1	0	0	0	2	0	0	2	2	0	0	0	0	0	0	0	13	2	1586.87	D4GQN5;HVO_A0206_Cas8;HVO_A0206_Cas11	D4GQN5	571	583	yes	no	4	6.9931e-06	117.93		1			27908000	0	27908000
FLEQQNKVLDTKWTLLQEQGTK	KTLNNKFASFIDKVRFLEQQNKVLDTKWTL	VLDTKWTLLQEQGTKTVRQNLEPLFEQYIN	R	F	L	T	K	T	0	0	1	1	0	4	2	1	0	0	4	3	0	1	0	0	3	1	0	1	0	0	22	2	2646.4	CON__P04259;CON__P48668;CON__P13647	CON__P48668	183	204	no	no	3	0.0085153	55.972	1				39679000	39679000	0
FLEQQNQVLQTK	KSLNNQFASFIDKVRFLEQQNQVLQTKWEL	KVRFLEQQNQVLQTKWELLQQVDTSTRTHN	R	F	L	T	K	W	0	0	1	0	0	4	1	0	0	0	2	1	0	1	0	0	1	0	0	1	0	0	12	0	1474.78	CON__P04264;CON__ENSEMBL:ENSBTAP00000038253;CON__P35908;CON__P35908v2;CON__Q6IFZ6;CON__Q7Z794;CON__Q6NXH9	CON__P04264	200	211	no	no	2;3	3.2411e-27	194.54	2	2	1	1	5.9363e+09	884260000	1.7582e+09
FLEQQNQVLQTKWELLQQVDTSTR	KSLNNQFASFIDKVRFLEQQNQVLQTKWEL	QTKWELLQQVDTSTRTHNLEPYFESFINNL	R	F	L	T	R	T	0	1	1	1	0	6	2	0	0	0	4	1	0	1	0	1	3	1	0	2	0	0	24	1	2931.51	CON__P04264	CON__P04264	200	223	yes	yes	3	2.126e-13	103.9	1	1		1	307570000	45429000	102940000
FMPDVHDDAELAPR	VRGEGAVLRDADGRRFMPDVHDDAELAPRD	RFMPDVHDDAELAPRDVVARAVSRARDRSG	R	F	M	P	R	D	2	1	0	3	0	0	1	0	1	0	1	0	1	1	2	0	0	0	0	1	0	0	14	0	1611.74	D4GU13	D4GU13	280	293	yes	yes	3	0.0070558	77.776				1	72147000	0	0
FNFIGEDSTR	EDYWKEGAPAVDEFKFNFIGEDSTRLANLR	VDEFKFNFIGEDSTRLANLRSGQLDLTDKV	K	F	N	T	R	L	0	1	1	1	0	0	1	1	0	1	0	0	0	2	0	1	1	0	0	0	0	0	10	0	1184.55	D4GUS3	D4GUS3	258	267	yes	yes	1;2	1.8276e-69	261.49				2	569270000	0	0
FNTISISGYHIR	LITDIFEFCAAETPKFNTISISGYHIREAG	TPKFNTISISGYHIREAGSTAAQEVAFTLG	K	F	N	I	R	E	0	1	1	0	0	0	0	1	1	3	0	0	0	1	0	2	1	0	1	0	0	0	12	0	1406.73	D4GXT9	D4GXT9	235	246	yes	yes	3	0.016835	76.942				1	111510000	0	0
FPEQHDLSSLR	TAPTAIRAFMKWGSRFPEQHDLSSLRLLGT	WGSRFPEQHDLSSLRLLGTVGEPINPRAWK	R	F	P	L	R	L	0	1	0	1	0	1	1	0	1	0	2	0	0	1	1	2	0	0	0	0	0	0	11	0	1327.65	D4GUW1	D4GUW1	378	388	yes	yes	2;3	7.5633e-12	148.9			2	2	246750000	0	0
FPFWLAPEQVR	YERFFMVLIEHFNGKFPFWLAPEQVRILPI	FNGKFPFWLAPEQVRILPISDDQIGYAKKL	K	F	P	V	R	I	1	1	0	0	0	1	1	0	0	0	1	0	0	2	2	0	0	1	0	1	0	0	11	0	1388.72	D4GZP8	D4GZP8	532	542	yes	yes	2	0.00062071	90.629			1		0	0	0
FQEDDQKLQIR	SSDMWSYWIEKEEEKFQEDDQKLQIRLNFD	EEEKFQEDDQKLQIRLNFDGDRMVGWMTRP	K	F	Q	I	R	L	0	1	0	2	0	3	1	0	0	1	1	1	0	1	0	0	0	0	0	0	0	0	11	1	1418.72	D4GR24	D4GR24	116	126	yes	yes	3	2.3855e-05	110.38		1			33615000	0	33615000
FQHDTENGVSPR	ELEDAPHDDSGKYQRFQHDTENGVSPRSLP	YQRFQHDTENGVSPRSLPGQKGGRYLATGN	R	F	Q	P	R	S	0	1	1	1	0	1	1	1	1	0	0	0	0	1	1	1	1	0	0	1	0	0	12	0	1385.63	D4GXF1	D4GXF1	434	445	yes	yes	2;3	8.4722e-20	182.64			2	2	222880000	0	0
FQNALLVR	IKQNCELFEQLGEYKFQNALLVRYTKKVPQ	EQLGEYKFQNALLVRYTKKVPQVSTPTLVE	K	F	Q	V	R	Y	1	1	1	0	0	1	0	0	0	0	2	0	0	1	0	0	0	0	0	1	0	0	8	0	959.555	CON__P02768-1	CON__P02768-1	427	434	yes	yes	2	0.00063969	139.27	1	1	1	1	1.9067e+09	470850000	640280000
FQQIAQGFDPSDDEHR	EAVRCVEDLGLSGFKFQQIAQGFDPSDDEH	QQIAQGFDPSDDEHRALFDAIEDLGVPVVF	K	F	Q	H	R	A	1	1	0	3	0	3	1	1	1	1	0	0	0	2	1	1	0	0	0	0	0	0	16	0	1888.83	D4GRG5	D4GRG5	127	142	yes	yes	3	0.0022783	76.85		1			13785000	0	13785000
FRPGVPVVAVTPNDR	VAVSESGYTARKTAKFRPGVPVVAVTPNDR	FRPGVPVVAVTPNDRTRRQLAVSWGVSAQY	K	F	R	D	R	T	1	2	1	1	0	0	0	1	0	0	0	0	0	1	3	0	1	0	0	4	0	0	15	1	1622.89	D4GUB6	D4GUB6	386	400	yes	yes	2;3	3.4414e-22	172.92			1	2	570000000	0	0
FRPSSESESEPGIPTAGR	GQVLLWLVLAAAHARFRPSSESESEPGIPT	SSESESEPGIPTAGRDSAPAAD________	R	F	R	G	R	D	1	2	0	0	0	0	3	2	0	1	0	0	0	1	3	4	1	0	0	0	0	0	18	1	1902.91	D4GP66	D4GP66	254	271	yes	yes	3	4.9139e-06	73.809		1			16162000	0	16162000
FSDDPVSEETLAR	SGVYKSIYARRDIRRFSDDPVSEETLARLL	RRFSDDPVSEETLARLLDAAHHAPSVGFSQ	R	F	S	A	R	L	1	1	0	2	0	0	2	0	0	0	1	0	0	1	1	2	1	0	0	1	0	0	13	0	1464.67	D4GSP8	D4GSP8	25	37	yes	yes	2	1.0079e-11	155	1	1			39111000	8811300	30300000
FSLIGALR	ASLGIVMTGYASNNKFSLIGALRAVAANIA	GYASNNKFSLIGALRAVAANIAYEIPLVVT	K	F	S	L	R	A	1	1	0	0	0	0	0	1	0	1	2	0	0	1	0	1	0	0	0	0	0	0	8	0	875.523	D4GVF8	D4GVF8	155	162	yes	yes	2	7.4843e-06	154.35	1	1			300180000	94012000	206160000
FSNSSSSNEFSK	QSCSNGQHEYGSCGRFSNSSSSNEFSKCDQ	CGRFSNSSSSNEFSKCDQYGSGSSQSTSFE	R	F	S	S	K	C	0	0	2	0	0	0	1	0	0	0	0	1	0	2	0	6	0	0	0	0	0	0	12	0	1319.56	CON__Q5D862	CON__Q5D862	404	415	yes	yes	2	6.4456e-08	141.91	1	1	1	1	98772000	14794000	22921000
FSSCGGGGGSFGAGGGFGSR	TTSSSTRRSGGGGGRFSSCGGGGGSFGAGG	GGGGSFGAGGGFGSRSLVNLGGSKSISISV	R	F	S	S	R	S	1	1	0	0	1	0	0	10	0	0	0	0	0	3	0	4	0	0	0	0	0	0	20	0	1764.73	CON__P04264	CON__P04264	46	65	yes	yes	2;3	6.3423e-78	232.5	2	1	1		297570000	78448000	171570000
FSSSSGYGGGSSR	YSRFSSSGGRGGGGRFSSSSGYGGGSSRVC	GRFSSSSGYGGGSSRVCGRGGGGSFGYSYG	R	F	S	S	R	V	0	1	0	0	0	0	0	4	0	0	0	0	0	1	0	6	0	0	1	0	0	0	13	0	1234.52	CON__P35527	CON__P35527	47	59	yes	yes	2	3.6538e-05	113.63		1			498610000	0	498610000
FTDFSNTLQPPSVDHPLGTDHVGR	VFAPVVAPYPEHAGKFTDFSNTLQPPSVDH	PPSVDHPLGTDHVGRDVLSRILFGYRLSLM	K	F	T	G	R	D	0	1	1	3	0	1	0	2	2	0	2	0	0	2	3	2	3	0	0	2	0	0	24	0	2636.26	D4GP82	D4GP82	64	87	yes	yes	4	0.0032819	61.736		1			29668000	0	29668000
FTDSAFAYR	EESRKFGFYRIVGHQFTDSAFAYRGDDEDD	RIVGHQFTDSAFAYRGDDEDDDFRRVVDHR	Q	F	T	Y	R	G	2	1	0	1	0	0	0	0	0	0	0	0	0	2	0	1	1	0	1	0	0	0	9	0	1076.49	D4GQN5;HVO_A0206_Cas8	D4GQN5	459	467	yes	no	2	1.7449e-09	165.11				1	120840000	0	0
FTDSAFAYRGDDEDDDFRR	EESRKFGFYRIVGHQFTDSAFAYRGDDEDD	AFAYRGDDEDDDFRRVVDHRLIAGVPLDAS	Q	F	T	R	R	V	2	3	0	6	0	0	1	1	0	0	0	0	0	3	0	1	1	0	1	0	0	0	19	2	2296.96	D4GQN5;HVO_A0206_Cas8	D4GQN5	459	477	yes	no	4	1.6733e-12	117.18				1	113430000	0	0
FVAPFPEVFGK	QGLPQEVLNENLLRFFVAPFPEVFGKEKVN	LLRFFVAPFPEVFGKEKVNELSKDIGSEST	F	F	V	G	K	E	1	0	0	0	0	0	1	1	0	0	0	1	0	3	2	0	0	0	0	2	0	0	11	0	1236.65	CON__P02662	CON__P02662	24	34	yes	yes	2	0.058695	62.823		1			244660000	0	244660000
FVNSGTEATVSAVR	AEFVARHVPSVEMLRFVNSGTEATVSAVRL	RFVNSGTEATVSAVRLARGVTGRDKIVVMQ	R	F	V	V	R	L	2	1	1	0	0	0	1	1	0	0	0	0	0	1	0	2	2	0	0	3	0	0	14	0	1436.73	D4GYS6	D4GYS6	111	124	yes	yes	2	0.00030545	103.34	1				6822900	6822900	0
FVQGVSSTVGVSGLGVSGLGK	IDRKSIDLSNINRRRFVQGVSSTVGVSGLG	STVGVSGLGVSGLGKASAEGAREYIGVSYD	R	F	V	G	K	A	0	0	0	0	0	1	0	6	0	0	2	1	0	1	0	4	1	0	0	5	0	0	21	0	1934.05	D4GR24	D4GR24	20	40	yes	yes	2;3	9.6064e-23	168.5	2	2			1103000000	72338000	1.0306e+09
FVSTTSSSR	GVGFGSGGGSSSSVKFVSTTSSSRKSFKS_	SSSSVKFVSTTSSSRKSFKS__________	K	F	V	S	R	K	0	1	0	0	0	0	0	0	0	0	0	0	0	1	0	4	2	0	0	1	0	0	9	0	970.472	CON__P13647	CON__P13647	577	585	no	no	2	0.10226	60.59	1				3913900	3913900	0
FVVVNWRPLPR	EFLTEVESVLADGGRFVVVNWRPLPREETT	DGGRFVVVNWRPLPREETTVAGEPRGPPTD	R	F	V	P	R	E	0	2	1	0	0	0	0	0	0	0	1	0	0	1	2	0	0	1	0	3	0	0	11	1	1381.8	D4GXV4	D4GXV4	135	145	yes	yes	3	0.00094574	103.7		1			30809000	0	30809000
FYTITLPIGDDK	SDDETLQELAKTELRFYTITLPIGDDKNVI	ELRFYTITLPIGDDKNVIAEEPAAPVYWVS	R	F	Y	D	K	N	0	0	0	2	0	0	0	1	0	2	1	1	0	1	1	0	2	0	1	0	0	0	12	0	1381.71	D4GQN5;HVO_A0206_Cas8	D4GQN5	379	390	yes	no	1;2;3	1.7624e-08	167.67	1	1	6	7	69737000000	198420000	71569000
GAAACAALVR	SESTAGDDDHVFMLRGAAACAALVRGVGSY	VFMLRGAAACAALVRGVGSYKRAAERAGGD	R	G	A	V	R	G	5	1	0	0	1	0	0	1	0	0	1	0	0	0	0	0	0	0	0	1	0	0	10	0	958.502	D4GSA8	D4GSA8	76	85	yes	yes	2	0.0018564	120.49		1			33122000	0	33122000
GAALTVLENEYIDATVALGAADPR	ALTLVYTPRFARVVRGAALTVLENEYIDAT	EYIDATVALGAADPRVLVRHVLPNCLAPIT	R	G	A	P	R	V	6	1	1	2	0	0	2	2	0	1	3	0	0	0	1	0	2	0	1	2	0	0	24	0	2429.24	D4GSM7	D4GSM7	188	211	yes	yes	3	0.0079265	32.956		1			17360000	0	17360000
GADEDAPVPVTAR	AKEVIRDFYVDFRARGADEDAPVPVTARKL	ARGADEDAPVPVTARKLEALVRLGEASARV	R	G	A	A	R	K	3	1	0	2	0	0	1	1	0	0	0	0	0	0	2	0	1	0	0	2	0	0	13	0	1296.63	D4GZG5	D4GZG5	562	574	yes	yes	2	0.0019512	115.57				1	120530000	0	0
GAGKIGLGGRGGSGGSYGR	YHNLLEGGQEDFESSGAGKIGLGGRGGSGG	IGLGGRGGSGGSYGRGSRGGSGGSYGGGGS	S	G	A	G	R	G	1	2	0	0	0	0	0	10	0	1	1	1	0	0	0	2	0	0	1	0	0	0	19	2	1662.86	CON__P35527	CON__P35527	469	487	yes	yes	3	0.00082116	74.732		1			0	0	0
GAIQSLDR	YFAGELTPLKAQSLYGAIQSLDRESDYDDS	LKAQSLYGAIQSLDRESDYDDSGGSPLARV	Y	G	A	D	R	E	1	1	0	1	0	1	0	1	0	1	1	0	0	0	0	1	0	0	0	0	0	0	8	0	858.456	D4GQN5;HVO_A0206_Cas8	D4GQN5	335	342	yes	no	2	4.6549e-09	162.07	1		1		275820000	3202500	0
GAKYSLTQIGSK	EDVSKLRYAHKSSGRGAKYSLTQIGSKNGN	SGRGAKYSLTQIGSKNGNDAEGVASTILGR	R	G	A	S	K	N	1	0	0	0	0	1	0	2	0	1	1	2	0	0	0	2	1	0	1	0	0	0	12	1	1251.68	D4GQN5;HVO_A0206_Cas8	D4GQN5	100	111	yes	no	2;3	5.0669e-14	168.69	2		2	1	3.6189e+09	25694000	0
GALTGTYESAVGNAESR	YNQLGSTFIVTAGADGALTGTYESAVGNAE	LTGTYESAVGNAESRYVLTGRYDSAPATDG	D	G	A	S	R	Y	3	1	1	0	0	0	2	3	0	0	1	0	0	0	0	2	2	0	1	1	0	0	17	0	1681.79	CON__Streptavidin	CON__Streptavidin	38	54	yes	yes	2;3	6.2369e-81	245.69	3	3	3	1	1.4876e+09	472910000	321760000
GATMDKIESALNPK	PKFAKLSFSMNAVDRGATMDKIESALNPKD	RGATMDKIESALNPKDLSKFDKNPTIPQKG	R	G	A	P	K	D	2	0	1	1	0	0	1	1	0	1	1	2	1	0	1	1	1	0	0	0	0	0	14	1	1473.75	D4GR24	D4GR24	158	171	yes	yes	2;3	5.3775e-18	160.52	1	4			287740000	8439800	279300000
GDDEDDDFR	RIVGHQFTDSAFAYRGDDEDDDFRRVVDHR	SAFAYRGDDEDDDFRRVVDHRLIAGVPLDA	R	G	D	F	R	R	0	1	0	5	0	0	1	1	0	0	0	0	0	1	0	0	0	0	0	0	0	0	9	0	1082.38	D4GQN5;HVO_A0206_Cas8	D4GQN5	468	476	yes	no	2	7.6734e-05	144.38	1		1	2	1.8323e+09	3487300	0
GDDEDDDFRR	RIVGHQFTDSAFAYRGDDEDDDFRRVVDHR	AFAYRGDDEDDDFRRVVDHRLIAGVPLDAS	R	G	D	R	R	V	0	2	0	5	0	0	1	1	0	0	0	0	0	1	0	0	0	0	0	0	0	0	10	1	1238.48	D4GQN5;HVO_A0206_Cas8	D4GQN5	468	477	yes	no	1;2;3	4.4148e-06	168.54	2	2	11	10	67883000000	82548000	38440000
GDEDNDTLTR	IGAVKLLNISAAYWRGDEDNDTLTRVYGTA	AAYWRGDEDNDTLTRVYGTAFESESDLEEF	R	G	D	T	R	V	0	1	1	3	0	0	1	1	0	0	1	0	0	0	0	0	2	0	0	0	0	0	10	0	1134.48	D4GZP8	D4GZP8	207	216	yes	yes	2	0.10416	54.982			1		5783000	0	0
GDFGTSYQSGR	PLPVRYADWLSEVARGDFGTSYQSGRPVRS	EVARGDFGTSYQSGRPVRSMLVQRLPNTVE	R	G	D	G	R	P	0	1	0	1	0	1	0	3	0	0	0	0	0	1	0	2	1	0	1	0	0	0	11	0	1173.51	D4GPI6	D4GPI6	79	89	yes	yes	2	0.12472	52.579	1				4338200	4338200	0
GDFGTSYQSGRPVR	PLPVRYADWLSEVARGDFGTSYQSGRPVRS	RGDFGTSYQSGRPVRSMLVQRLPNTVELAV	R	G	D	V	R	S	0	2	0	1	0	1	0	3	0	0	0	0	0	1	1	2	1	0	1	1	0	0	14	1	1525.73	D4GPI6	D4GPI6	79	92	yes	yes	2;3	0.00017939	97.86	1	2			142810000	19433000	123370000
GDGISEGESVGLVTDR	KRYATANAADKNVESGDGISEGESVGLVTD	DGISEGESVGLVTDRVERVVGTPDNPIGVF	S	G	D	D	R	V	0	1	0	2	0	0	2	4	0	1	1	0	0	0	0	2	1	0	0	2	0	0	16	0	1589.75	D4GQN5;HVO_A0206_Cas8	D4GQN5	236	251	yes	no	2	2.9208e-44	199.12			1	1	267010000	0	0
GDGYNFLLALGDSFAR	TYTEVRVSADPVKSRGDGYNFLLALGDSFA	DGYNFLLALGDSFARNPSEGAYYGNEEIKP	R	G	D	A	R	N	2	1	1	2	0	0	0	3	0	0	3	0	0	2	0	1	0	0	1	0	0	0	16	0	1714.83	D4GXF1	D4GXF1	66	81	yes	yes	2;3	4.1959e-19	134.38			1	2	499210000	0	0
GDLPPHQIVAQQLVHLETLSR	LFDEYLRRYHDESEGGDLPPHQIVAQQLVH	QIVAQQLVHLETLSRAGLLNGLDVPIEPPT	G	G	D	S	R	A	1	1	0	1	0	3	1	1	2	1	4	0	0	0	2	1	1	0	0	2	0	0	21	0	2350.28	D4GQN5;HVO_A0206_Cas8	D4GQN5	509	529	yes	no	3;4	2.4671e-48	149.41			2	2	985460000	0	0
GDLSAEAHGFVENSYR	INRGYEGRTLSHYQKGDLSAEAHGFVENSY	DLSAEAHGFVENSYRAGLTPREFFFHAMGG	K	G	D	Y	R	A	2	1	1	1	0	0	2	2	1	0	1	0	0	1	0	2	0	0	1	1	0	0	16	0	1750.79	D4GZX6	D4GZX6	829	844	yes	yes	3	0.037593	52.862		1			13859000	0	13859000
GDQIVEAHKEEAR	DDGNRPKVRTVPAGKGDQIVEAHKEEARKR	GKGDQIVEAHKEEARKRNQMRSFLMWIIIA	K	G	D	A	R	K	2	1	0	1	0	1	3	1	1	1	0	1	0	0	0	0	0	0	0	1	0	0	13	1	1480.73	D4GTT9	D4GTT9	161	173	yes	yes	2;3	1.3146e-08	130.56				2	85256000	0	0
GDQLTKNSLENALTSALEK	ESERNVGRPLDAQTKGDQLTKNSLENALTS	TKNSLENALTSALEKAKVYALDSEYRSDRD	K	G	D	E	K	A	2	0	2	1	0	1	2	1	0	0	4	2	0	0	0	2	2	0	0	0	0	0	19	1	2031.05	D4GQN5;HVO_A0206_Cas8;HVO_A0206_Cas11	D4GQN5	615	633	yes	no	2;3	3.3453e-144	285.43	2	3	2		1335500000	358740000	593120000
GDQTYLETR	KEDGDRCKTAVHDFRGDQTYLETRGHDFAL	AVHDFRGDQTYLETRGHDFALNATFADIDP	R	G	D	T	R	G	0	1	0	1	0	1	1	1	0	0	1	0	0	0	0	0	2	0	1	0	0	0	9	0	1081.5	D4GXB9	D4GXB9	55	63	yes	yes	2	6.9897e-10	171.73	1	1			622980000	90788000	532190000
GEDGHPDGWIVEELAAVFEK	RVRSWTTQDSVRSVTGEDGHPDGWIVEELA	PDGWIVEELAAVFEKGSDTLEALEEAIKAL	T	G	E	E	K	G	2	0	0	2	0	0	4	3	1	1	1	1	0	1	1	0	0	1	0	2	0	0	20	0	2197.03	D4GQN5;HVO_A0206_Cas8	D4GQN5	141	160	yes	no	3	2.5919e-06	90.718				1	0	0	0
GEDMSMQALSTLVGNFLR	ISSLRAEVRLYEARRGEDMSMQALSTLVGN	MSMQALSTLVGNFLRSGGFYVVQPILGGVD	R	G	E	L	R	S	1	1	1	1	0	1	1	2	0	0	3	0	2	1	0	2	1	0	0	1	0	0	18	0	1967.94	D4GYZ1	D4GYZ1	120	137	yes	yes	2	0.012652	62.924		1			6812400	0	6812400
GELSGLSR	VRYFEDGKVYRKEQRGELSGLSRVWSFTID	VYRKEQRGELSGLSRVWSFTIDDGHLFVRP	R	G	E	S	R	V	0	1	0	0	0	0	1	2	0	0	2	0	0	0	0	2	0	0	0	0	0	0	8	0	817.429	D4GZP8	D4GZP8	368	375	yes	yes	2	0.0035215	127.12			1	1	407520000	0	0
GELYGTDSK	DVMALYGVLAVAESGGELYGTDSKLEPFVD	AVAESGGELYGTDSKLEPFVDDGRLVTIDI	G	G	E	S	K	L	0	0	0	1	0	0	1	2	0	0	1	1	0	0	0	1	1	0	1	0	0	0	9	0	968.445	D4GQN5;HVO_A0206_Cas8	D4GQN5	42	50	yes	no	2	0.016275	101.54			1		44254000	0	0
GELYGTDSKLEPFVDDGR	DVMALYGVLAVAESGGELYGTDSKLEPFVD	YGTDSKLEPFVDDGRLVTIDIDLTGETPNV	G	G	E	G	R	L	0	1	0	3	0	0	2	3	0	0	2	1	0	1	1	1	1	0	1	1	0	0	18	1	1996.94	D4GQN5;HVO_A0206_Cas8	D4GQN5	42	59	yes	no	2;3	1.3869e-41	184.21			2	2	640490000	0	0
GENVIISLLTER	SDIELTLLRKGERKPGENVIISLLTERQVE	RKPGENVIISLLTERQVEVLTLAVEEGYYE	P	G	E	E	R	Q	0	1	1	0	0	0	2	1	0	2	2	0	0	0	0	1	1	0	0	1	0	0	12	0	1342.75	D4GQF3	D4GQF3	149	160	yes	yes	2	0.00019899	112.13	1	1			65571000	12311000	53260000
GESVGLVTDR	NAADKNVESGDGISEGESVGLVTDRVERVV	DGISEGESVGLVTDRVERVVGTPDNPIGVF	E	G	E	D	R	V	0	1	0	1	0	0	1	2	0	0	1	0	0	0	0	1	1	0	0	2	0	0	10	0	1031.52	D4GQN5;HVO_A0206_Cas8	D4GQN5	242	251	yes	no	2	4.004e-05	144.09			1	1	274960000	0	0
GESVGLVTDRVER	NAADKNVESGDGISEGESVGLVTDRVERVV	SEGESVGLVTDRVERVVGTPDNPIGVFSVK	E	G	E	E	R	V	0	2	0	1	0	0	2	2	0	0	1	0	0	0	0	1	1	0	0	3	0	0	13	1	1415.74	D4GQN5;HVO_A0206_Cas8	D4GQN5	242	254	yes	no	3	4.2925e-06	122.46			1	1	165490000	0	0
GETPYEIDDGDKVIFSAR	GHQGEPRAMLTRMGRGETPYEIDDGDKVIF	PYEIDDGDKVIFSARVIPEPTNEGQRYQSE	R	G	E	A	R	V	1	1	0	3	0	0	2	2	0	2	0	1	0	1	1	1	1	0	1	1	0	0	18	1	2010.95	D4GW49	D4GW49	340	357	yes	yes	3	0.0132	62.658	1				15459000	15459000	0
GFAPYDNWSLLELATEDFEESRK	LAQTVHGPTLNPERGGFAPYDNWSLLELAT	SLLELATEDFEESRKFGFYRIVGHQFTDSA	G	G	F	R	K	F	2	1	1	2	0	0	4	1	0	0	3	1	0	2	1	2	1	1	1	0	0	0	23	1	2716.27	D4GQN5;HVO_A0206_Cas8	D4GQN5	426	448	yes	no	3	1.8372e-08	89.663			1	2	177590000	0	0
GFDAAALAQVGASAR	TAEVSAAEAAFFGARGFDAAALAQVGASAR	GFDAAALAQVGASARAGSVVQSTFAFFESG	R	G	F	A	R	A	6	1	0	1	0	1	0	2	0	0	1	0	0	1	0	1	0	0	0	1	0	0	15	0	1403.72	D4GX08	D4GX08	513	527	yes	yes	2	0.00081763	89.193				1	123850000	0	0
GFSANSARLPGVSR	ASTSTTIRSHSSSRRGFSANSARLPGVSRS	RGFSANSARLPGVSRSGFSSISVSRSRGSG	R	G	F	S	R	S	2	2	1	0	0	0	0	2	0	0	1	0	0	1	1	3	0	0	0	1	0	0	14	1	1417.74	CON__P02538;CON__P48668	CON__P48668	17	30	no	no	3	8.7564e-11	139.86	1	1			44079000	30179000	13899000
GFSASSARLPGVSR	ASTSTTIRSHSSSRRGFSASSARLPGVSRS	RGFSASSARLPGVSRSGFSSISVSRSRGSG	R	G	F	S	R	S	2	2	0	0	0	0	0	2	0	0	1	0	0	1	1	4	0	0	0	1	0	0	14	1	1390.73	CON__P04259	CON__P04259	17	30	yes	yes	3	1.7346e-06	119.88	1				32122000	32122000	0
GFSGGSFSR	ISSSKGSLGGGFSSGGFSGGSFSRGSSGGG	GGFSSGGFSGGSFSRGSSGGGCFGGSSGGY	G	G	F	S	R	G	0	1	0	0	0	0	0	3	0	0	0	0	0	2	0	3	0	0	0	0	0	0	9	0	900.409	CON__P02535-1;CON__P13645	CON__P13645	51	59	no	no	2	0.056898	68.95	1				3984300	3984300	0
GFSSGSAVVSGGSR	SCKSRGRGGGGGGFRGFSSGSAVVSGGSRR	RGFSSGSAVVSGGSRRSTSSFSCLSRHGGG	R	G	F	S	R	R	1	1	0	0	0	0	0	4	0	0	0	0	0	1	0	5	0	0	0	2	0	0	14	0	1253.6	CON__P35908;CON__P35908v2	CON__P35908	21	34	no	no	2	8.8403e-28	180.15	2	1	1	1	761320000	142290000	249650000
GFSSGSAVVSGGSRR	SCKSRGRGGGGGGFRGFSSGSAVVSGGSRR	GFSSGSAVVSGGSRRSTSSFSCLSRHGGGG	R	G	F	R	R	S	1	2	0	0	0	0	0	4	0	0	0	0	0	1	0	5	0	0	0	2	0	0	15	1	1409.7	CON__P35908;CON__P35908v2	CON__P35908	21	35	no	no	2;3	1.2997e-28	186.87	2	2		1	408470000	86877000	191570000
GGADSVEAVR	AAGHGYRVHMLQFLKGGADSVEAVRGEYNA	LQFLKGGADSVEAVRGEYNAIAAMPGISFE	K	G	G	V	R	G	2	1	0	1	0	0	1	2	0	0	0	0	0	0	0	1	0	0	0	2	0	0	10	0	959.467	D4GRF1	D4GRF1	83	92	yes	yes	2	0.00031647	135.83		1			8075300	0	8075300
GGDLERVATWTGR				G	G	G	R		1	2	0	1	0	0	1	3	0	0	1	0	0	0	0	0	2	1	0	1	0	0	13	1	1416.71		REV__D4GXK8			yes	yes	2	0.0031588	87.476	1	1	2		1168200000	448010000	466680000
GGDLPPHQIVAQQLVHLETLSR	MLFDEYLRRYHDESEGGDLPPHQIVAQQLV	QIVAQQLVHLETLSRAGLLNGLDVPIEPPT	E	G	G	S	R	A	1	1	0	1	0	3	1	2	2	1	4	0	0	0	2	1	1	0	0	2	0	0	22	0	2407.3	D4GQN5;HVO_A0206_Cas8	D4GQN5	508	529	yes	no	3;4	9.4749e-61	192.63			2	3	525990000	0	0
GGELYGTDSK	EDVMALYGVLAVAESGGELYGTDSKLEPFV	AVAESGGELYGTDSKLEPFVDDGRLVTIDI	S	G	G	S	K	L	0	0	0	1	0	0	1	3	0	0	1	1	0	0	0	1	1	0	1	0	0	0	10	0	1025.47	D4GQN5;HVO_A0206_Cas8	D4GQN5	41	50	yes	no	2	0.0085923	87.308			1	1	71202000	0	0
GGETPQSIDINLSDDVTGK	DSQKLRVQESPEGLRGGETPQSIDINLSDD	PQSIDINLSDDVTGKVTAGDHVTVVGVLHI	R	G	G	G	K	V	0	0	1	3	0	1	1	3	0	2	1	1	0	0	1	2	2	0	0	1	0	0	19	0	1944.93	D4GZG5	D4GZG5	194	212	yes	yes	2	1.0555e-10	113.76				1	137390000	0	0
GGFAPYDNWSLLELATEDFEESR	ALAQTVHGPTLNPERGGFAPYDNWSLLELA	WSLLELATEDFEESRKFGFYRIVGHQFTDS	R	G	G	S	R	K	2	1	1	2	0	0	4	2	0	0	3	0	0	2	1	2	1	1	1	0	0	0	23	0	2645.19	D4GQN5;HVO_A0206_Cas8	D4GQN5	425	447	yes	no	2;3	3.3159e-33	190.87			3	10	5698400000	0	0
GGFAPYDNWSLLELATEDFEESRK	ALAQTVHGPTLNPERGGFAPYDNWSLLELA	SLLELATEDFEESRKFGFYRIVGHQFTDSA	R	G	G	R	K	F	2	1	1	2	0	0	4	2	0	0	3	1	0	2	1	2	1	1	1	0	0	0	24	1	2773.29	D4GQN5;HVO_A0206_Cas8	D4GQN5	425	448	yes	no	2;3;4;5	1.5549e-31	186.43	1	1	4	13	19369000000	504760000	184960000
GGFGGGSFR	GGGCFGGSSGGYGGLGGFGGGSFRGSYGSS	GGYGGLGGFGGGSFRGSYGSSSFGGSYGGS	L	G	G	F	R	G	0	1	0	0	0	0	0	5	0	0	0	0	0	2	0	1	0	0	0	0	0	0	9	0	840.388	CON__P13645	CON__P13645	78	86	yes	yes	2	0.0082858	113.14	1	1			30894000	14873000	16021000
GGFSGGSFSR	RISSSKGSLGGGFSSGGFSGGSFSRGSSGG	GGFSSGGFSGGSFSRGSSGGGCFGGSSGGY	S	G	G	S	R	G	0	1	0	0	0	0	0	4	0	0	0	0	0	2	0	3	0	0	0	0	0	0	10	0	957.43	CON__P02535-1;CON__P13645	CON__P13645	50	59	no	no	2	0.026448	69.716			1		0	0	0
GGGFSSGGFSGGSFSR	GGVSSLRISSSKGSLGGGFSSGGFSGGSFS	GGFSSGGFSGGSFSRGSSGGGCFGGSSGGY	L	G	G	S	R	G	0	1	0	0	0	0	0	7	0	0	0	0	0	3	0	5	0	0	0	0	0	0	16	0	1449.63	CON__P13645	CON__P13645	44	59	yes	yes	2	3.3051e-06	107.71	1	1	1	1	296570000	91863000	162260000
GGGGGFGAAGGFGGR	LVGLGGTKSISISVAGGGGGFGAAGGFGGR	GGGGGFGAAGGFGGRGGGFGGGSGFGGGSG	A	G	G	G	R	G	2	1	0	0	0	0	0	10	0	0	0	0	0	2	0	0	0	0	0	0	0	0	15	0	1180.54	CON__P35908;CON__P35908v2	CON__P35908	78	92	yes	no	2	2.1166e-07	126.31	1		1		66761000	39803000	0
GGGGGGFRGFSSGSAVVSGGSR	______________________________	RGFSSGSAVVSGGSRRSTSSFSCLSRHGGG	R	G	G	S	R	R	1	2	0	0	0	0	0	10	0	0	0	0	0	2	0	5	0	0	0	2	0	0	22	1	1898.9	CON__P35908;CON__P35908v2	CON__P35908	13	34	no	no	3	6.9211e-30	148.52	1	1			69699000	69699000	0
GGGGGGFRGFSSGSAVVSGGSRR	______________________________	GFSSGSAVVSGGSRRSTSSFSCLSRHGGGG	R	G	G	R	R	S	1	3	0	0	0	0	0	10	0	0	0	0	0	2	0	5	0	0	0	2	0	0	23	2	2055	CON__P35908;CON__P35908v2	CON__P35908	13	35	no	no	4	3.5977e-78	173.09	1	1	1		269690000	80012000	166670000
GGGGGGGLGSGGSIR	______________________________	GGGGGGGLGSGGSIRSSYSRFSSSGGRGGG	S	G	G	I	R	S	0	1	0	0	0	0	0	10	0	1	1	0	0	0	0	2	0	0	0	0	0	0	15	0	1144.56	CON__P35527	CON__P35527	15	29	yes	yes	2	1.4756e-21	162.26	1	1	1	1	564470000	122030000	234450000
GGGGGGLGSGGSIR	MSCRQFSSSYLSRSGGGGGGGLGSGGSIRS	GGGGGGGLGSGGSIRSSYSRFSSSGGRGGG	G	G	G	I	R	S	0	1	0	0	0	0	0	9	0	1	1	0	0	0	0	2	0	0	0	0	0	0	14	0	1087.54	CON__P35527	CON__P35527	16	29	yes	yes	2	0.061092	56.359			1		3722600	0	0
GGGLSVSSSR	SSVLAGGSCRAPSTYGGGLSVSSSRFSSGG	APSTYGGGLSVSSSRFSSGGAYGLGGGYGG	Y	G	G	S	R	F	0	1	0	0	0	0	0	3	0	0	1	0	0	0	0	4	0	0	0	1	0	0	10	0	905.457	CON__P02533	CON__P02533	47	56	yes	yes	2	0.00034431	135	1		1		13575000	9277200	0
GGGSGGGFSASSLGGGFGGGSR	RVCGRGGGGSFGYSYGGGSGGGFSASSLGG	FSASSLGGGFGGGSRGFGGASGGGYSSSGG	Y	G	G	S	R	G	1	1	0	0	0	0	0	12	0	0	1	0	0	2	0	5	0	0	0	0	0	0	22	0	1771.79	CON__P35527	CON__P35527	74	95	yes	yes	2	0.039347	48.823	1				8282900	8282900	0
GGHTYTEVR	GLHVFTHRHYPSRIRGGHTYTEVRVSADPV	YPSRIRGGHTYTEVRVSADPVKSRGDGYNF	R	G	G	V	R	V	0	1	0	0	0	0	1	2	1	0	0	0	0	0	0	0	2	0	1	1	0	0	9	0	1018.48	D4GXF1	D4GXF1	48	56	yes	yes	2	1.4083e-09	167.24			1	1	183940000	0	0
GGIGAVPDGQMEAAR	ALTLNHAAYVGEAVRGGIGAVPDGQMEAAR	GGIGAVPDGQMEAARSLGMGYIQGMREVVV	R	G	G	A	R	S	3	1	0	1	0	1	1	4	0	1	0	0	1	0	1	0	0	0	0	1	0	0	15	0	1427.68	D4GSN8	D4GSN8	164	178	yes	yes	2	0.0035472	103.08	1	2			159480000	19400000	140080000
GGSGGGGSISGGGYGSGGGSGGR	GSSSYGSGGRQSGSRGGSGGGGSISGGGYG	ISGGGYGSGGGSGGRYGSGGGSKGGSISGG	R	G	G	G	R	Y	0	1	0	0	0	0	0	15	0	1	0	0	0	0	0	5	0	0	1	0	0	0	23	0	1740.74	CON__P35908;CON__P35908v2	CON__P35908	556	578	yes	no	2	1.4779e-19	117	1	1	1		339260000	99867000	184790000
GGSGGSYGGGGSGGGYGGGSGSR	GGRGGSGGSYGRGSRGGSGGSYGGGGSGGG	GGGSGGGYGGGSGSRGGSGGSYGGGSGSGG	R	G	G	S	R	G	0	1	0	0	0	0	0	15	0	0	0	0	0	0	0	5	0	0	2	0	0	0	23	0	1790.72	CON__P35527	CON__P35527	491	513	yes	yes	2;3	2.8037e-25	131.56	2	2	1	1	1.7758e+09	334310000	827400000
GGSGSTSLSTLTAVGR	VAAGLYGMADEAVGRGGSGSTSLSTLTAVG	GSGSTSLSTLTAVGREKYVSVLLANFVQLG	R	G	G	G	R	E	1	1	0	0	0	0	0	4	0	0	2	0	0	0	0	4	3	0	0	1	0	0	16	0	1449.74	D4GW31	D4GW31	75	90	yes	yes	2	0.00028057	96.103	1	1			35544000	0	35544000
GGSISGGGYGSGGGK	GGGSGGRYGSGGGSKGGSISGGGYGSGGGK	GGSISGGGYGSGGGKHSSGGGSRGGSSSGG	K	G	G	G	K	H	0	0	0	0	0	0	0	9	0	1	0	1	0	0	0	3	0	0	1	0	0	0	15	0	1196.54	CON__P35908;CON__P35908v2	CON__P35908	587	601	yes	no	2	0.00012207	102.4	1	1	1		251930000	70944000	163910000
GGSISGGGYGSGGGKHSSGGGSR	GGGSGGRYGSGGGSKGGSISGGGYGSGGGK	YGSGGGKHSSGGGSRGGSSSGGGYGSGGGG	K	G	G	S	R	G	0	1	0	0	0	0	0	12	1	1	0	1	0	0	0	6	0	0	1	0	0	0	23	1	1921.86	CON__P35908;CON__P35908v2	CON__P35908	587	609	yes	no	3	0.00019375	67.364		1			13281000	0	13281000
GGSKSISISVAR	FGAGGGFGSRSLVNLGGSKSISISVARGGG	VNLGGSKSISISVARGGGRGSGFGGGYGGG	L	G	G	A	R	G	1	1	0	0	0	0	0	2	0	2	0	1	0	0	0	4	0	0	0	1	0	0	12	1	1160.65	CON__P04264	CON__P04264	71	82	yes	yes	2;3	1.9311e-05	91.093	2	2			87478000	37278000	50200000
GGSSSGGGYGSGGGGSSSVK	YGSGGGKHSSGGGSRGGSSSGGGYGSGGGG	GGGYGSGGGGSSSVKGSSGEAFGSSVTFSF	R	G	G	V	K	G	0	0	0	0	0	0	0	10	0	0	0	1	0	0	0	7	0	0	1	1	0	0	20	0	1587.68	CON__P35908;CON__P35908v2	CON__P35908	610	629	yes	no	2	0.03538	50.155		1			5264600	0	5264600
GGTAAIPGPFGSGK	VSGQRILDGLFPIAKGGTAAIPGPFGSGKT	KGGTAAIPGPFGSGKTVTQHQLAKWADADI	K	G	G	G	K	T	2	0	0	0	0	0	0	5	0	1	0	1	0	1	2	1	1	0	0	0	0	0	14	0	1215.62	Q48332	Q48332	231	244	yes	yes	2	1.2668e-06	122.51			1	1	625370000	0	0
GGTEHVVDELER	VEDVEDAKSVTLILRGGTEHVVDELERAIE	ILRGGTEHVVDELERAIEDSLGVVRTTLED	R	G	G	E	R	A	0	1	0	1	0	0	3	2	1	0	1	0	0	0	0	0	1	0	0	2	0	0	12	0	1339.64	O30561;Q9HHA2	O30561	376	387	yes	no	2;3	3.0371e-27	195.34			2	2	1.6487e+09	0	0
GGVETYALPYFAGELTPLK	FSKGQDLVETCVLRRGGVETYALPYFAGEL	TYALPYFAGELTPLKAQSLYGAIQSLDRES	R	G	G	L	K	A	2	0	0	0	0	0	2	3	0	0	3	1	0	1	2	0	2	0	2	1	0	0	19	0	2025.05	D4GQN5;HVO_A0206_Cas8	D4GQN5	311	329	yes	no	2;3	3.5845e-25	123.14	2	2	2	3	111580000000	1.0284e+09	406730000
GHPDGWIVEELAAVFEK	SWTTQDSVRSVTGEDGHPDGWIVEELAAVF	PDGWIVEELAAVFEKGSDTLEALEEAIKAL	D	G	H	E	K	G	2	0	0	1	0	0	3	2	1	1	1	1	0	1	1	0	0	1	0	2	0	0	17	0	1895.94	D4GQN5;HVO_A0206_Cas8	D4GQN5	144	160	yes	no	2;3;4	1.0817e-19	185.87	1		2	3	3.5713e+09	9307600	0
GHQFTDSAFAYR	EDFEESRKFGFYRIVGHQFTDSAFAYRGDD	RIVGHQFTDSAFAYRGDDEDDDFRRVVDHR	V	G	H	Y	R	G	2	1	0	1	0	1	0	1	1	0	0	0	0	2	0	1	1	0	1	0	0	0	12	0	1398.63	D4GQN5;HVO_A0206_Cas8	D4GQN5	456	467	yes	no	2	5.1959e-05	90.15			1		0	0	0
GIAETYSR	______________________________	______________________________	M	G	I	S	R	G	1	1	0	0	0	0	1	1	0	1	0	0	0	0	0	1	1	0	1	0	0	0	8	0	895.44	D4GX29	D4GX29	2	9	yes	yes	2	0.010328	117.93		1			38501000	0	38501000
GIDDLAQHYLAK	DQIVDSGADVVFCQKGIDDLAQHYLAKQGI	CQKGIDDLAQHYLAKQGILAVRRTKKSDIR	K	G	I	A	K	Q	2	0	0	2	0	1	0	1	1	1	2	1	0	0	0	0	0	0	1	0	0	0	12	0	1342.69	O30560	O30560	299	310	yes	yes	2;3	5.2395e-05	140.17				2	1.6962e+09	0	0
GIEEFTATTSPVPLITDNER	EQMAASVSDEELEARGIEEFTATTSPVPLI	TATTSPVPLITDNERRVFYVGMSRARERLI	R	G	I	E	R	R	1	1	1	1	0	0	3	1	0	2	1	0	0	1	2	1	4	0	0	1	0	0	20	0	2189.09	D4GRV6	D4GRV6	538	557	yes	yes	2	1.0587e-13	124.81				1	86747000	0	0
GILSPADRR	______________________________	LDERARGILSPADRRYLQKPKEYSKQAGYE	R	G	I	R	R	Y	1	2	0	1	0	0	0	1	0	1	1	0	0	0	1	1	0	0	0	0	0	0	9	1	983.551	A0A6M5CKI3	A0A6M5CKI3	9	17	yes	yes	2	1.2698e-06	146.94		1			0	0	0
GIPTETSIQNMR	KDLSKFDKNPTIPQKGIPTETSIQNMRVKP	PQKGIPTETSIQNMRVKPDKSENYLKKRGG	K	G	I	M	R	V	0	1	1	0	0	1	1	1	0	2	0	0	1	0	1	1	2	0	0	0	0	0	12	0	1345.67	D4GR24	D4GR24	186	197	yes	yes	2	7.2863e-08	141.48	2	2			593530000	47175000	546360000
GIRIDAGR	YARPEFHAGDTDESAGIRIDAGRHPVVERA	GDTDESAGIRIDAGRHPVVERAQDEFVPNP	A	G	I	G	R	H	1	2	0	1	0	0	0	2	0	2	0	0	0	0	0	0	0	0	0	0	0	0	8	1	856.488	D4GTG9	D4GTG9	605	612	yes	yes	2	0.0044876	125.81			1		44864000	0	0
GISEGESVGLVTDRVER	YATANAADKNVESGDGISEGESVGLVTDRV	SEGESVGLVTDRVERVVGTPDNPIGVFSVK	D	G	I	E	R	V	0	2	0	1	0	0	3	3	0	1	1	0	0	0	0	2	1	0	0	3	0	0	17	1	1801.92	D4GQN5;HVO_A0206_Cas8	D4GQN5	238	254	yes	no	2;3	2.7797e-81	250.13			2	2	1372100000	0	0
GIVHTHAGVQMQTAK	ESMLLYSSGTTGKPKGIVHTHAGVQMQTAK	GIVHTHAGVQMQTAKEIHFGFDQKPEDRFF	K	G	I	A	K	E	2	0	0	0	0	2	0	2	2	1	0	1	1	0	0	0	2	0	0	2	0	0	15	0	1576.81	D4GZ14	D4GZ14	299	313	yes	yes	2	2.9031e-47	220.25				1	43930000	0	0
GIVYEGDVINHDRDSR	KTIAQGATVTLHAERGIVYEGDVINHDRDS	IVYEGDVINHDRDSR_______________	R	G	I	S	R	-	0	2	1	3	0	0	1	2	1	2	0	0	0	0	0	1	0	0	1	2	0	0	16	1	1843.88	D4GUB6	D4GUB6	570	585	yes	yes	3;4	3.6411e-06	100.11			2		32664000	0	0
GKDQLGHAIVDAAIK	TRGRGRLRGCAGAYRGKDQLGHAIVDAAIK	GKDQLGHAIVDAAIKAASGDSCQTEIEAPE	R	G	K	I	K	A	3	0	0	2	0	1	0	2	1	2	1	2	0	0	0	0	0	0	0	1	0	0	15	1	1534.85	D4GSC7	D4GSC7	72	86	yes	yes	3	0.00046844	94.203		1			35482000	0	35482000
GLAAGVVDPEDGR	RGLLSDREEWQTDLRGLAAGVVDPEDGRVG	LRGLAAGVVDPEDGRVGSIFVLSSSESMSG	R	G	L	G	R	V	2	1	0	2	0	0	1	3	0	0	1	0	0	0	1	0	0	0	0	2	0	0	13	0	1254.62	D4GQU3	D4GQU3	202	214	yes	yes	2	9.1088e-11	132.01	1	1			9282900	9282900	0
GLADAGMSVAR	VCTLGPASFDRETIRGLADAGMSVARMNAS	ETIRGLADAGMSVARMNASHGNVEHRSDVI	R	G	L	A	R	M	3	1	0	1	0	0	0	2	0	0	1	0	1	0	0	1	0	0	0	1	0	0	11	0	1046.52	D4GUB6	D4GUB6	22	32	yes	yes	2	0.01886	74.173			2		22901000	0	0
GLFDSGDVNPEAQR	______________________________	MGLFDSGDVNPEAQRLADSARGKSVTAKIL	M	G	L	Q	R	L	1	1	1	2	0	1	1	2	0	0	1	0	0	1	1	1	0	0	0	1	0	0	14	0	1503.7	D4GR98;D4GR72	D4GR98	2	15	yes	no	2	0.052856	58.37	1				3230500	3230500	0
GLGAIAVSQGLR	LQFDDYDADPVGDERGLGAIAVSQGLRVSE	DERGLGAIAVSQGLRVSEDSDRTALRAFVT	R	G	L	L	R	V	2	1	0	0	0	1	0	3	0	1	2	0	0	0	0	1	0	0	0	1	0	0	12	0	1140.66	D4GWL5	D4GWL5	104	115	yes	yes	2	9.9751e-09	123.21				1	0	0	0
GLGVEAHQQNSVLTLDGGYPETFR	LELSVRPVLWLYLERGLGVEAHQQNSVLTL	NSVLTLDGGYPETFRYRDNQGYYLPESMYD	R	G	L	F	R	Y	1	1	1	1	0	2	2	4	1	0	3	0	0	1	1	1	2	0	1	2	0	0	24	0	2587.27	D4GP46	D4GP46	429	452	yes	yes	3	0.0054478	57.802			1		59155000	0	0
GLGVGFGSGGGSSSSVK	GLSVGGSGFSASSGRGLGVGFGSGGGSSSS	GVGFGSGGGSSSSVKFVSTTSSSRKSFKS_	R	G	L	V	K	F	0	0	0	0	0	0	0	7	0	0	1	1	0	1	0	5	0	0	0	2	0	0	17	0	1438.71	CON__P13647	CON__P13647	560	576	yes	yes	2	2.6591e-06	101.6	1				61261000	61261000	0
GLLSAVVQLQVSHGYELAGATSFR	RVEPAGDAIEAFRERGLLSAVVQLQVSHGY	QVSHGYELAGATSFRSNNPVYVVVGRRDAE	R	G	L	F	R	S	3	1	0	0	0	2	1	3	1	0	4	0	0	1	0	3	1	0	1	3	0	0	24	0	2502.32	D4GP64	D4GP64	144	167	yes	yes	3	0.061641	45.784		1			7096500	0	7096500
GLLTIVTDAVR	AAFADRIAVNRIGPFGLLTIVTDAVRLLSK	IGPFGLLTIVTDAVRLLSKELVVPEGVDRP	F	G	L	V	R	L	1	1	0	1	0	0	0	1	0	1	2	0	0	0	0	0	2	0	0	2	0	0	11	0	1156.68	D4GVF8	D4GVF8	70	80	yes	yes	2	0.001081	108.98	1	1			19945000	4315700	15629000
GLRQDQSWR	NPIGVFSVKHPDAQPGLRQDQSWRNYPVGA	HPDAQPGLRQDQSWRNYPVGADTAMLFSKG	P	G	L	W	R	N	0	2	0	1	0	2	0	1	0	0	1	0	0	0	0	1	0	1	0	0	0	0	9	1	1144.57	D4GQN5;HVO_A0206_Cas8	D4GQN5	276	284	yes	no	3	0.027787	80.231				1	0	0	0
GNALVYGSITDVQTK	FVTDQRIILTAAGNRGNALVYGSITDVQTK	GNALVYGSITDVQTKNGLTKNRLSVFTSNH	R	G	N	T	K	N	1	0	1	1	0	1	0	2	0	1	1	1	0	0	0	1	2	0	1	2	0	0	15	0	1564.81	D4GR98;D4GR72	D4GR98	107	121	yes	no	2	0.0011295	84.718		1			18690000	0	18690000
GNDAEGVASTILGR	GRGAKYSLTQIGSKNGNDAEGVASTILGRV	NGNDAEGVASTILGRVRSWTTQDSVRSVTG	N	G	N	G	R	V	2	1	1	1	0	0	1	3	0	1	1	0	0	0	0	1	1	0	0	1	0	0	14	0	1358.68	D4GQN5;HVO_A0206_Cas8	D4GQN5	113	126	yes	no	2;3	1.4634e-46	218.36			3	2	3.7111e+09	0	0
GNEMTEVIEDFPELDDPK	WADADIVVYVGCGERGNEMTEVIEDFPELD	MTEVIEDFPELDDPKTGNPLMARTCLIANT	R	G	N	P	K	T	0	0	1	3	0	0	4	1	0	1	1	1	1	1	2	0	1	0	0	1	0	0	18	0	2076.92	Q48332	Q48332	269	286	yes	yes	2	0.0082811	65.043			1		22119000	0	0
GNQHDWDDLLDEHAGER	VVDRLGDDGFDHDLKGNQHDWDDLLDEHAG	QHDWDDLLDEHAGERIDPVERDAEDMLFLM	K	G	N	E	R	I	1	1	1	4	0	1	2	2	2	0	2	0	0	0	0	0	0	1	0	0	0	0	17	0	2005.85	D4GUW1	D4GUW1	238	254	yes	yes	4	2.3163e-19	115.73				1	142030000	0	0
GNSPHQLVPGR	MDWITHEEDVWFEFRGNSPHQLVPGRFYRG	FEFRGNSPHQLVPGRFYRGTVDGYADFGVF	R	G	N	G	R	F	0	1	1	0	0	1	0	2	1	0	1	0	0	0	2	1	0	0	0	1	0	0	11	0	1160.61	D4GXM0	D4GXM0	16	26	yes	yes	2	0.026209	79.16				1	35978000	0	0
GPHVESTGEIGAVK	ELSFYQQGEFEDLCKGPHVESTGEIGAVKL	KGPHVESTGEIGAVKLLNISAAYWRGDEDN	K	G	P	V	K	L	1	0	0	0	0	0	2	3	1	1	0	1	0	0	1	1	1	0	0	2	0	0	14	0	1379.7	D4GZP8	D4GZP8	183	196	yes	yes	2;3	4.1862e-22	174.77			2	2	846930000	0	0
GPNIGEVPLQDPLGSDISGETLLK	DLIYAEDAIDDELIKGPNIGEVPLQDPLGS	QDPLGSDISGETLLKMEDNITTDHIIPATS	K	G	P	L	K	M	0	0	1	2	0	1	2	4	0	2	4	1	0	0	3	2	1	0	0	1	0	0	24	0	2448.27	D4GTI4	D4GTI4	453	476	yes	yes	2;3	3.8748e-20	152.71				2	594400000	0	0
GPSGLATDLTQDPSGAGTGAFK	GIVPEGSRGDTADGKGPSGLATDLTQDPSG	DLTQDPSGAGTGAFKFVEWKSGSHVLLEKN	K	G	P	F	K	F	3	0	0	2	0	1	0	5	0	0	2	1	0	1	2	2	3	0	0	0	0	0	22	0	2046.99	D4GUS3	D4GUS3	206	227	yes	yes	2	1.2526e-86	302.85				1	0	0	0
GPTLNPER	YWVSELADALAQTVHGPTLNPERGGFAPYD	ALAQTVHGPTLNPERGGFAPYDNWSLLELA	H	G	P	E	R	G	0	1	1	0	0	0	1	1	0	0	1	0	0	0	2	0	1	0	0	0	0	0	8	0	882.456	D4GQN5;HVO_A0206_Cas8	D4GQN5	417	424	yes	no	2	0.0011505	134.44			1	1	5757100000	0	0
GPVESFGESYR	FLIQFYPVAVVVGDKGPVESFGESYRLVRH	VGDKGPVESFGESYRLVRHNVVPTLGYSVI	K	G	P	Y	R	L	0	1	0	0	0	0	2	2	0	0	0	0	0	1	1	2	0	0	1	1	0	0	11	0	1226.56	D4GW31	D4GW31	180	190	yes	yes	2	0.00059644	127.3		1			22968000	0	22968000
GPWYPDSDWTSPK	EILDEIFYGQGAVQKGPWYPDSDWTSPKLK	QKGPWYPDSDWTSPKLKEMQMYDPEKAKKE	K	G	P	P	K	L	0	0	0	2	0	0	0	1	0	0	0	1	0	0	3	2	1	2	1	0	0	0	13	0	1534.67	D4GUS3	D4GUS3	353	365	yes	yes	2	0.00032245	108.47				1	1427300000	0	0
GPYESGSGHSSGLGHQESR	SYGPHGYGSGRSSSRGPYESGSGHSSGLGH	SGSGHSSGLGHQESRSGQSSGYGQHGSSSG	R	G	P	S	R	S	0	1	0	0	0	1	2	5	2	0	1	0	0	0	1	5	0	0	1	0	0	0	19	0	1927.84	CON__Q86YZ3	CON__Q86YZ3	572	590	yes	yes	3	1.8625e-09	107.57	1		1	1	23327000	5895600	0
GPYESGSGHSSGLGHR	SYGPYRSGSGWSSSRGPYESGSGHSSGLGH	PYESGSGHSSGLGHRESRSGQSSGYGQHGS	R	G	P	H	R	E	0	1	0	0	0	0	1	5	2	0	1	0	0	0	1	4	0	0	1	0	0	0	16	0	1583.71	CON__Q86YZ3	CON__Q86YZ3	1038	1053	yes	no	2;3	2.1818e-19	155.98	1	2	1	1	213660000	35713000	73970000
GPYESGSGHSSGLGHRESR	SYGPYRSGSGWSSSRGPYESGSGHSSGLGH	SGSGHSSGLGHRESRSGQSSGYGQHGSSSG	R	G	P	S	R	S	0	2	0	0	0	0	2	5	2	0	1	0	0	0	1	5	0	0	1	0	0	0	19	1	1955.88	CON__Q86YZ3	CON__Q86YZ3	1038	1056	yes	no	3;4	3.2243e-09	102.78		2		1	30396000	0	18561000
GQALVGELITFFK	EMPDLSGELTLYSGRGQALVGELITFFKEY	GRGQALVGELITFFKEYYDDFTIRPRYNSA	R	G	Q	F	K	E	1	0	0	0	0	1	1	2	0	1	2	1	0	2	0	0	1	0	0	1	0	0	13	0	1421.79	D4H050	D4H050	89	101	yes	yes	2;3	0.00017908	103.22			2	2	1.0189e+09	0	0
GQDLVETCVLR	RNYPVGADTAMLFSKGQDLVETCVLRRGGV	LFSKGQDLVETCVLRRGGVETYALPYFAGE	K	G	Q	L	R	R	0	1	0	1	1	1	1	1	0	0	2	0	0	0	0	0	1	0	0	2	0	0	11	0	1288.64	D4GQN5;HVO_A0206_Cas8	D4GQN5	299	309	yes	no	2	2.0438e-34	211.52	1		4	3	73158000000	159550000	0
GQDLVETCVLRR	RNYPVGADTAMLFSKGQDLVETCVLRRGGV	FSKGQDLVETCVLRRGGVETYALPYFAGEL	K	G	Q	R	R	G	0	2	0	1	1	1	1	1	0	0	2	0	0	0	0	0	1	0	0	2	0	0	12	1	1444.75	D4GQN5;HVO_A0206_Cas8	D4GQN5	299	310	yes	no	2;3	0.00024529	91.961			2		735410000	0	0
GQEVQSSAKEVTQLR	YETQITQIEHEVSSSGQEVQSSAKEVTQLR	GQEVQSSAKEVTQLRHGVQELEIELQSQLS	S	G	Q	L	R	H	1	1	0	0	0	3	2	1	0	0	1	1	0	0	0	2	1	0	0	2	0	0	15	1	1658.86	CON__P35527	CON__P35527	360	374	yes	yes	3	2.0004e-16	147.35	1	1	1		86156000	12577000	53581000
GQTIGGVTFTGR	VALASFPLVARVLVRGQTIGGVTFTGRVST	LVRGQTIGGVTFTGRVSTYLAVAAIALIVA	R	G	Q	G	R	V	0	1	0	0	0	1	0	4	0	1	0	0	0	1	0	0	3	0	0	1	0	0	12	0	1192.62	D4GVN1	D4GVN1	91	102	yes	yes	2	0.022863	73.781		1			12405000	0	12405000
GQVGGDVNVEMDAAPGVDLSR	AYLKKNHEEEMNALRGQVGGDVNVEMDAAP	VNVEMDAAPGVDLSRILNEMRDQYEKMAEK	R	G	Q	S	R	I	2	1	1	3	0	1	1	4	0	0	1	0	1	0	1	1	0	0	0	4	0	0	21	0	2084.98	CON__P02533	CON__P02533	262	282	no	no	2	0.012974	53.403	1				9241700	9241700	0
GQVSWHQESER	EAPARRAAALAGVLVGQVSWHQESERNVGR	GVLVGQVSWHQESERNVGRPLDAQTKGDQL	V	G	Q	E	R	N	0	1	0	0	0	2	2	1	1	0	0	0	0	0	0	2	0	1	0	1	0	0	11	0	1341.61	D4GQN5;HVO_A0206_Cas8;HVO_A0206_Cas11	D4GQN5	593	603	yes	no	2;3	0.0050356	89.08	2	1		1	27473000	7139100	0
GRDEAETVEYAPPR	GLVWGVRAGETAADRGRDEAETVEYAPPRD	RGRDEAETVEYAPPRDSDPALPDAFADAKF	R	G	R	P	R	D	2	2	0	1	0	0	3	1	0	0	0	0	0	0	2	0	1	0	1	1	0	0	14	1	1588.75	D4GU13	D4GU13	407	420	yes	yes	2;3	4.6017e-36	229.95			1	1	155820000	0	0
GRGGGGGGFRGFSSGSAVVSGGSR	______________________________	RGFSSGSAVVSGGSRRSTSSFSCLSRHGGG	R	G	R	S	R	R	1	3	0	0	0	0	0	11	0	0	0	0	0	2	0	5	0	0	0	2	0	0	24	2	2112.02	CON__P35908;CON__P35908v2	CON__P35908	11	34	yes	no	3;4	0.00050919	66.772	1	1	1		57822000	23389000	26369000
GRGGGGGGFRGFSSGSAVVSGGSRR	______________________________	GFSSGSAVVSGGSRRSTSSFSCLSRHGGGG	R	G	R	R	R	S	1	4	0	0	0	0	0	11	0	0	0	0	0	2	0	5	0	0	0	2	0	0	25	3	2268.12	CON__P35908;CON__P35908v2	CON__P35908	11	35	yes	no	4;5	4.816e-15	113.7	2	2			150350000	57791000	92559000
GRPLDAQTK	LVGQVSWHQESERNVGRPLDAQTKGDQLTK	ESERNVGRPLDAQTKGDQLTKNSLENALTS	V	G	R	T	K	G	1	1	0	1	0	1	0	1	0	0	1	1	0	0	1	0	1	0	0	0	0	0	9	1	984.535	D4GQN5;HVO_A0206_Cas8;HVO_A0206_Cas11	D4GQN5	606	614	yes	no	2	0.011313	108.74		1			11411000	0	11411000
GSCGIGGGIGGGSSR	MTTCSRQFTSSSSMKGSCGIGGGIGGGSSR	GSCGIGGGIGGGSSRISSVLAGGSCRAPST	K	G	S	S	R	I	0	1	0	0	1	0	0	8	0	2	0	0	0	0	0	3	0	0	0	0	0	0	15	0	1277.58	CON__P02533;CON__P08779	CON__P02533	16	30	no	no	2	0.00042914	94.767	1	1	1		32606000	12915000	14833000
GSDLAVQAADNLLAAQR	LGGAREAYAAGDAERGSDLAVQAADNLLAA	DLAVQAADNLLAAQRGRVDAAVVDALEVLL	R	G	S	Q	R	G	5	1	1	2	0	2	0	1	0	0	3	0	0	0	0	1	0	0	0	1	0	0	17	0	1711.89	D4GX08	D4GX08	145	161	yes	yes	2	6.9745e-20	157.03				1	119760000	0	0
GSDTLEALEEAIK	PDGWIVEELAAVFEKGSDTLEALEEAIKAL	EKGSDTLEALEEAIKALLPPDESLPTVITV	K	G	S	I	K	A	2	0	0	1	0	0	3	1	0	1	2	1	0	0	0	1	1	0	0	0	0	0	13	0	1374.69	D4GQN5;HVO_A0206_Cas8	D4GQN5	161	173	yes	no	1;2;3	5.8728e-40	218.11	13	3	16	21	192770000000	1117600000	485450000
GSGGGSSGGSIGGR	RGGSGGGGGGSSGGRGSGGGSSGGSIGGRG	RGSGGGSSGGSIGGRGSSSGGVKSSGGSSS	R	G	S	G	R	G	0	1	0	0	0	0	0	8	0	1	0	0	0	0	0	4	0	0	0	0	0	0	14	0	1091.5	CON__P04264	CON__P04264	603	616	yes	yes	2	0.072522	53.569		1			1821400	0	1821400
GSGGGSSGGSIGGRGSSSGGVK	RGGSGGGGGGSSGGRGSGGGSSGGSIGGRG	GGSIGGRGSSSGGVKSSGGSSSVRFVSTTY	R	G	S	V	K	S	0	1	0	0	0	0	0	11	0	1	0	1	0	0	0	7	0	0	0	1	0	0	22	1	1750.82	CON__P04264	CON__P04264	603	624	yes	yes	2;3	1.6994e-23	139.7	2	2		1	404520000	104260000	266000000
GSGGLGGACGGAGFGSR	VSRSGFSSISVSRSRGSGGLGGACGGAGFG	GGLGGACGGAGFGSRSLYGLGGSKRISIGG	R	G	S	S	R	S	2	1	0	0	1	0	0	9	0	0	1	0	0	1	0	2	0	0	0	0	0	0	17	0	1423.63	CON__P02538;CON__P04259;CON__P48668	CON__P48668	43	59	no	no	2	6.1248e-05	91.62	1	1			24476000	13197000	11278000
GSGSWEDR	KAIEVAKLNIIKVDRGSGSWEDRAGGLNSL	NIIKVDRGSGSWEDRAGGLNSLSRKAEGKA	R	G	S	D	R	A	0	1	0	1	0	0	1	2	0	0	0	0	0	0	0	2	0	1	0	0	0	0	8	0	892.368	D4GTX6	D4GTX6	115	122	yes	yes	2	0.011106	116.88	1	1			44027000	7212100	36814000
GSLGGGFSSGGFSGGSFSR	GGGGGVSSLRISSSKGSLGGGFSSGGFSGG	GGFSSGGFSGGSFSRGSSGGGCFGGSSGGY	K	G	S	S	R	G	0	1	0	0	0	0	0	8	0	0	1	0	0	3	0	6	0	0	0	0	0	0	19	0	1706.76	CON__P13645	CON__P13645	41	59	yes	yes	2	2.2581e-25	160.48	1	1	1	1	5291700000	1.0288e+09	1.5368e+09
GSSSAGLTAAAVR	YIRHIAPRSVYTSGKGSSSAGLTAAAVRDD	GKGSSSAGLTAAAVRDDFGDGQQWTLEAGA	K	G	S	V	R	D	4	1	0	0	0	0	0	2	0	0	1	0	0	0	0	3	1	0	0	1	0	0	13	0	1146.6	D4GZG5	D4GZG5	355	367	yes	yes	2	1.6825e-11	151.22			1	1	126800000	0	0
GSSSGGGYSSGSSSYGSGGR	SNVASKAAFGGSGGRGSSSGGGYSSGSSSY	GGYSSGSSSYGSGGRQSGSRGGSGGGGSIS	R	G	S	G	R	Q	0	1	0	0	0	0	0	8	0	0	0	0	0	0	0	9	0	0	2	0	0	0	20	0	1739.7	CON__P35908;CON__P35908v2	CON__P35908	531	550	yes	no	2	1.4688e-42	182.57	1	1	1	1	255230000	56037000	86171000
GSTDHVVDELER	EGIGDDVHGVTLLLRGSTDHVVDELERGVQ	LLRGSTDHVVDELERGVQDALDVVASTVAD	R	G	S	E	R	G	0	1	0	2	0	0	2	1	1	0	1	0	0	0	0	1	1	0	0	2	0	0	12	0	1355.63	O30560	O30560	379	390	yes	yes	2;3	1.3221e-14	211.86			2	2	1.5142e+09	0	0
GTDSKLEPFVDDGR	LYGVLAVAESGGELYGTDSKLEPFVDDGRL	YGTDSKLEPFVDDGRLVTIDIDLTGETPNV	Y	G	T	G	R	L	0	1	0	3	0	0	1	2	0	0	1	1	0	1	1	1	1	0	0	1	0	0	14	1	1534.73	D4GQN5;HVO_A0206_Cas8	D4GQN5	46	59	yes	no	3	0.056523	57.475			1		45388000	0	0
GTQWHDDGLSNANK	TLQKEGIVRKTGKNKGTQWHDDGLSNANKY	KGTQWHDDGLSNANKYGAVDLNSITNKTYK	K	G	T	N	K	Y	1	0	2	2	0	1	0	2	1	0	1	1	0	0	0	1	1	1	0	0	0	0	14	0	1541.69	D4GVX9	D4GVX9	729	742	yes	yes	2;3	1.7697e-46	217.45			1	2	278950000	0	0
GTTHDYDIDIDGSIDTVDR	VVAAMLLAAVAPPAVGTTHDYDIDIDGSID	DYDIDIDGSIDTVDRTVSTSQGEFTVTQVG	V	G	T	D	R	T	0	1	0	6	0	0	0	2	1	3	0	0	0	0	0	1	3	0	1	1	0	0	19	0	2106.93	D4GV94	D4GV94	27	45	yes	yes	3	0.071089	45.369				1	83799000	0	0
GVAITELLDTELGGDLESR	VTNSERTNKLPELERGVAITELLDTELGGD	TELLDTELGGDLESRFPAFDVVRDPAYLTV	R	G	V	S	R	F	1	1	0	2	0	0	3	3	0	1	4	0	0	0	0	1	2	0	0	1	0	0	19	0	1987.01	D4GP46	D4GP46	310	328	yes	yes	2	0.0092236	62.924	1				3466900	3466900	0
GVASTILGR	YSLTQIGSKNGNDAEGVASTILGRVRSWTT	NGNDAEGVASTILGRVRSWTTQDSVRSVTG	E	G	V	G	R	V	1	1	0	0	0	0	0	2	0	1	1	0	0	0	0	1	1	0	0	1	0	0	9	0	872.508	D4GQN5;HVO_A0206_Cas8	D4GQN5	118	126	yes	no	2	8.5822e-10	170.73			1	1	632340000	0	0
GVETYALPYFAGELTPLK	SKGQDLVETCVLRRGGVETYALPYFAGELT	TYALPYFAGELTPLKAQSLYGAIQSLDRES	G	G	V	L	K	A	2	0	0	0	0	0	2	2	0	0	3	1	0	1	2	0	2	0	2	1	0	0	18	0	1968.02	D4GQN5;HVO_A0206_Cas8	D4GQN5	312	329	yes	no	2	3.7321e-12	114.87			1	2	461040000	0	0
GVGVLHSEDDGSPK	PKHLRVKNYVVDVGRGVGVLHSEDDGSPKE	RGVGVLHSEDDGSPKERLVGSWMPSMLREL	R	G	V	P	K	E	0	0	0	2	0	0	1	3	1	0	1	1	0	0	1	2	0	0	0	2	0	0	14	0	1395.66	D4GXC8	D4GXC8	254	267	yes	yes	2;3	3.9799e-21	196.48				2	244380000	0	0
GVLAVAESGGELYGTDSK	HGRPPASLEDVMALYGVLAVAESGGELYGT	AVAESGGELYGTDSKLEPFVDDGRLVTIDI	Y	G	V	S	K	L	2	0	0	1	0	0	2	4	0	0	2	1	0	0	0	2	1	0	1	2	0	0	18	0	1751.86	D4GQN5;HVO_A0206_Cas8	D4GQN5	33	50	yes	no	2	1.0414e-31	170.66			1	2	1189600000	0	0
GVLFVDEINTLDVR	SHDRVEPGAIHKSNKGVLFVDEINTLDVRS	KGVLFVDEINTLDVRSQQHLMTAIQEGEFS	K	G	V	V	R	S	0	1	1	2	0	0	1	1	0	1	2	0	0	1	0	0	1	0	0	3	0	0	14	0	1588.85	D4GTT9	D4GTT9	285	298	yes	yes	2	6.3092e-51	204.5				1	95066000	0	0
GVLLHGPPGTGK	KHPQIFKKLGIEPPQGVLLHGPPGTGKTLL	PPQGVLLHGPPGTGKTLLARAVANETSASF	Q	G	V	G	K	T	0	0	0	0	0	0	0	4	1	0	2	1	0	0	2	0	1	0	0	1	0	0	12	0	1131.64	D4GWM8;D4GXI7;D4GVS7	D4GWM8	225	236	yes	no	2	0.0009751	128.86				1	43406000	0	0
GVLLYGPPGTGK	TTPEKFQRMGIEAPKGVLLYGPPGTGKTLI	APKGVLLYGPPGTGKTLIAKAVANETNANF	K	G	V	G	K	T	0	0	0	0	0	0	0	4	0	0	2	1	0	0	2	0	1	0	1	1	0	0	12	0	1157.64	D4GWM8;D4GUJ7;Q5UT56	D4GWM8	498	509	yes	no	2	0.017218	66.595				1	0	0	0
GVLVGQVSWHQESER	RPLFEAPARRAAALAGVLVGQVSWHQESER	GVLVGQVSWHQESERNVGRPLDAQTKGDQL	A	G	V	E	R	N	0	1	0	0	0	2	2	2	1	0	1	0	0	0	0	2	0	1	0	3	0	0	15	0	1709.85	D4GQN5;HVO_A0206_Cas8;HVO_A0206_Cas11	D4GQN5	589	603	yes	no	2;3	1.9977e-16	147.37	2	3		1	396450000	59269000	180650000
GVPLDASMLFDEYLR	EDDDFRRVVDHRLIAGVPLDASMLFDEYLR	GVPLDASMLFDEYLRRYHDESEGGDLPPHQ	A	G	V	L	R	R	1	1	0	2	0	0	1	1	0	0	3	0	1	1	1	1	0	0	1	1	0	0	15	0	1724.84	D4GQN5;HVO_A0206_Cas8	D4GQN5	486	500	yes	no	2	1.8244e-16	183.33			1	1	112360000	0	0
GVQDALDVVASTVADGR	LLRGSTDHVVDELERGVQDALDVVASTVAD	QDALDVVASTVADGRVLAGGGAIEVELASR	R	G	V	G	R	V	3	1	0	3	0	1	0	2	0	0	1	0	0	0	0	1	1	0	0	4	0	0	17	0	1671.84	O30560	O30560	391	407	yes	yes	2;3	1.7243e-67	234.52				2	202560000	0	0
GVSDPLAAHVAAGETGDQHLAYGR	LGDAHHGMLAHYRERGVSDPLAAHVAAGET	VAAGETGDQHLAYGRNRSLRRAGFIRHAGR	R	G	V	G	R	N	5	1	0	2	0	1	1	4	2	0	2	0	0	0	1	1	1	0	1	2	0	0	24	0	2391.16	D4GXE5	D4GXE5	507	530	yes	yes	4	1.3625e-13	107.57			1	1	261150000	0	0
GVSPDSGQFR	LPPEDERPTVAAIWRGVSPDSGQFRVAPLH	AAIWRGVSPDSGQFRVAPLHRLGNNTKSYF	R	G	V	F	R	V	0	1	0	1	0	1	0	2	0	0	0	0	0	1	1	2	0	0	0	1	0	0	10	0	1048.49	D4GPJ9	D4GPJ9	246	255	yes	yes	2	0.0049975	107.29		1			10200000	0	10200000
GVVGDELGKPFRPR	EDGIDESDDLREELRGVVGDELGKPFRPRE	RGVVGDELGKPFRPREILFVDEFPKTQSGK	R	G	V	P	R	E	0	2	0	1	0	0	1	3	0	0	1	1	0	1	2	0	0	0	0	2	0	0	14	2	1525.84	D4GZ14	D4GZ14	606	619	yes	yes	4	2.6142e-06	114.93				1	52572000	0	0
GYSVEEVEVEVNVK	EGIAASGVRQAYLQRGYSVEEVEVEVNVKR	RGYSVEEVEVEVNVKRGEPLDELREREPDE	R	G	Y	V	K	R	0	0	1	0	0	0	4	1	0	0	0	1	0	0	0	1	0	0	1	5	0	0	14	0	1578.78	A0A6M5CKI3	A0A6M5CKI3	120	133	yes	yes	2	0.18221	52.391		1			0	0	0
GYTAASAELTSR	TARVKARTIDELVDRGYTAASAELTSRAVM	VDRGYTAASAELTSRAVMKEVSHTWD____	R	G	Y	S	R	A	3	1	0	0	0	0	1	1	0	0	1	0	0	0	0	2	2	0	1	0	0	0	12	0	1225.59	D4GXC8	D4GXC8	735	746	yes	yes	2	7.9769e-10	151.83			1	1	113580000	0	0
HALAYDIDEIRR	MVREEYKERAIEDVRHALAYDIDEIRRQGE	DVRHALAYDIDEIRRQGEKYMDHVMAYIDD	R	H	A	R	R	Q	2	2	0	2	0	0	1	0	1	2	1	0	0	0	0	0	0	0	1	0	0	0	12	1	1470.76	D4GXC9	D4GXC9	535	546	yes	yes	3	8.2836e-14	140.39			1	1	102090000	0	0
HEESAERDEEELEREGTEGV	EDEIDRELARERARRHEESAERDEEELERE	ERDEEELEREGTEGV_______________	R	H	E	G	V	-	1	2	0	1	0	0	9	2	1	0	1	0	0	0	0	1	1	0	0	1	0	0	20	2	2328.99	D4GUA7	D4GUA7	181	200	yes	yes	3	0.00028658	77.08		1			24281000	0	24281000
HETLPDHVETR	APGPLTALTGAQVARHETLPDHVETRLSYD	QVARHETLPDHVETRLSYDGATYEFRTWAS	R	H	E	T	R	L	0	1	0	1	0	0	2	0	2	0	1	0	0	0	1	0	2	0	0	1	0	0	11	0	1332.64	D4GR03	D4GR03	534	544	yes	yes	2	6.2844e-12	157.66				1	0	0	0
HGDSLKEIK	LYHSKYEELQVTVGRHGDSLKEIKIEISEL	QVTVGRHGDSLKEIKIEISELNRVIQRLQG	R	H	G	I	K	I	0	0	0	1	0	0	1	1	1	1	1	2	0	0	0	1	0	0	0	0	0	0	9	1	1025.55	CON__P35908;CON__P35908v2	CON__P35908	391	399	no	no	2	0.0083779	96.492	1				0	0	0
HGGGGGGFGGGGFGSR	GGSRRSTSSFSCLSRHGGGGGGFGGGGFGS	GGGGGGFGGGGFGSRSLVGLGGTKSISISV	R	H	G	S	R	S	0	1	0	0	0	0	0	11	1	0	0	0	0	2	0	1	0	0	0	0	0	0	16	0	1319.58	CON__P35908;CON__P35908v2	CON__P35908	46	61	yes	no	2;3	1.259e-176	326.41	2	2	2	2	2191500000	327680000	629150000
HGIEPLVGIEVPVDDLVNSATEIR	DPQFPDPEAARVVIKHGIEPLVGIEVPVDD	EVPVDDLVNSATEIRQAKEQLARRMQQSDE	K	H	G	I	R	Q	1	1	1	2	0	0	3	2	1	3	2	0	0	0	2	1	1	0	0	4	0	0	24	0	2571.35	D4GZ22	D4GZ22	198	221	yes	yes	3	2.0353e-08	85.932		1			6497300	0	6497300
HGLGVVGISQRPADVK	EAGKMLIKIGKRGRKHGLGVVGISQRPADV	GLGVVGISQRPADVKKDFITQCDWLVWHRL	K	H	G	V	K	K	1	1	0	1	0	1	0	3	1	1	1	1	0	0	1	1	0	0	0	3	0	0	16	1	1631.91	D4GXE5	D4GXE5	189	204	yes	yes	3	4.926e-06	104.55			1	1	118410000	0	0
HGLGVVGISQRPADVKK	EAGKMLIKIGKRGRKHGLGVVGISQRPADV	LGVVGISQRPADVKKDFITQCDWLVWHRLT	K	H	G	K	K	D	1	1	0	1	0	1	0	3	1	1	1	2	0	0	1	1	0	0	0	3	0	0	17	2	1760.01	D4GXE5	D4GXE5	189	205	yes	yes	3	0.0016162	82.578				1	0	0	0
HGPTLNPER	VYWVSELADALAQTVHGPTLNPERGGFAPY	ALAQTVHGPTLNPERGGFAPYDNWSLLELA	V	H	G	E	R	G	0	1	1	0	0	0	1	1	1	0	1	0	0	0	2	0	1	0	0	0	0	0	9	0	1019.51	D4GQN5;HVO_A0206_Cas8	D4GQN5	416	424	yes	no	2	0.0051921	113.71			1	1	0	0	0
HGSGSGQSSSYGPYGSGSGWSSSR	HGSGSGQSPSPSRGRHGSGSGQSSSYGPYG	SYGPYGSGSGWSSSRGPYESGSGHSSGLGH	R	H	G	S	R	G	0	1	0	0	0	1	0	7	1	0	0	0	0	0	1	10	0	1	2	0	0	0	24	0	2317.96	CON__Q86YZ3	CON__Q86YZ3	1954	1977	yes	yes	3	1.3551e-05	79.445		1			13617000	0	13617000
HGVQELEIELQSQLSK	GQEVQSSAKEVTQLRHGVQELEIELQSQLS	GVQELEIELQSQLSKKAALEKSLEDTKNRY	R	H	G	S	K	K	0	0	0	0	0	3	3	1	1	1	3	1	0	0	0	2	0	0	0	1	0	0	16	0	1836.96	CON__P35527	CON__P35527	375	390	yes	yes	2;3	1.7253e-66	223.03	2	2	1	2	812960000	109120000	244590000
HGVQELEIELQSQLSKK	GQEVQSSAKEVTQLRHGVQELEIELQSQLS	VQELEIELQSQLSKKAALEKSLEDTKNRYC	R	H	G	K	K	A	0	0	0	0	0	3	3	1	1	1	3	2	0	0	0	2	0	0	0	1	0	0	17	1	1965.05	CON__P35527	CON__P35527	375	391	yes	yes	3	4.7824e-26	148.41	1	1	1		191270000	70189000	0
HGVQELEIELQSQLSKKAALEK	GQEVQSSAKEVTQLRHGVQELEIELQSQLS	IELQSQLSKKAALEKSLEDTKNRYCGQLQM	R	H	G	E	K	S	2	0	0	0	0	3	4	1	1	1	4	3	0	0	0	2	0	0	0	1	0	0	22	2	2477.35	CON__P35527	CON__P35527	375	396	yes	yes	4	3.2339e-12	109.44		1	1		117200000	0	81171000
HIQKEDVPSER	ISSSEEIVPNSVEQKHIQKEDVPSERYLGY	VEQKHIQKEDVPSERYLGYLEQLLRLKKYK	K	H	I	E	R	Y	0	1	0	1	0	1	2	0	1	1	0	1	0	0	1	1	0	0	0	1	0	0	11	1	1336.67	CON__P02662	CON__P02662	80	90	yes	yes	2;3	1.2434e-11	182.16		2		2	328710000	0	302070000
HKEMPFPK	EVMGVSKVKEAMAPKHKEMPFPKYPVEPFT	KEAMAPKHKEMPFPKYPVEPFTESQSLTLT	K	H	K	P	K	Y	0	0	0	0	0	0	1	0	1	0	0	2	1	1	2	0	0	0	0	0	0	0	8	1	1012.52	CON__P02666	CON__P02666	106	113	yes	yes	2	0.069167	92.491		1			68771000	0	68771000
HLAYTLHYALVR	______________________________	AARHLAYTLHYALVRANYERRLVATKKHVG	R	H	L	V	R	A	2	1	0	0	0	0	0	0	2	0	3	0	0	0	0	0	1	0	2	1	0	0	12	0	1455.8	D4GUL2	D4GUL2	6	17	yes	yes	3	0.00079408	105.46		1			10226000	0	10226000
HLEMIVAPGSK	VLPAAKMVKDQEVAKHLEMIVAPGSKQAGE	EVAKHLEMIVAPGSKQAGEMLAREGWTAEM	K	H	L	S	K	Q	1	0	0	0	0	0	1	1	1	1	1	1	1	0	1	1	0	0	0	1	0	0	11	0	1180.63	D4GTI4	D4GTI4	320	330	yes	yes	2;3	3.1542e-18	188.87			2	2	1.0694e+09	0	0
HLLSAEAQDYFAR	LDTADDTELASNFVRHLLSAEAQDYFARTT	VRHLLSAEAQDYFARTTFEYPLVSGVDPIG	R	H	L	A	R	T	3	1	0	1	0	1	1	0	1	0	2	0	0	1	0	1	0	0	1	0	0	0	13	0	1519.74	D4H050	D4H050	326	338	yes	yes	2;3	2.0481e-52	227.43			2	2	1074500000	0	0
HNLLEGGQEDFESSGAGK	LLSIKMRLEKEIETYHNLLEGGQEDFESSG	LEGGQEDFESSGAGKIGLGGRGGSGGSYGR	Y	H	N	G	K	I	1	0	1	1	0	1	3	4	1	0	2	1	0	1	0	2	0	0	0	0	0	0	18	0	1873.84	CON__P35527	CON__P35527	455	472	yes	yes	2;3	7.4082e-09	100.22	1		2		106520000	17733000	0
HPDAQPGLR	VVGTPDNPIGVFSVKHPDAQPGLRQDQSWR	GVFSVKHPDAQPGLRQDQSWRNYPVGADTA	K	H	P	L	R	Q	1	1	0	1	0	1	0	1	1	0	1	0	0	0	2	0	0	0	0	0	0	0	9	0	989.504	D4GQN5;HVO_A0206_Cas8	D4GQN5	270	278	yes	no	2	8.1755e-18	188.81	1	1	15	11	642490000	268690000	103540000
HPDAQPGLRQDQSWR	VVGTPDNPIGVFSVKHPDAQPGLRQDQSWR	HPDAQPGLRQDQSWRNYPVGADTAMLFSKG	K	H	P	W	R	N	1	2	0	2	0	3	0	1	1	0	1	0	0	0	2	1	0	1	0	0	0	0	15	1	1789.86	D4GQN5;HVO_A0206_Cas8	D4GQN5	270	284	yes	no	2;3	1.2664e-36	196.88			1	1	104710000	0	0
HPDGWIVEELAAVFEK	WTTQDSVRSVTGEDGHPDGWIVEELAAVFE	PDGWIVEELAAVFEKGSDTLEALEEAIKAL	G	H	P	E	K	G	2	0	0	1	0	0	3	1	1	1	1	1	0	1	1	0	0	1	0	2	0	0	16	0	1838.92	D4GQN5;HVO_A0206_Cas8	D4GQN5	145	160	yes	no	2;3	3.276e-35	216.06			1	2	170080000	0	0
HPDYSVVLLLR	KDVFLGMFLYEYARRHPDYSVVLLLRLAKT	YARRHPDYSVVLLLRLAKTYETTLEKCCAA	R	H	P	L	R	L	0	1	0	1	0	0	0	0	1	0	3	0	0	0	1	1	0	0	1	2	0	0	11	0	1310.73	CON__P02768-1	CON__P02768-1	362	372	yes	yes	2	0.0011842	108.3	1				50964000	50964000	0
HPYFYAPELLFFAK	EETFLKKYLYEIARRHPYFYAPELLFFAKR	RHPYFYAPELLFFAKRYKAAFTECCQAADK	R	H	P	A	K	R	2	0	0	0	0	0	1	0	1	0	2	1	0	3	2	0	0	0	2	0	0	0	14	0	1741.89	CON__P02768-1	CON__P02768-1	170	183	yes	yes	3	0.027131	64.65		1			7805000	0	7805000
HQEEESETEEDEEDTPGHK	YCKASGSKKHRRGHRHQEEESETEEDEEDT	ESETEEDEEDTPGHKSGYRHSSWSEGEEHG	R	H	Q	H	K	S	0	0	0	2	0	1	8	1	2	0	0	1	0	0	1	1	2	0	0	0	0	0	19	0	2253.88	CON__Q5D862	CON__Q5D862	108	126	yes	yes	3	0.0017041	52.784	1	1		1	16975000	2489100	4572600
HQFTDSAFAYR	DFEESRKFGFYRIVGHQFTDSAFAYRGDDE	RIVGHQFTDSAFAYRGDDEDDDFRRVVDHR	G	H	Q	Y	R	G	2	1	0	1	0	1	0	0	1	0	0	0	0	2	0	1	1	0	1	0	0	0	11	0	1341.61	D4GQN5;HVO_A0206_Cas8	D4GQN5	457	467	yes	no	2;3	1.3608e-07	177.58			2	1	154120000	0	0
HQGLPQEVLNENLLR	______________________________	HQGLPQEVLNENLLRFFVAPFPEVFGKEKV	K	H	Q	L	R	F	0	1	2	0	0	2	2	1	1	0	4	0	0	0	1	0	0	0	0	1	0	0	15	0	1758.94	CON__P02662	CON__P02662	8	22	yes	yes	3	5.2383e-07	121.42	1	3			160450000	18499000	141950000
HQIVAQQLVHLETLSR	LRRYHDESEGGDLPPHQIVAQQLVHLETLS	QIVAQQLVHLETLSRAGLLNGLDVPIEPPT	P	H	Q	S	R	A	1	1	0	0	0	3	1	0	2	1	3	0	0	0	0	1	1	0	0	2	0	0	16	0	1871.04	D4GQN5;HVO_A0206_Cas8	D4GQN5	514	529	yes	no	3	5.3386e-19	149.22			1	1	230480000	0	0
HRLESFLDRPLFEAPAR	TETDFDTTSLPAIREHRLESFLDRPLFEAP	LESFLDRPLFEAPARRAAALAGVLVGQVSW	E	H	R	A	R	R	2	3	0	1	0	0	2	0	1	0	3	0	0	2	2	1	0	0	0	0	0	0	17	2	2053.09	D4GQN5;HVO_A0206_Cas8;HVO_A0206_Cas11	D4GQN5	566	582	yes	no	4	4.1453e-09	121.27			1		6443500	0	0
HSAAHVFAQALQR	VIVTDQSDEYLDVLRHSAAHVFAQALQRLH	LRHSAAHVFAQALQRLHPEAKLTIGPWTDD	R	H	S	Q	R	L	4	1	0	0	0	2	0	0	2	0	1	0	0	1	0	1	0	0	0	1	0	0	13	0	1434.75	D4GZP8	D4GZP8	75	87	yes	yes	2;3	6.1622e-182	334.45			2	2	2427900000	0	0
HSKYEELQVTVGR	EEIAQRSKEEAEALYHSKYEELQVTVGRHG	LYHSKYEELQVTVGRHGDSLKEIKIEISEL	Y	H	S	G	R	H	0	1	0	0	0	1	2	1	1	0	1	1	0	0	0	1	1	0	1	2	0	0	13	1	1544.79	CON__P35908;CON__P35908v2	CON__P35908	378	390	yes	no	3;4	0.0031071	87.727	2	1	2		77176000	30284000	22940000
HTATQTDLDLSAHR	QCGSLRSVGVGGRERHTATQTDLDLSAHRS	RHTATQTDLDLSAHRSAVGDGSIRDAAPAL	R	H	T	H	R	S	2	1	0	2	0	1	0	0	2	0	2	0	0	0	0	1	3	0	0	0	0	0	14	0	1564.76	D4GXH2	D4GXH2	43	56	yes	yes	3	0.00024727	105.41		1			12413000	0	12413000
HTDQTITSAAALR	ADDRRDAVDATSLDRHTDQTITSAAALRKE	DRHTDQTITSAAALRKELDTAETRGLLSDR	R	H	T	L	R	K	3	1	0	1	0	1	0	0	1	1	1	0	0	0	0	1	3	0	0	0	0	0	13	0	1383.71	D4GQU3	D4GQU3	166	178	yes	yes	2	0.06217	60.598	1	1			11012000	2363000	8648500
HTIPLEYGDVTDIAPDVK	RTPPYESEMVREAIKHTIPLEYGDVTDIAP	PLEYGDVTDIAPDVKLTFHNAGHILGSAVS	K	H	T	V	K	L	1	0	0	3	0	0	1	1	1	2	1	1	0	0	2	0	2	0	1	2	0	0	18	0	1982	D4GUM1	D4GUM1	305	322	yes	yes	2;3	1.294e-41	184.71			1	2	257070000	0	0
HVPAVAGLSDR	ELARMIHPDVTDELRHVPAVAGLSDRSKAE	DELRHVPAVAGLSDRSKAEVMDNYIALAED	R	H	V	D	R	S	2	1	0	1	0	0	0	1	1	0	1	0	0	0	1	1	0	0	0	2	0	0	11	0	1120.6	D4GVJ5	D4GVJ5	411	421	yes	yes	2;3	0.0047415	90.263			2	1	560020000	0	0
HVQAILDLQDAGAIAFEYGNNIR	DPEKYVDASLDTMERHVQAILDLQDAGAIA	QDAGAIAFEYGNNIRGQVQNHRGMTTAFDF	R	H	V	I	R	G	4	1	2	2	0	2	1	2	1	3	2	0	0	1	0	0	0	0	1	1	0	0	23	0	2527.28	D4GRM3	D4GRM3	318	340	yes	yes	3	0.051832	46.982	1				5664000	5664000	0
HVTMAHEQGAAHAADAYGVVR	AIMPIYDALYHSDIRHVTMAHEQGAAHAAD	EQGAAHAADAYGVVRGDPGVCLATSGPGAT	R	H	V	V	R	G	6	1	0	1	0	1	1	2	3	0	0	0	1	0	0	0	1	0	1	3	0	0	21	0	2190.04	D4GYF4	D4GYF4	68	88	yes	yes	3	2.6146e-07	92.01				1	54531000	0	0
HVVPYETYR	NWVYQYGYWQAVDDGHVVPYETYRIQTGIT	QAVDDGHVVPYETYRIQTGITMDGLYYEDE	G	H	V	Y	R	I	0	1	0	0	0	0	1	0	1	0	0	0	0	0	1	0	1	0	2	2	0	0	9	0	1162.58	D4GVY5	D4GVY5	344	352	yes	yes	2	0.13045	56.011	1				3945100	3945100	0
IAAESDLAQPHVSR	VCRYLSEHGSGLPSRIAAESDLAQPHVSRA	RIAAESDLAQPHVSRALSELRERGIVELLV	R	I	A	S	R	A	3	1	0	1	0	1	1	0	1	1	1	0	0	0	1	2	0	0	0	1	0	0	14	0	1492.76	D4GXY3	D4GXY3	35	48	yes	yes	3	2.2757e-06	116.84		1			50623000	0	50623000
IAAFDEEGDEYAR	RDRWVTETADKTLDRIAAFDEEGDEYARMA	DRIAAFDEEGDEYARMAREHYDLDPEEYKR	R	I	A	A	R	M	3	1	0	2	0	0	3	1	0	1	0	0	0	1	0	0	0	0	1	0	0	0	13	0	1484.64	D4GZS0	D4GZS0	152	164	yes	yes	2	0.0034845	79.201		1			0	0	0
IAATAMTGK	NAIEVTEDDRETLTKIAATAMTGKGAESAK	RETLTKIAATAMTGKGAESAKDLLSELVVD	K	I	A	G	K	G	3	0	0	0	0	0	0	1	0	1	0	1	1	0	0	0	2	0	0	0	0	0	9	0	862.458	O30561	O30561	159	167	yes	yes	2	0.014761	103.74			1	1	155550000	0	0
IADALDAR	VALYLLYKIRGDVKRIADALDARDGV____	IRGDVKRIADALDARDGV____________	R	I	A	A	R	D	3	1	0	2	0	0	0	0	0	1	1	0	0	0	0	0	0	0	0	0	0	0	8	0	843.445	D4GTA7	D4GTA7	47	54	yes	yes	2	1.9561e-14	181.81	1	1			104020000	11360000	92657000
IADDSGIVAAAAFEEAGVR	VVTQIKQTGGPTVFRIADDSGIVAAAAFEE	SGIVAAAAFEEAGVRAFPGVDLDDVVRMAG	R	I	A	V	R	A	6	1	0	2	0	0	2	2	0	2	0	0	0	1	0	1	0	0	0	2	0	0	19	0	1860.92	D4GVJ5	D4GVJ5	146	164	yes	yes	3	2.0135e-05	76.155			1	1	277680000	0	0
IAGEITLSDDPGATLR	______________________________	AGEITLSDDPGATLRKWRTDFDISQTALAE	R	I	A	L	R	K	2	1	0	2	0	0	1	2	0	2	2	0	0	0	1	1	2	0	0	0	0	0	16	0	1627.84	D4GSH0	D4GSH0	13	28	yes	yes	2	0.034057	54.471	1				9329400	9329400	0
IAGGSGDGIASTSQNFAK	______________________________	GSGDGIASTSQNFAKALMRAGLHVFTHRHY	R	I	A	A	K	A	3	0	1	1	0	1	0	4	0	2	0	1	0	1	0	3	1	0	0	0	0	0	18	0	1679.81	D4GXF1	D4GXF1	10	27	yes	yes	2;3	8.3012e-17	130.56			1	2	1.7293e+09	0	0
IAGVPLDASMLFDEYLR	DDEDDDFRRVVDHRLIAGVPLDASMLFDEY	GVPLDASMLFDEYLRRYHDESEGGDLPPHQ	L	I	A	L	R	R	2	1	0	2	0	0	1	1	0	1	3	0	1	1	1	1	0	0	1	1	0	0	17	0	1908.97	D4GQN5;HVO_A0206_Cas8	D4GQN5	484	500	yes	no	2	4.5e-09	120.55				1	54278000	0	0
IAGYNIPVGSDGR	SLNYKPDGRLSGILKIAGYNIPVGSDGRIK	LKIAGYNIPVGSDGRIKPNSSSDMWSYWIE	K	I	A	G	R	I	1	1	1	1	0	0	0	3	0	2	0	0	0	0	1	1	0	0	1	1	0	0	13	0	1317.67	D4GR24	D4GR24	83	95	yes	yes	2	9.3906e-16	161.17	1	1			747820000	76645000	671180000
IAMILQLFSGVTK	VESVAPAIYGYEQEKIAMILQLFSGVTKHL	EKIAMILQLFSGVTKHLPDGSRIRGDLHML	K	I	A	T	K	H	1	0	0	0	0	1	0	1	0	2	2	1	1	1	0	1	1	0	0	1	0	0	13	0	1419.82	D4GZG5	D4GZG5	298	310	yes	yes	2	0.0017214	94.465				1	51386000	0	0
IASPLLVVALMPLGVK	VIEPLRSVVDEDVSRIASPLLVVALMPLGV	ASPLLVVALMPLGVKYGTLVAPSFYDLVAA	R	I	A	V	K	Y	2	0	0	0	0	0	0	1	0	1	4	1	1	0	2	1	0	0	0	3	0	0	16	0	1620	D4GT24	D4GT24	89	104	yes	yes	2;3	0.0043745	70.26	1	2			142070000	14465000	127600000
IATQIGVATTTVSEHLR	EEGYYETPRGTTHEKIATQIGVATTTVSEH	TQIGVATTTVSEHLRKVEQRVFSALIR___	K	I	A	L	R	K	2	1	0	0	0	1	1	1	1	2	1	0	0	0	0	1	4	0	0	2	0	0	17	0	1795.98	D4GQF3	D4GQF3	185	201	yes	yes	2;3	1.7642e-19	183.79	2	3			2.9572e+09	722670000	2234500000
IATQIGVATTTVSEHLRK	EEGYYETPRGTTHEKIATQIGVATTTVSEH	QIGVATTTVSEHLRKVEQRVFSALIR____	K	I	A	R	K	V	2	1	0	0	0	1	1	1	1	2	1	1	0	0	0	1	4	0	0	2	0	0	18	1	1924.07	D4GQF3	D4GQF3	185	202	yes	yes	4	1.5761e-12	123.4	1	1			54133000	10353000	43780000
IAYGGFQER	PVNYWVVNYDEMNQLIAYGGFQERYPHWRW	DEMNQLIAYGGFQERYPHWRWGMTYDRQRK	L	I	A	E	R	Y	1	1	0	0	0	1	1	2	0	1	0	0	0	1	0	0	0	0	1	0	0	0	9	0	1039.51	D4GXC4	D4GXC4	52	60	yes	yes	2	0.04414	69.383	1				0	0	0
IDAALDER	LTVLDDEAAADARQRIDAALDERAEPEPVE	AADARQRIDAALDERAEPEPVEPLVEWSAF	R	I	D	E	R	A	2	1	0	2	0	0	1	0	0	1	1	0	0	0	0	0	0	0	0	0	0	0	8	0	901.451	D4GVJ5	D4GVJ5	210	217	yes	yes	2	8.1772e-15	187.55			1	1	83416000	0	0
IDALNENK	KKIIAEKTKIPAVFKIDALNENKVLVLDTD	KIPAVFKIDALNENKVLVLDTDYKKYLLFC	K	I	D	N	K	V	1	0	2	1	0	0	1	0	0	1	1	1	0	0	0	0	0	0	0	0	0	0	8	0	915.466	CON__P02754	CON__P02754	84	91	yes	yes	2	0.0016534	129.68		1			22995000	0	22995000
IDFDQSNFVDSQK	EPHECQGCERQGPFRIDFDQSNFVDSQKLR	FRIDFDQSNFVDSQKLRVQESPEGLRGGET	R	I	D	Q	K	L	0	0	1	3	0	2	0	0	0	1	0	1	0	2	0	2	0	0	0	1	0	0	13	0	1541.7	D4GZG5	D4GZG5	170	182	yes	yes	2	0.00094227	98.254				1	96265000	0	0
IDGDDYITILGR	DDPDDWVYFPEDGAKIDGDDYITILGRVDD	GAKIDGDDYITILGRVDDVINVSGHRLGTM	K	I	D	G	R	V	0	1	0	3	0	0	0	2	0	3	1	0	0	0	0	0	1	0	1	0	0	0	12	0	1349.68	D4GUW1	D4GUW1	520	531	yes	yes	2	1.8558e-08	144.77			1	1	92054000	0	0
IDGRPVGIVANQPTER	LKPDYGKEIVTAFARIDGRPVGIVANQPTE	DGRPVGIVANQPTERSGAIFPDAAEKAAEF	R	I	D	E	R	S	1	2	1	1	0	1	1	2	0	2	0	0	0	0	2	0	1	0	0	2	0	0	16	1	1720.92	D4GY56	D4GY56	380	395	yes	yes	3	0.0033446	73.498				1	52574000	0	0
IDIDLTGETPNVSDPK	DSKLEPFVDDGRLVTIDIDLTGETPNVSDP	DIDLTGETPNVSDPKVDTLRVEDVSKLRYA	T	I	D	P	K	V	0	0	1	3	0	0	1	1	0	2	1	1	0	0	2	1	2	0	0	1	0	0	16	0	1712.85	D4GQN5;HVO_A0206_Cas8	D4GQN5	63	78	yes	no	2	0.02676	57.792			1		37128000	0	0
IDLTGETPNVSDPK	KLEPFVDDGRLVTIDIDLTGETPNVSDPKV	DIDLTGETPNVSDPKVDTLRVEDVSKLRYA	D	I	D	P	K	V	0	0	1	2	0	0	1	1	0	1	1	1	0	0	2	1	2	0	0	1	0	0	14	0	1484.74	D4GQN5;HVO_A0206_Cas8	D4GQN5	65	78	yes	no	2	0.0010301	94.82			1	1	251460000	0	0
IDNVIESIQR	TDIRGVSKDSSSGNRIDNVIESIQRLRGRL	SSGNRIDNVIESIQRLRGRLVAVIEQSLSS	R	I	D	Q	R	L	0	1	1	1	0	1	1	0	0	3	0	0	0	0	0	1	0	0	0	1	0	0	10	0	1185.64	D4GPB8	D4GPB8	135	144	yes	yes	2	3.3729e-10	168.26		1			81334000	0	81334000
IDNVVSVR	DDLLAELGHLAAQQRIDNVVSVRGDARELS	HLAAQQRIDNVVSVRGDARELSAHVSEPVD	R	I	D	V	R	G	0	1	1	1	0	0	0	0	0	1	0	0	0	0	0	1	0	0	0	3	0	0	8	0	900.503	D4GXV4	D4GXV4	82	89	yes	yes	2	0.11381	84.498	1				6405700	6405700	0
IDVPDSAR	GSVGQPDGTVVSYVRIDVPDSARDRASTLR	TVVSYVRIDVPDSARDRASTLRFTVKQSRL	R	I	D	A	R	D	1	1	0	2	0	0	0	0	0	1	0	0	0	0	1	1	0	0	0	1	0	0	8	0	871.44	D4GV93	D4GV93	2110	2117	yes	yes	2	5.5091e-06	154.35				1	0	0	0
IEAYSQIADFLDEYVR	IFDDEGHGFTKLENRIEAYSQIADFLDEYV	EAYSQIADFLDEYVRSAPAADD________	R	I	E	V	R	S	2	1	0	2	0	1	2	0	0	2	1	0	0	1	0	1	0	0	2	1	0	0	16	0	1930.93	D4GUG3	D4GUG3	586	601	yes	yes	2	0.0011573	85.845				1	0	0	0
IEIATTKPTNTQR	DDDSRKYHRQDPPGKIEIATTKPTNTQRDL	GKIEIATTKPTNTQRDLSLAYSPGVAAPCL	K	I	E	Q	R	D	1	1	1	0	0	1	1	0	0	2	0	1	0	0	1	0	4	0	0	0	0	0	13	1	1471.8	D4GSQ3	D4GSQ3	19	31	yes	yes	2	7.8027e-09	136.5				1	38689000	0	0
IEISELNR	QITAGRHGDSVRNSKIEISELNRVIQRLRS	DSVRNSKIEISELNRVIQRLRSEIDNVKKQ	K	I	E	N	R	V	0	1	1	0	0	0	2	0	0	2	1	0	0	0	0	1	0	0	0	0	0	0	8	0	972.524	CON__P04264;CON__P35908;CON__P35908v2	CON__P04264	396	403	no	no	2	1.0527e-09	172.97	1	1	1	1	2.9444e+09	285560000	1209900000
IEISELNRVIQR	QITAGRHGDSVRNSKIEISELNRVIQRLRS	NSKIEISELNRVIQRLRSEIDNVKKQISNL	K	I	E	Q	R	L	0	2	1	0	0	1	2	0	0	3	1	0	0	0	0	1	0	0	0	1	0	0	12	1	1468.84	CON__P04264;CON__P35908;CON__P35908v2	CON__P04264	396	407	no	no	3	0.00024322	111.63	1	1	1		59733000	21624000	25170000
IEPIKDDVVYPVR	YYDGPGEVDEPLFDRIEPIKDDVVYPVRFQ	DRIEPIKDDVVYPVRFQPATAVDRTVLLSK	R	I	E	V	R	F	0	1	0	2	0	0	1	0	0	2	0	1	0	0	2	0	0	0	1	3	0	0	13	1	1541.85	D4GQN4	D4GQN4	198	210	yes	yes	3	0.00035785	89.629		1			29543000	0	29543000
IESALNPK	SFSMNAVDRGATMDKIESALNPKDLSKFDK	RGATMDKIESALNPKDLSKFDKNPTIPQKG	K	I	E	P	K	D	1	0	1	0	0	0	1	0	0	1	1	1	0	0	1	1	0	0	0	0	0	0	8	0	870.481	D4GR24	D4GR24	164	171	yes	yes	2	0.026766	104.45	1	1			200150000	21547000	178600000
IFAQALSR	AIGGEAGDGIDSTGKIFAQALSRAGRHVFT	GIDSTGKIFAQALSRAGRHVFTSKDFASRI	K	I	F	S	R	A	2	1	0	0	0	1	0	0	0	1	1	0	0	1	0	1	0	0	0	0	0	0	8	0	904.513	D4GUV5	D4GUV5	23	30	yes	yes	2	0.00059606	139.68				1	117950000	0	0
IFTTAADNQTTVQVR	RLIEKNTTIPTEESKIFTTAADNQTTVQVR	IFTTAADNQTTVQVRVFQGEREMAEDNELL	K	I	F	V	R	V	2	1	1	1	0	2	0	0	0	1	0	0	0	1	0	0	4	0	0	2	0	0	15	0	1663.85	Q1XBW2	Q1XBW2	399	413	yes	yes	2	5.0689e-18	188.61				1	110160000	0	0
IFVEDVEDAK	FAGSVGQKDVGGDERIFVEDVEDAKSVTLI	GGDERIFVEDVEDAKSVTLILRGGTEHVVD	R	I	F	A	K	S	1	0	0	2	0	0	2	0	0	1	0	1	0	1	0	0	0	0	0	2	0	0	10	0	1163.57	O30561	O30561	359	368	yes	yes	2	0.00047609	131.06			1	1	616000000	0	0
IGAPHNVVFAGLSADALATR	PMIPELPIAMLACARIGAPHNVVFAGLSAD	NVVFAGLSADALATRLESADSVFLVTCDGY	R	I	G	T	R	L	5	1	1	1	0	0	0	2	1	1	2	0	0	1	1	1	1	0	0	2	0	0	20	0	1979.06	D4GQI7	D4GQI7	160	179	yes	yes	3	7.5519e-18	129.88			1	1	147890000	0	0
IGAPHSVVFGGFSAEALATR	PMIPELPIAMLACARIGAPHSVVFGGFSAE	SVVFGGFSAEALATRMNAADSRFLVTCDGY	R	I	G	T	R	M	4	1	0	0	0	0	1	3	1	1	1	0	0	2	1	2	1	0	0	2	0	0	20	0	1986.03	D4GUW1	D4GUW1	160	179	yes	yes	2;3	2.5915e-18	139.9			1	2	573880000	0	0
IGEVPLQDPLGSDISGETLLK	YAEDAIDDELIKGPNIGEVPLQDPLGSDIS	QDPLGSDISGETLLKMEDNITTDHIIPATS	N	I	G	L	K	M	0	0	0	2	0	1	2	3	0	2	4	1	0	0	2	2	1	0	0	1	0	0	21	0	2180.16	D4GTI4	D4GTI4	456	476	yes	yes	2	0.039553	51.147				1	328410000	0	0
IGGEAGLETVALNR	TAVEPADDRPCELRRIGGEAGLETVALNRF	RIGGEAGLETVALNRFRAAPGEQVPLSYHY	R	I	G	N	R	F	2	1	1	0	0	0	2	3	0	1	2	0	0	0	0	0	1	0	0	1	0	0	14	0	1398.75	D4GY48	D4GY48	24	37	yes	yes	2	0.00019793	97.214	1	1			10625000	10625000	0
IGIEASVTTVDK	WFKDEAVVIQNQLSKIGIEASVTTVDKSTL	LSKIGIEASVTTVDKSTLLNQVYSTDTWHA	K	I	G	D	K	S	1	0	0	1	0	0	1	1	0	2	0	1	0	0	0	1	2	0	0	2	0	0	12	0	1231.67	D4GUS3	D4GUS3	416	427	yes	yes	2	2.7863e-07	130.94	1		1	1	1429900000	4623800	0
IGIGHVPASDSVSLR	MAAGVNVSEATCGPCIGIGHVPASDSVSLR	IGIGHVPASDSVSLRTFNRNFEGRSGIEDD	C	I	G	L	R	T	1	1	0	1	0	0	0	2	1	2	1	0	0	0	1	3	0	0	0	2	0	0	15	0	1506.82	D4GTI4	D4GTI4	361	375	yes	yes	2;3	1.3018e-21	124.81			1	2	230720000	0	0
IGLGGRGGSGGSYGR	LEGGQEDFESSGAGKIGLGGRGGSGGSYGR	IGLGGRGGSGGSYGRGSRGGSGGSYGGGGS	K	I	G	G	R	G	0	2	0	0	0	0	0	8	0	1	1	0	0	0	0	2	0	0	1	0	0	0	15	1	1349.68	CON__P35527	CON__P35527	473	487	yes	yes	2;3	8.3666e-11	146.5	1	2	1		2654500000	717170000	1.8018e+09
IGLGGRGGSGGSYGRGSR	LEGGQEDFESSGAGKIGLGGRGGSGGSYGR	GGRGGSGGSYGRGSRGGSGGSYGGGGSGGG	K	I	G	S	R	G	0	3	0	0	0	0	0	9	0	1	1	0	0	0	0	3	0	0	1	0	0	0	18	2	1649.83	CON__P35527	CON__P35527	473	490	yes	yes	3	7.7672e-06	89.484	1	1		1	427400000	124260000	186680000
IGPFGLLTIVTDAVR	RKITAAFADRIAVNRIGPFGLLTIVTDAVR	IGPFGLLTIVTDAVRLLSKELVVPEGVDRP	R	I	G	V	R	L	1	1	0	1	0	0	0	2	0	2	2	0	0	1	1	0	2	0	0	2	0	0	15	0	1570.91	D4GVF8	D4GVF8	66	80	yes	yes	2	1.625e-36	193.96		2			458090000	0	458090000
IGPGDVESR	WTEGSDIEELVERYRIGPGDVESRVERAEW	LVERYRIGPGDVESRVERAEWLSGAADALC	R	I	G	S	R	V	0	1	0	1	0	0	1	2	0	1	0	0	0	0	1	1	0	0	0	1	0	0	9	0	928.461	D4GV78	D4GV78	597	605	yes	yes	2	0.067303	66.27			1		3381900	0	0
IGPGTVTTASVTGAR	RLKSIGPGAMVAAAFIGPGTVTTASVTGAR	IGPGTVTTASVTGARFGYALVWTIAFSIVA	F	I	G	A	R	F	2	1	0	0	0	0	0	3	0	1	0	0	0	0	1	1	4	0	0	2	0	0	15	0	1386.75	D4GRK0	D4GRK0	21	35	yes	yes	2	0.19079	52.555		1			0	0	0
IGPIATPDAVVFTPDLPK	DDDLRERIAAHVRERIGPIATPDAVVFTPD	IATPDAVVFTPDLPKTRSGKIMRRFLENIT	R	I	G	P	K	T	2	0	0	2	0	0	0	1	0	2	1	1	0	1	4	0	2	0	0	2	0	0	18	0	1850.02	D4GQI7	D4GQI7	591	608	yes	yes	2	2.6146e-09	109.22			1	1	226010000	0	0
IGTIGYPLR	ETSPVISVNPPEAPKIGTIGYPLRNVETKL	PPEAPKIGTIGYPLRNVETKLDTTVVGDQL	K	I	G	L	R	N	0	1	0	0	0	0	0	2	0	2	1	0	0	0	1	0	1	0	1	0	0	0	9	0	988.571	D4GTE6	D4GTE6	427	435	yes	yes	2	0.052639	71.501			1		5384400	0	0
IGVDVGGTFTDVALLTPEGR	______________________________	GGTFTDVALLTPEGRLVTAKVPSTDDQSVG	R	I	G	G	R	L	1	1	0	2	0	0	1	4	0	1	2	0	0	1	1	0	3	0	0	3	0	0	20	0	2016.05	D4GRJ9	D4GRJ9	7	26	yes	yes	2	2.8713e-09	102.28				1	0	0	0
IGVNQELAYFYPELFR	HSMKEGIHAQQKEPMIGVNQELAYFYPELF	GVNQELAYFYPELFRQFYQLDAYPSGAWYY	M	I	G	F	R	Q	1	1	1	0	0	1	2	1	0	1	2	0	0	2	1	0	0	0	2	1	0	0	16	0	1957.99	CON__P02662	CON__P02662	136	151	yes	yes	2	0.013928	75.78		1			62328000	0	62328000
IIAATIENAQPILQIDNAR	DYSPYFKTIEDLRNKIIAATIENAQPILQI	TIENAQPILQIDNARLAADDFRTKYEHELA	K	I	I	A	R	L	4	1	2	1	0	2	1	0	0	5	1	0	0	0	1	0	1	0	0	0	0	0	19	0	2063.14	CON__P08779	CON__P08779	178	196	yes	yes	2;3	5.7695e-06	113.65	2		2		64871000	30256000	0
IILTAAGNR	HQQDFMSTFFVTDQRIILTAAGNRGNALVY	FVTDQRIILTAAGNRGNALVYGSITDVQTK	R	I	I	N	R	G	2	1	1	0	0	0	0	1	0	2	1	0	0	0	0	0	1	0	0	0	0	0	9	0	927.55	D4GR98;D4GR72	D4GR98	98	106	yes	no	2	6.8303e-06	152.63		1			74726000	0	74726000
IIPAPQGLGLAAAETVR	LSRKAEGKAGSVTVRIIPAPQGLGLAAAET	PAPQGLGLAAAETVRNILELAGVQDAWTKS	R	I	I	V	R	N	4	1	0	0	0	1	1	2	0	2	2	0	0	0	2	0	1	0	0	1	0	0	17	0	1675.96	D4GTX6	D4GTX6	144	160	yes	yes	2;3	1.2745e-35	138.05	2	2			2.0736e+09	631340000	1442200000
IITHPNFNGNTLDNDIMLIK	IDVLEGNEQFINAAKIITHPNFNGNTLDND	NFNGNTLDNDIMLIKLSSPATLNSRVATVS	K	I	I	I	K	L	0	0	4	2	0	0	0	1	1	4	2	1	1	1	1	0	2	0	0	0	0	0	20	0	2282.17	CON__P00761	CON__P00761	78	97	yes	yes	3	4.1463e-10	105.5	1	1			182700000	126810000	55889000
IKFEMEQNLR	LLDIDNTRMTLDDFRIKFEMEQNLRQGVDA	LDDFRIKFEMEQNLRQGVDADINGLRQVLD	R	I	K	L	R	Q	0	1	1	0	0	1	2	0	0	1	1	1	1	1	0	0	0	0	0	0	0	0	10	1	1306.67	CON__P35527	CON__P35527	241	250	yes	yes	2;3	3.527e-06	149.33	2	2	2	2	510850000	90960000	201610000
ILAYETLGEFFR	VDREDVRAVIDQQQRILAYETLGEFFRVEA	QQRILAYETLGEFFRVEAKRAVLEAELSPE	R	I	L	F	R	V	1	1	0	0	0	0	2	1	0	1	2	0	0	2	0	0	1	0	1	0	0	0	12	0	1457.76	D4GXA7	D4GXA7	123	134	yes	yes	2	0.00095124	103.7		1			5272400	0	5272400
ILDELADYAK	TTGPGLPLYQPNGKRILDELADYAKQLNLD	PNGKRILDELADYAKQLNLDAGYDPVETPH	R	I	L	A	K	Q	2	0	0	2	0	0	1	0	0	1	2	1	0	0	0	0	0	0	1	0	0	0	10	0	1149.59	D4GZP8	D4GZP8	273	282	yes	yes	2	0.0004866	130.75			1	1	1095500000	0	0
ILDGLFPIAK	AEKKTPREPLVSGQRILDGLFPIAKGGTAA	VSGQRILDGLFPIAKGGTAAIPGPFGSGKT	R	I	L	A	K	G	1	0	0	1	0	0	0	1	0	2	2	1	0	1	1	0	0	0	0	0	0	0	10	0	1085.65	Q48332	Q48332	221	230	yes	yes	2	0.0083612	90.657			1	1	1092900000	0	0
ILENDEIR	LKGKILNVEKHRLDRILENDEIRALITAIG	EKHRLDRILENDEIRALITAIGGGVGDEFD	R	I	L	I	R	A	0	1	1	1	0	0	2	0	0	2	1	0	0	0	0	0	0	0	0	0	0	0	8	0	1000.52	D4GZ01	D4GZ01	466	473	yes	yes	2	0.030712	101.64			1		8061300	0	0
ILNEMRDQYEK	VNVEMDAAPGVDLSRILNEMRDQYEKMAEK	DLSRILNEMRDQYEKMAEKNRKDAEEWFFT	R	I	L	E	K	M	0	1	1	1	0	1	2	0	0	1	1	1	1	0	0	0	0	0	1	0	0	0	11	1	1437.69	CON__P02533;CON__Q04695	CON__P02533	283	293	no	no	2;3	3.231e-05	134.68	1	2			47926000	21229000	26698000
ILNEMRDQYEQMAEK	VNVEMDAAPGVDLSRILNEMRDQYEQMAEK	ILNEMRDQYEQMAEKNRRDAETWFLSKTEE	R	I	L	E	K	N	1	1	1	1	0	2	3	0	0	1	1	1	2	0	0	0	0	0	1	0	0	0	15	1	1896.87	CON__P08779;CON__Q9Z2K1;CON__Q3ZAW8	CON__P08779	285	299	yes	no	3	0.10629	42.568	1				11589000	11589000	0
ILNEMRDQYEQMAEKNRR	VNVEMDAAPGVDLSRILNEMRDQYEQMAEK	EMRDQYEQMAEKNRRDAETWFLSKTEELNK	R	I	L	R	R	D	1	3	2	1	0	2	3	0	0	1	1	1	2	0	0	0	0	0	1	0	0	0	18	3	2323.12	CON__P08779;CON__Q9Z2K1;CON__Q3ZAW8	CON__P08779	285	302	yes	no	4	0.0078933	65.231	1				18758000	18758000	0
ILPISDDQIGYAK	FNGKFPFWLAPEQVRILPISDDQIGYAKKL	VRILPISDDQIGYAKKLQYELNDFRVDIED	R	I	L	A	K	K	1	0	0	2	0	1	0	1	0	3	1	1	0	0	1	1	0	0	1	0	0	0	13	0	1431.76	D4GZP8	D4GZP8	543	555	yes	yes	2	4.252e-09	140.45			1	1	1.7163e+09	0	0
ILSMDNNR	AELSQMQTQISETNVILSMDNNRSLDLDSI	QISETNVILSMDNNRSLDLDSIIAEVKAQN	V	I	L	N	R	S	0	1	2	1	0	0	0	0	0	1	1	0	1	0	0	1	0	0	0	0	0	0	8	0	961.465	CON__P04264;CON__ENSEMBL:ENSBTAP00000038253;CON__Q6IFZ6;CON__Q7Z794	CON__P04264	336	343	no	no	2	0.029198	102.72	1				6628600	6628600	0
ILTATVDNANVLLQIDNAR	DYSPYFKTIEDLRNKILTATVDNANVLLQI	TVDNANVLLQIDNARLAADDFRTKYETELN	K	I	L	A	R	L	3	1	3	2	0	1	0	0	0	2	3	0	0	0	0	0	2	0	0	2	0	0	19	0	2053.12	CON__P02533	CON__P02533	176	194	yes	yes	2;3	6.2511e-06	95.508	1	2			40238000	8196800	32041000
ILTSEFSSDEEKER	SDDETPIDVENIADRILTSEFSSDEEKERF	RILTSEFSSDEEKERFLGERAPPTNLSEHA	R	I	L	E	R	F	0	1	0	1	0	0	4	0	0	1	1	1	0	1	0	3	1	0	0	0	0	0	14	1	1668.78	D4GZX6	D4GZX6	934	947	yes	yes	3	0.050745	58.885	1				8461900	8461900	0
IPEAGVFLGHLSVGGEK	VGEATDATQIKTGLKIPEAGVFLGHLSVGG	EAGVFLGHLSVGGEKVRTAARPPTIDYRLN	K	I	P	E	K	V	1	0	0	0	0	0	2	4	1	1	2	1	0	1	1	1	0	0	0	2	0	0	17	0	1708.91	D4GWL5	D4GWL5	241	257	yes	yes	3	0.0037185	60.528				1	0	0	0
IRGGHTYTEVR	RAGLHVFTHRHYPSRIRGGHTYTEVRVSAD	YPSRIRGGHTYTEVRVSADPVKSRGDGYNF	R	I	R	V	R	V	0	2	0	0	0	0	1	2	1	1	0	0	0	0	0	0	2	0	1	1	0	0	11	1	1287.67	D4GXF1	D4GXF1	46	56	yes	yes	2	5.6838e-43	215.83				1	0	0	0
IRLENEIQTYR	TECQNTEYQQLLDIKIRLENEIQTYRSLLE	LDIKIRLENEIQTYRSLLEGEGSSGGGGRG	K	I	R	Y	R	S	0	2	1	0	0	1	2	0	0	2	1	0	0	0	0	0	1	0	1	0	0	0	11	1	1433.76	CON__P13645	CON__P13645	440	450	yes	yes	2;3	2.0013e-108	286.71	2	2	2	2	1296500000	210920000	353680000
IRPMLNEPDAVLAAIHK	EEPAELLGLATTFNRIRPMLNEPDAVLAAI	PMLNEPDAVLAAIHKFATAATLANWNIQVP	R	I	R	H	K	F	3	1	1	1	0	0	1	0	1	2	2	1	1	0	2	0	0	0	0	1	0	0	17	1	1887.04	D4GX49	D4GX49	86	102	yes	yes	4	0.033337	54.281			1		10434000	0	0
ISEGESVGLVTDR	ATANAADKNVESGDGISEGESVGLVTDRVE	DGISEGESVGLVTDRVERVVGTPDNPIGVF	G	I	S	D	R	V	0	1	0	1	0	0	2	2	0	1	1	0	0	0	0	2	1	0	0	2	0	0	13	0	1360.68	D4GQN5;HVO_A0206_Cas8	D4GQN5	239	251	yes	no	2	6.625e-22	176.65			1	1	422280000	0	0
ISEGESVGLVTDRVER	ATANAADKNVESGDGISEGESVGLVTDRVE	SEGESVGLVTDRVERVVGTPDNPIGVFSVK	G	I	S	E	R	V	0	2	0	1	0	0	3	2	0	1	1	0	0	0	0	2	1	0	0	3	0	0	16	1	1744.9	D4GQN5;HVO_A0206_Cas8	D4GQN5	239	254	yes	no	3	7.1096e-20	159.13			1	1	434940000	0	0
ISGHTVINSIQAITR	DAIGATPIVDGDQDRISGHTVINSIQAITR	ISGHTVINSIQAITRLSSEEFYRLYGQSTS	R	I	S	T	R	L	1	1	1	0	0	1	0	1	1	4	0	0	0	0	0	2	2	0	0	1	0	0	15	0	1608.89	D4GSH0	D4GSH0	135	149	yes	yes	3	1.4306e-21	130.47	1	1			38630000	0	38630000
ISGLAAGLTVFER	PFYGVGKSEVDRLARISGLAAGLTVFERGR	ARISGLAAGLTVFERGRGVCIYERTGQNVE	R	I	S	E	R	G	2	1	0	0	0	0	1	2	0	1	2	0	0	1	0	1	1	0	0	1	0	0	13	0	1332.74	D4GQU3	D4GQU3	97	109	yes	yes	2	0.00061335	103.22	1	1			21181000	6170700	15010000
ISISTSGGSFRNR	GYGSRSLYNLGGSKRISISTSGGSFRNRFG	KRISISTSGGSFRNRFGAGAGGGYGFGGGA	R	I	S	N	R	F	0	2	1	0	0	0	0	2	0	2	0	0	0	1	0	4	1	0	0	0	0	0	13	1	1380.71	CON__P13647	CON__P13647	74	86	yes	yes	2;3	0.00064434	102.66	2	1			120990000	59830000	61158000
ISQLVFTEMK	SNLGTAPVALTPGMRISQLVFTEMKSPADR	TPGMRISQLVFTEMKSPADRPYGVERGSKY	R	I	S	M	K	S	0	0	0	0	0	1	1	0	0	1	1	1	1	1	0	1	1	0	0	1	0	0	10	0	1194.63	D4GSS1	D4GSS1	150	159	yes	yes	2	0.0002112	138.98	1	2			165540000	26645000	138900000
ISSSKGSLGGGFSSGGFSGGSFSR	GGGGCGGGGGVSSLRISSSKGSLGGGFSSG	GGFSSGGFSGGSFSRGSSGGGCFGGSSGGY	R	I	S	S	R	G	0	1	0	0	0	0	0	8	0	1	1	1	0	3	0	9	0	0	0	0	0	0	24	1	2209.04	CON__P13645	CON__P13645	36	59	yes	yes	3	8.4907e-06	80.813	1	1			518970000	177680000	341290000
ISSVLAGGSCRAPSTYGGGLSVSSR	GSCGIGGGIGGGSSRISSVLAGGSCRAPST	RAPSTYGGGLSVSSRFSSGGACGLGGGYGG	R	I	S	S	R	F	2	2	0	0	1	0	0	5	0	1	2	0	0	0	1	7	1	0	1	2	0	0	25	1	2425.2	CON__P08779	CON__P08779	31	55	yes	yes	3	0.080235	43.523	1				13581000	13581000	0
ITAAFADR	MLIMTAFAGPWAKRKITAAFADRIAVNRIG	GPWAKRKITAAFADRIAVNRIGPFGLLTIV	K	I	T	D	R	I	3	1	0	1	0	0	0	0	0	1	0	0	0	1	0	0	1	0	0	0	0	0	8	0	863.45	D4GVF8	D4GVF8	53	60	yes	yes	2	4.5105e-09	162.5	1	1			681380000	117390000	563980000
ITEPLTSR	______________________________	STTESVRITEPLTSRVSSVVFGLLSTRKGF	R	I	T	S	R	V	0	1	0	0	0	0	1	0	0	1	1	0	0	0	1	1	2	0	0	0	0	0	8	0	915.503	D4H0F4	D4H0F4	13	20	yes	yes	2	0.0013483	132.57		1			11754000	0	11754000
ITHESGSQIAADR	AGASSGDGVQGDVLKITHESGSQIAADRLS	LKITHESGSQIAADRLSVSVTGAENGSGDS	K	I	T	D	R	L	2	1	0	1	0	1	1	1	1	2	0	0	0	0	0	2	1	0	0	0	0	0	13	0	1383.67	D4GV79	D4GV79	76	88	yes	yes	2	5.1177e-06	121.08		1			32109000	0	32109000
ITMSGDEQTLHR	IVFETPITHTDDGLKITMSGDEQTLHRVIS	GLKITMSGDEQTLHRVISEIPSDIELTLLR	K	I	T	H	R	V	0	1	0	1	0	1	1	1	1	1	1	0	1	0	0	1	2	0	0	0	0	0	12	0	1386.66	D4GQF3	D4GQF3	116	127	yes	yes	2;3	3.7766e-20	187.64	5	5			979180000	215200000	763980000
ITQIEHEVSSSGQEVQSSAK	IAKNRKDIENQYETQITQIEHEVSSSGQEV	HEVSSSGQEVQSSAKEVTQLRHGVQELEIE	Q	I	T	A	K	E	1	0	0	0	0	3	3	1	1	2	0	1	0	0	0	5	1	0	0	2	0	0	20	0	2143.04	CON__P35527	CON__P35527	349	368	yes	yes	3	1.7935e-09	80.236		1	1		18157000	0	18157000
ITVDDKHYQK	SSSEESAEVATEEVKITVDDKHYQKALNEI	TEEVKITVDDKHYQKALNEINQFYQKFPQY	K	I	T	Q	K	A	0	0	0	2	0	1	0	0	1	1	0	2	0	0	0	0	1	0	1	1	0	0	10	1	1245.64	CON__P02663	CON__P02663	71	80	yes	yes	3	0.0083495	90.827		1			48856000	0	48856000
ITVEDAAAADR	LWDTTMNPENRVLKRITVEDAAAADRMFNI	VLKRITVEDAAAADRMFNILMGDAVGPRKQ	R	I	T	D	R	M	4	1	0	2	0	0	1	0	0	1	0	0	0	0	0	0	1	0	0	1	0	0	11	0	1130.56	D4GZ01	D4GZ01	600	610	yes	yes	2	0.0012629	107.79			1		8942000	0	0
ITVRPDPDVLSDPR	NGDLIRKLASKLRKRITVRPDPDVLSDPRE	RITVRPDPDVLSDPREAEPKILSVIPEEAG	R	I	T	P	R	E	0	2	0	3	0	0	0	0	0	1	1	0	0	0	3	1	1	0	0	2	0	0	14	1	1578.84	D4GUM1	D4GUM1	63	76	yes	yes	3	0.00026655	96.135			1	1	50365000	0	0
IVAQQLVHLETLSR	RYHDESEGGDLPPHQIVAQQLVHLETLSRA	QIVAQQLVHLETLSRAGLLNGLDVPIEPPT	Q	I	V	S	R	A	1	1	0	0	0	2	1	0	1	1	3	0	0	0	0	1	1	0	0	2	0	0	14	0	1605.92	D4GQN5;HVO_A0206_Cas8	D4GQN5	516	529	yes	no	2;3	9.2855e-22	173.07			1	2	398780000	0	0
IVEDATALDLLTEEGTVR	LRPFLQHLSARDGVRIVEDATALDLLTEEG	DATALDLLTEEGTVRGATVLADGEVEPVFA	R	I	V	V	R	G	2	1	0	2	0	0	3	1	0	1	3	0	0	0	0	0	3	0	0	2	0	0	18	0	1944.01	D4GU13	D4GU13	161	178	yes	yes	2;3	3.2613e-144	292.57			2	2	578690000	0	0
IVEELAAVFEK	SVRSVTGEDGHPDGWIVEELAAVFEKGSDT	PDGWIVEELAAVFEKGSDTLEALEEAIKAL	W	I	V	E	K	G	2	0	0	0	0	0	3	0	0	1	1	1	0	1	0	0	0	0	0	2	0	0	11	0	1246.68	D4GQN5;HVO_A0206_Cas8	D4GQN5	150	160	yes	no	2	3.2282e-05	129.85			1	1	161610000	0	0
IVFAPGNAAEAYYQTR	DLEHVLYTSQGDSHRIVFAPGNAAEAYYQT	VFAPGNAAEAYYQTRKAFQIAYEYQIPSIV	R	I	V	T	R	K	4	1	1	0	0	1	1	1	0	1	0	0	0	1	1	0	1	0	2	1	0	0	16	0	1769.87	D4GXF1	D4GXF1	355	370	yes	yes	2;3	2.0745e-44	177.93			2	2	3.3504e+09	0	0
IVGHQFTDSAFAYR	ATEDFEESRKFGFYRIVGHQFTDSAFAYRG	RIVGHQFTDSAFAYRGDDEDDDFRRVVDHR	R	I	V	Y	R	G	2	1	0	1	0	1	0	1	1	1	0	0	0	2	0	1	1	0	1	1	0	0	14	0	1610.78	D4GQN5;HVO_A0206_Cas8	D4GQN5	454	467	yes	no	2;3	4.0849e-104	270.61	18	2	37	46	220400000000	1.6108e+09	404460000
IVGHQFTDSAFAYRGDDEDDDFR	ATEDFEESRKFGFYRIVGHQFTDSAFAYRG	SAFAYRGDDEDDDFRRVVDHRLIAGVPLDA	R	I	V	F	R	R	2	2	0	6	0	1	1	2	1	1	0	0	0	3	0	1	1	0	1	1	0	0	23	1	2675.15	D4GQN5;HVO_A0206_Cas8	D4GQN5	454	476	yes	no	2;3;4	4.7076e-41	171.9	1		3	3	19204000000	17192000	0
IVGHQFTDSAFAYRGDDEDDDFRR	ATEDFEESRKFGFYRIVGHQFTDSAFAYRG	AFAYRGDDEDDDFRRVVDHRLIAGVPLDAS	R	I	V	R	R	V	2	3	0	6	0	1	1	2	1	1	0	0	0	3	0	1	1	0	1	1	0	0	24	2	2831.25	D4GQN5;HVO_A0206_Cas8	D4GQN5	454	477	yes	no	2;3;4;5	4.1992e-69	220.85	2	2	8	13	110660000000	907690000	231800000
IWDLIEENAVDVFYTAPTAIR	AVMYEGTPNYPERDRIWDLIEENAVDVFYT	ENAVDVFYTAPTAIRSFMKWDTSLPASRDL	R	I	W	I	R	S	3	1	1	2	0	0	2	0	0	3	1	0	0	1	1	0	2	1	1	2	0	0	21	0	2435.24	D4GQI7	D4GQI7	346	366	yes	yes	3	1.125e-29	150.98				1	57820000	0	0
IYAKDPLLADQLVANYR	NHCYYCNVAHGALVRIYAKDPLLADQLVAN	AKDPLLADQLVANYRTADIPEKHKTMLDVA	R	I	Y	Y	R	T	3	1	1	2	0	1	0	0	0	1	3	1	0	0	1	0	0	0	2	1	0	0	17	1	1962.06	D4GX18	D4GX18	96	112	yes	yes	3	9.5995e-05	87.429		1			30316000	0	30316000
KAFQIAYEYQIPSIVLYDQK	VFAPGNAAEAYYQTRKAFQIAYEYQIPSIV	AYEYQIPSIVLYDQKLGGELSNVPASVFDE	R	K	A	Q	K	L	2	0	0	1	0	3	1	0	0	3	1	2	0	1	1	1	0	0	3	1	0	0	20	1	2416.27	D4GXF1	D4GXF1	371	390	yes	yes	2;3	1.3155e-06	96.135				2	395060000	0	0
KAGPTKPEVR	______________________________	LPHDAKAGPTKPEVRAVTLDKLGLRPTDHF	A	K	A	V	R	A	1	1	0	0	0	0	1	1	0	0	0	2	0	0	2	0	1	0	0	1	0	0	10	2	1081.62	D4GP64	D4GP64	11	20	yes	yes	3	0.021636	73.781		1			2195100	0	2195100
KAQSLYGAIQSLDR	ETYALPYFAGELTPLKAQSLYGAIQSLDRE	LKAQSLYGAIQSLDRESDYDDSGGSPLARV	L	K	A	D	R	E	2	1	0	1	0	2	0	1	0	1	2	1	0	0	0	2	0	0	1	0	0	0	14	1	1548.83	D4GQN5;HVO_A0206_Cas8	D4GQN5	329	342	yes	no	2;3	2.6571e-21	167.32			2	1	955340000	0	0
KAVPYPQR	SVLSLSQSKVLPVPQKAVPYPQRDMPIQAF	KVLPVPQKAVPYPQRDMPIQAFLLYQEPVL	Q	K	A	Q	R	D	1	1	0	0	0	1	0	0	0	0	0	1	0	0	2	0	0	0	1	1	0	0	8	1	957.54	CON__P02666	CON__P02666	176	183	yes	yes	2	0.045252	82.386	1				0	0	0
KCTASLNYKPDGR	YIGVSYDTRTHITQRKCTASLNYKPDGRLS	QRKCTASLNYKPDGRLSGILKIAGYNIPVG	R	K	C	G	R	L	1	1	1	1	1	0	0	1	0	0	1	2	0	0	1	1	1	0	1	0	0	0	13	2	1508.74	D4GR24	D4GR24	64	76	yes	yes	3	0.0034958	85.837		1			15494000	0	15494000
KDAEAWFNEK	NNMRSQYEQLAEQNRKDAEAWFNEKSKELT	AEQNRKDAEAWFNEKSKELTTEIDNNIEQI	R	K	D	E	K	S	2	0	1	1	0	0	2	0	0	0	0	2	0	1	0	0	0	1	0	0	0	0	10	1	1236.58	CON__P13645;CON__Q7Z3Y7	CON__P13645	334	343	yes	no	2;3	7.4147e-55	238.51	1	1	2	1	307590000	45172000	57918000
KDVDGAYMTK	INKRTNAENEFVTIKKDVDGAYMTKVDLQA	FVTIKKDVDGAYMTKVDLQAKLDNLQQEID	K	K	D	T	K	V	1	0	0	2	0	0	0	1	0	0	0	2	1	0	0	0	1	0	1	1	0	0	10	1	1126.53	CON__P04264	CON__P04264	289	298	yes	yes	2	9.5657e-05	142.43	1				10232000	10232000	0
KDVGVILGSPHYGDEFIER	STYYGNLRGSNELAKKDVGVILGSPHYGDE	VILGSPHYGDEFIERWSALFGFEASGTKTG	K	K	D	E	R	W	0	1	0	2	0	0	2	3	1	2	1	1	0	1	1	1	0	0	1	2	0	0	19	1	2130.07	D4GVX9	D4GVX9	582	600	yes	yes	3;4	0.0018085	67.928			2		32831000	0	0
KECIEENRVLR	LHSGGRYAVSDQPSAKECIEENRVLRRIAG	QPSAKECIEENRVLRRIAGHCVEMTGGLFV	A	K	E	L	R	R	0	2	1	0	1	0	3	0	0	1	1	1	0	0	0	0	0	0	0	1	0	0	11	2	1444.75	D4GYI2	D4GYI2	65	75	yes	yes	2	0.054854	63.419				1	3.2243e+09	0	0
KGSDTLEALEEAIK	HPDGWIVEELAAVFEKGSDTLEALEEAIKA	EKGSDTLEALEEAIKALLPPDESLPTVITV	E	K	G	I	K	A	2	0	0	1	0	0	3	1	0	1	2	2	0	0	0	1	1	0	0	0	0	0	14	1	1502.78	D4GQN5;HVO_A0206_Cas8	D4GQN5	160	173	yes	no	2;3	9.4479e-47	219.89			2	2	276230000	0	0
KGVNVPGVDLDIDLITDSDYENLK	SVHATIVSGGELSSRKGVNVPGVDLDIDLI	LDIDLITDSDYENLKLAAEKEVDYVAASFI	R	K	G	L	K	L	0	0	2	5	0	0	1	2	0	2	3	2	0	0	1	1	1	0	1	3	0	0	24	1	2631.33	D4GUB6	D4GUB6	150	173	yes	yes	3	4.9585e-05	69.704			1		42035000	0	0
KHPDAQPGLR	RVVGTPDNPIGVFSVKHPDAQPGLRQDQSW	GVFSVKHPDAQPGLRQDQSWRNYPVGADTA	V	K	H	L	R	Q	1	1	0	1	0	1	0	1	1	0	1	1	0	0	2	0	0	0	0	0	0	0	10	1	1117.6	D4GQN5;HVO_A0206_Cas8	D4GQN5	269	278	yes	no	2	0.007969	111.95				1	28344000	0	0
KIAPEEMR	LADEMNEKVEKARNRKIAPEEMRGGTFTIT	VEKARNRKIAPEEMRGGTFTITNVGGIGGE	R	K	I	M	R	G	1	1	0	0	0	0	2	0	0	1	0	1	1	0	1	0	0	0	0	0	0	0	8	1	972.506	D4GY19	D4GY19	427	434	yes	yes	2	0.00014502	143.94				1	36427000	0	0
KITAAFADR	IMLIMTAFAGPWAKRKITAAFADRIAVNRI	GPWAKRKITAAFADRIAVNRIGPFGLLTIV	R	K	I	D	R	I	3	1	0	1	0	0	0	0	0	1	0	1	0	1	0	0	1	0	0	0	0	0	9	1	991.545	D4GVF8	D4GVF8	52	60	yes	yes	2	0.0091924	111.82	1	1			83178000	13229000	69949000
KKKYEDEINKR	QNSELNNMQDLVEDYKKKYEDEINKRTAAE	VEDYKKKYEDEINKRTAAENDFVTLKKDVD	Y	K	K	K	R	T	0	1	1	1	0	0	2	0	0	1	0	4	0	0	0	0	0	0	1	0	0	0	11	4	1449.79	CON__P35908;CON__P35908v2;CON__Q01546	CON__P35908	271	281	no	no	3	0.027294	68.069				1	2612900	0	0
KKYEDEINKR	NSELNNMQDLVEDYKKKYEDEINKRTAAEN	VEDYKKKYEDEINKRTAAENDFVTLKKDVD	K	K	K	K	R	T	0	1	1	1	0	0	2	0	0	1	0	3	0	0	0	0	0	0	1	0	0	0	10	3	1321.7	CON__P35908;CON__P35908v2;CON__Q01546	CON__P35908	272	281	no	no	3	0.0090221	83		1		1	4409400	0	1756300
KLEAEAEDR	YGLSGFEVDQEQKLKKLEAEAEDREAEAPE	QEQKLKKLEAEAEDREAEAPEDAPTSFEEQ	K	K	L	D	R	E	2	1	0	1	0	0	3	0	0	0	1	1	0	0	0	0	0	0	0	0	0	0	9	1	1059.52	D4GVX9	D4GVX9	93	101	yes	yes	2	0.031617	84.817				1	24651000	0	0
KLEPFVDDGR	LAVAESGGELYGTDSKLEPFVDDGRLVTID	YGTDSKLEPFVDDGRLVTIDIDLTGETPNV	S	K	L	G	R	L	0	1	0	2	0	0	1	1	0	0	1	1	0	1	1	0	0	0	0	1	0	0	10	1	1174.6	D4GQN5;HVO_A0206_Cas8	D4GQN5	50	59	yes	no	2	0.0056129	105.4			1		11652000	0	0
KLLEGEECR	MNVKLALDVEIATYRKLLEGEECRMSGDLS	EIATYRKLLEGEECRMSGDLSSNVTVSVTS	R	K	L	C	R	M	0	1	0	0	1	0	3	1	0	0	2	1	0	0	0	0	0	0	0	0	0	0	9	1	1132.55	CON__P02538;CON__O95678;CON__P07744;CON__P04259;CON__P48668;CON__P13647;CON__P35908;CON__P35908v2;CON__Q01546;CON__Q6NXH9	CON__P35908	488	496	no	no	2	0.016466	88.948	1	1			4493400	4493400	0
KLQYELNDFR	VRILPISDDQIGYAKKLQYELNDFRVDIED	IGYAKKLQYELNDFRVDIEDRSWTLGRKIR	K	K	L	F	R	V	0	1	1	1	0	1	1	0	0	0	2	1	0	1	0	0	0	0	1	0	0	0	10	1	1324.68	D4GZP8	D4GZP8	556	565	yes	yes	3	0.0017685	103.26			1		24276000	0	0
KLQYELNDFRVDIEDR	VRILPISDDQIGYAKKLQYELNDFRVDIED	LQYELNDFRVDIEDRSWTLGRKIREAQTDR	K	K	L	D	R	S	0	2	1	3	0	1	2	0	0	1	2	1	0	1	0	0	0	0	1	1	0	0	16	2	2052.03	D4GZP8	D4GZP8	556	571	yes	yes	2;3;4	6.072e-26	155.02			2	3	164530000	0	0
KNLAANDYDADVTLR	VTAVERKPDRLDVTRKNLAANDYDADVTLR	KNLAANDYDADVTLREAEAPDGLPTDADAM	R	K	N	L	R	E	3	1	2	3	0	0	0	0	0	0	2	1	0	0	0	0	1	0	1	1	0	0	15	1	1677.83	D4GP64	D4GP64	71	85	yes	yes	2;3	5.2044e-22	171.26	1	2			2255700000	35890000	2219800000
KNSLENALTSALEK	VGRPLDAQTKGDQLTKNSLENALTSALEKA	TKNSLENALTSALEKAKVYALDSEYRSDRD	T	K	N	E	K	A	2	0	2	0	0	0	2	0	0	0	3	2	0	0	0	2	1	0	0	0	0	0	14	1	1516.81	D4GQN5;HVO_A0206_Cas8;HVO_A0206_Cas11	D4GQN5	620	633	yes	no	3	0.0022376	87.083	1				33643000	33643000	0
KNVESGDGISEGESVGLVTDR	LEEAMKRYATANAADKNVESGDGISEGESV	DGISEGESVGLVTDRVERVVGTPDNPIGVF	D	K	N	D	R	V	0	1	1	2	0	0	3	4	0	1	1	1	0	0	0	3	1	0	0	3	0	0	21	1	2147.03	D4GQN5;HVO_A0206_Cas8	D4GQN5	231	251	yes	no	2;3	6.1576e-203	400.72			2	2	763510000	0	0
KNVESGDGISEGESVGLVTDRVER	LEEAMKRYATANAADKNVESGDGISEGESV	SEGESVGLVTDRVERVVGTPDNPIGVFSVK	D	K	N	E	R	V	0	2	1	2	0	0	4	4	0	1	1	1	0	0	0	3	1	0	0	4	0	0	24	2	2531.25	D4GQN5;HVO_A0206_Cas8	D4GQN5	231	254	yes	no	3;4	1.6795e-135	269.07			2	2	716200000	0	0
KPDRLDVTR	IEAARRVERVTAVERKPDRLDVTRKNLAAN	VTAVERKPDRLDVTRKNLAANDYDADVTLR	R	K	P	T	R	K	0	2	0	2	0	0	0	0	0	0	1	1	0	0	1	0	1	0	0	1	0	0	9	2	1098.61	D4GP64	D4GP64	62	70	yes	yes	2;3	0.0064218	105.4	1	2			51098000	5826800	45271000
KPGENVIISLLTER	IPSDIELTLLRKGERKPGENVIISLLTERQ	RKPGENVIISLLTERQVEVLTLAVEEGYYE	R	K	P	E	R	Q	0	1	1	0	0	0	2	1	0	2	2	1	0	0	1	1	1	0	0	1	0	0	14	1	1567.89	D4GQF3	D4GQF3	147	160	yes	yes	2;3	1.1135e-10	109.55	2	2			1370900000	285310000	1085600000
KQTALVELVK	HADICTLSEKERQIKKQTALVELVKHKPKA	ERQIKKQTALVELVKHKPKATKEQLKAVMD	K	K	Q	V	K	H	1	0	0	0	0	1	1	0	0	0	2	2	0	0	0	0	1	0	0	2	0	0	10	1	1127.69	CON__P02768-1	CON__P02768-1	549	558	yes	yes	2;3	2.8822e-16	188.87	2	1	2		475800000	133890000	102370000
KQTALVELVKHKPK	HADICTLSEKERQIKKQTALVELVKHKPKA	KKQTALVELVKHKPKATKEQLKAVMDDFAA	K	K	Q	P	K	A	1	0	0	0	0	1	1	0	1	0	2	4	0	0	1	0	1	0	0	2	0	0	14	3	1617.99	CON__P02768-1	CON__P02768-1	549	562	yes	yes	3;4	0.012889	70.373	1	2			55671000	4093100	51578000
KSEITELR	LTTEIDNNIEQISSYKSEITELRRNVQALE	IEQISSYKSEITELRRNVQALEIELQSQLA	Y	K	S	L	R	R	0	1	0	0	0	0	2	0	0	1	1	1	0	0	0	1	1	0	0	0	0	0	8	1	974.54	CON__P02535-1;CON__P13645	CON__P13645	362	369	no	no	2	0.051011	95.741	1			1	202230000	12775000	0
KSEITELRR	LTTEIDNNIEQISSYKSEITELRRNVQALE	EQISSYKSEITELRRNVQALEIELQSQLAL	Y	K	S	R	R	N	0	2	0	0	0	0	2	0	0	1	1	1	0	0	0	1	1	0	0	0	0	0	9	2	1130.64	CON__P02535-1;CON__P13645	CON__P13645	362	370	no	no	2;3	8.3184e-22	196.79	2	2	2	2	815820000	164880000	113710000
KSIDLSNINR	______________________________	RNIDRKSIDLSNINRRRFVQGVSSTVGVSG	R	K	S	N	R	R	0	1	2	1	0	0	0	0	0	2	1	1	0	0	0	2	0	0	0	0	0	0	10	1	1158.64	D4GR24	D4GR24	8	17	yes	yes	2;3	0.0052877	106.4		2			33261000	0	33261000
KVDPEIQNVK	HEVSVNQSLLQPLNVKVDPEIQNVKAQERE	QPLNVKVDPEIQNVKAQEREQIKTLNNKFA	V	K	V	V	K	A	0	0	1	1	0	1	1	0	0	1	0	2	0	0	1	0	0	0	0	2	0	0	10	1	1168.65	CON__P35908;CON__P35908v2	CON__P35908	172	181	no	no	2	0.0003259	135.55	1	1	1		58243000	19209000	21990000
KVPQVSTPTLVEVSR	GEYKFQNALLVRYTKKVPQVSTPTLVEVSR	KVPQVSTPTLVEVSRNLGKVGSKCCKHPEA	K	K	V	S	R	N	0	1	0	0	0	1	1	0	0	0	1	1	0	0	2	2	2	0	0	4	0	0	15	1	1638.93	CON__P02768-1;CON__P02769	CON__P02768-1	438	452	yes	no	2;3	1.6644e-22	174.59	2	2	2	1	5225500000	1160100000	2793500000
KVPQVSTPTLVEVSRNLGK	GEYKFQNALLVRYTKKVPQVSTPTLVEVSR	VSTPTLVEVSRNLGKVGSKCCKHPEAKRMP	K	K	V	G	K	V	0	1	1	0	0	1	1	1	0	0	2	2	0	0	2	2	2	0	0	4	0	0	19	2	2051.17	CON__P02768-1	CON__P02768-1	438	456	yes	yes	3;4	1.7974e-23	147.06	2	2			469600000	123410000	346190000
KVYALDSEYR	KNSLENALTSALEKAKVYALDSEYRSDRDM	ALEKAKVYALDSEYRSDRDMLFPETVDRLL	A	K	V	Y	R	S	1	1	0	1	0	0	1	0	0	0	1	1	0	0	0	1	0	0	2	1	0	0	10	1	1242.62	D4GQN5;HVO_A0206_Cas8;HVO_A0206_Cas11	D4GQN5	635	644	yes	no	2;3	0.0087055	77.14	1	2			33297000	3620400	29677000
KYEDEINKR	SELKNMQDMVEDYRNKYEDEINKRTNAENE	VEDYRNKYEDEINKRTNAENEFVTIKKDVD	N	K	Y	K	R	T	0	1	1	1	0	0	2	0	0	1	0	2	0	0	0	0	0	0	1	0	0	0	9	2	1193.6	CON__P04264;CON__H-INV:HIT000016045;CON__P02538;CON__P04259;CON__P48668;CON__ENSEMBL:ENSBTAP00000038253;CON__P13647;CON__P35908;CON__P35908v2;CON__Q01546;CON__Q6IFZ6;CON__Q7Z794	CON__P04264	269	277	no	no	2;3	2.1883e-30	185.81	2	1	2	2	340260000	55208000	53114000
KYEELQITAGR	IAQKSKAEAESLYQSKYEELQITAGRHGDS	LYQSKYEELQITAGRHGDSVRNSKIEISEL	S	K	Y	G	R	H	1	1	0	0	0	1	2	1	0	1	1	1	0	0	0	0	1	0	1	0	0	0	11	1	1306.69	CON__P04264	CON__P04264	376	386	yes	yes	2;3	0.00027014	115.78	1	2			80412000	11646000	68766000
KYEELQITAGRHGDSVR	IAQKSKAEAESLYQSKYEELQITAGRHGDS	EELQITAGRHGDSVRNSKIEISELNRVIQR	S	K	Y	V	R	N	1	2	0	1	0	1	2	2	1	1	1	1	0	0	0	1	1	0	1	1	0	0	17	2	1958	CON__P04264	CON__P04264	376	392	yes	yes	4	0.01535	62.475		1			9518100	0	9518100
KYLYEIAR	VMCTAFHDNEETFLKKYLYEIARRHPYFYA	NEETFLKKYLYEIARRHPYFYAPELLFFAK	K	K	Y	A	R	R	1	1	0	0	0	0	1	0	0	1	1	1	0	0	0	0	0	0	2	0	0	0	8	1	1054.58	CON__P02768-1;CON__P02769	CON__P02768-1	161	168	yes	no	2;3	0.0047221	143.56	2		1		47271000	20823000	0
KYSLTQIGSK	VSKLRYAHKSSGRGAKYSLTQIGSKNGNDA	SGRGAKYSLTQIGSKNGNDAEGVASTILGR	A	K	Y	S	K	N	0	0	0	0	0	1	0	1	0	1	1	2	0	0	0	2	1	0	1	0	0	0	10	1	1123.62	D4GQN5;HVO_A0206_Cas8	D4GQN5	102	111	yes	no	2;3	0.0066165	86.882			2	1	33780000	0	0
LAADDFRLK	TTDNANILLQIDNARLAADDFRLKYENEVA	QIDNARLAADDFRLKYENEVALRQSVEADI	R	L	A	L	K	Y	2	1	0	2	0	0	0	0	0	0	2	1	0	1	0	0	0	0	0	0	0	0	9	1	1047.57	CON__P02535-1;CON__Q2M2I5;CON__P13645;CON__Q7Z3Y7;CON__Q148H6	CON__P13645	229	237	no	no	3	0.027654	88.921	1				6374800	6374800	0
LAADDFRLKYENEVALR	TTDNANILLQIDNARLAADDFRLKYENEVA	ADDFRLKYENEVALRQSVEADINGLRRVLD	R	L	A	L	R	Q	3	2	1	2	0	0	2	0	0	0	3	1	0	1	0	0	0	0	1	1	0	0	17	2	2022.05	CON__P13645	CON__P13645	229	245	yes	yes	3;4	9.6861e-14	141	2	2	1	2	734310000	96073000	201800000
LAADDFRTKYETELNLR	TVDNANVLLQIDNARLAADDFRTKYETELN	ADDFRTKYETELNLRMSVEADINGLRRVLD	R	L	A	L	R	M	2	2	1	2	0	0	2	0	0	0	3	1	0	1	0	0	2	0	1	0	0	0	17	2	2054.04	CON__P02533	CON__P02533	195	211	no	no	3	1.232e-06	108.34	1				19799000	19799000	0
LAANDYDADVTLR	AVERKPDRLDVTRKNLAANDYDADVTLREA	KNLAANDYDADVTLREAEAPDGLPTDADAM	N	L	A	L	R	E	3	1	1	3	0	0	0	0	0	0	2	0	0	0	0	0	1	0	1	1	0	0	13	0	1435.69	D4GP64	D4GP64	73	85	yes	yes	2	4.586e-09	140.07		1			28832000	0	28832000
LADALAQTVHGPTLNPER	VIAEEPAAPVYWVSELADALAQTVHGPTLN	ALAQTVHGPTLNPERGGFAPYDNWSLLELA	E	L	A	E	R	G	3	1	1	1	0	1	1	1	1	0	3	0	0	0	2	0	2	0	0	1	0	0	18	0	1902	D4GQN5;HVO_A0206_Cas8	D4GQN5	407	424	yes	no	3	2.665e-17	140.46			1		40963000	0	0
LADVDDPEER	IMGPEAAINAVYANKLADVDDPEERARMED	VYANKLADVDDPEERARMEDELREEYREDI	K	L	A	E	R	A	1	1	0	3	0	0	2	0	0	0	1	0	0	0	1	0	0	0	0	1	0	0	10	0	1157.52	D4GY56	D4GY56	510	519	yes	yes	2	0.008702	85.716				1	74247000	0	0
LAGVLVGQVSWHQESER	LDRPLFEAPARRAAALAGVLVGQVSWHQES	GVLVGQVSWHQESERNVGRPLDAQTKGDQL	A	L	A	E	R	N	1	1	0	0	0	2	2	2	1	0	2	0	0	0	0	2	0	1	0	3	0	0	17	0	1893.97	D4GQN5;HVO_A0206_Cas8;HVO_A0206_Cas11	D4GQN5	587	603	yes	no	2;3	3.5321e-13	130.06		1	2	1	646530000	0	170040000
LAGVPNTER	YALAQTKPVDWLLTRLAGVPNTERGAAAMV	DWLLTRLAGVPNTERGAAAMVPVVAAGASF	R	L	A	E	R	G	1	1	1	0	0	0	1	1	0	0	1	0	0	0	1	0	1	0	0	1	0	0	9	0	955.509	D4GYM1	D4GYM1	99	107	yes	yes	2	0.041131	71.379		1			0	0	0
LALDLEIATYR	LARLLRDYQELMNTKLALDLEIATYRTLLE	MNTKLALDLEIATYRTLLEGEESRMSGECA	K	L	A	Y	R	T	2	1	0	1	0	0	1	0	0	1	3	0	0	0	0	0	1	0	1	0	0	0	11	0	1276.7	CON__P04264	CON__P04264	473	483	yes	yes	2	5.0225e-18	187.22	1	1	1	2	556080000	34170000	287960000
LALDVEIATYR	LARLLRDYQELMNVKLALDVEIATYRKLLE	MNVKLALDVEIATYRKLLEGEECRMSGDLS	K	L	A	Y	R	K	2	1	0	1	0	0	1	0	0	1	2	0	0	0	0	0	1	0	1	1	0	0	11	0	1262.69	CON__P02538;CON__O95678;CON__P07744;CON__REFSEQ:XP_932229;CON__P04259;CON__P48668;CON__ENSEMBL:ENSBTAP00000038253;CON__P13647;CON__P35908;CON__P35908v2;CON__Q01546	CON__P35908	477	487	no	no	2	2.7746e-05	132.01	1	1			99946000	18659000	81287000
LAQTVHGPTLNPER	EPAAPVYWVSELADALAQTVHGPTLNPERG	ALAQTVHGPTLNPERGGFAPYDNWSLLELA	A	L	A	E	R	G	1	1	1	0	0	1	1	1	1	0	2	0	0	0	2	0	2	0	0	1	0	0	14	0	1531.81	D4GQN5;HVO_A0206_Cas8	D4GQN5	411	424	yes	no	2;3	1.201e-10	134.56			1	2	304000000	0	0
LASEVNDGTPAVDALADHGVDTGR	WATLDAGLTVREVRRLASEVNDGTPAVDAL	PAVDALADHGVDTGRLDVTLPADVYLELRR	R	L	A	G	R	L	4	1	1	4	0	0	1	3	1	0	2	0	0	0	1	1	2	0	0	3	0	0	24	0	2379.13	D4GSA8	D4GSA8	164	187	yes	yes	3	2.6456e-14	112.85	1				40691000	40691000	0
LASTSLLEGLVWGVR	AAGECARTGVHGANRLASTSLLEGLVWGVR	LASTSLLEGLVWGVRAGETAADRGRDEAET	R	L	A	V	R	A	1	1	0	0	0	0	1	2	0	0	4	0	0	0	0	2	1	1	0	2	0	0	15	0	1599.9	D4GU13	D4GU13	384	398	yes	yes	2;3	1.3699e-16	183			2	2	413010000	0	0
LASYLDKVQALEEANNDLENK	LTANEKSTMQELNSRLASYLDKVQALEEAN	KVQALEEANNDLENKIQDWYDKKGPAAIQK	R	L	A	N	K	I	3	0	3	2	0	1	3	0	0	0	4	2	0	0	0	1	0	0	1	1	0	0	21	1	2376.18	CON__P35527	CON__P35527	164	184	yes	yes	3	2.7615e-07	91.64		1	1		173850000	0	109850000
LASYLDKVR	LSGNEKVTMQNLNDRLASYLDKVRALEESN	QNLNDRLASYLDKVRALEESNYELEGKIKE	R	L	A	V	R	A	1	1	0	1	0	0	0	0	0	0	2	1	0	0	0	1	0	0	1	1	0	0	9	1	1063.6	CON__P02533;CON__P08727;CON__P08779;CON__P13645;CON__Q04695;CON__P19001	CON__P13645	157	165	no	no	2;3	1.0331e-05	169.26	2	2	2	2	406520000	75824000	121550000
LATEDFEESRK	ERGGFAPYDNWSLLELATEDFEESRKFGFY	SLLELATEDFEESRKFGFYRIVGHQFTDSA	E	L	A	R	K	F	1	1	0	1	0	0	3	0	0	0	1	1	0	1	0	1	1	0	0	0	0	0	11	1	1323.63	D4GQN5;HVO_A0206_Cas8	D4GQN5	438	448	yes	no	3	0.066256	59.198			1		10401000	0	0
LATLVEGIADHEGR	VVGLCQDHLDDGSSRLATLVEGIADHEGRA	RLATLVEGIADHEGRATPAVAEDWFRQYLE	R	L	A	G	R	A	2	1	0	1	0	0	2	2	1	1	2	0	0	0	0	0	1	0	0	1	0	0	14	0	1479.77	D4GP46	D4GP46	387	400	yes	yes	3	9.4099e-11	139.46			1	1	147590000	0	0
LAVAESGGELYGTDSK	RPPASLEDVMALYGVLAVAESGGELYGTDS	AVAESGGELYGTDSKLEPFVDDGRLVTIDI	V	L	A	S	K	L	2	0	0	1	0	0	2	3	0	0	2	1	0	0	0	2	1	0	1	1	0	0	16	0	1595.77	D4GQN5;HVO_A0206_Cas8	D4GQN5	35	50	yes	no	2	0.00045294	105.65			1		12874000	0	0
LAVETALTGTEDLQK	MNKVPLVRIVYNASKLAVETALTGTEDLQK	LAVETALTGTEDLQKPVRLETWPGIRMTAF	K	L	A	Q	K	P	2	0	0	1	0	1	2	1	0	0	3	1	0	0	0	0	3	0	0	1	0	0	15	0	1587.84	D4GZV9	D4GZV9	106	120	yes	yes	2	0.14545	56.225		1			0	0	0
LAVETALTGTEDLQKPVR	MNKVPLVRIVYNASKLAVETALTGTEDLQK	ETALTGTEDLQKPVRLETWPGIRMTAFKTG	K	L	A	V	R	L	2	1	0	1	0	1	2	1	0	0	3	1	0	0	1	0	3	0	0	2	0	0	18	1	1940.06	D4GZV9	D4GZV9	106	123	yes	yes	2;3	2.7052e-32	174.73	1	2			424770000	52461000	372310000
LAVIAGGGDIDRR	AQFTVSTGDETCANRLAVIAGGGDIDRRET	NRLAVIAGGGDIDRRETAREYAHNTAVTRV	R	L	A	R	R	E	2	2	0	2	0	0	0	3	0	2	1	0	0	0	0	0	0	0	0	1	0	0	13	1	1311.73	D4GP57	D4GP57	52	64	yes	yes	3	0.018577	71.806	1	1			75230000	20449000	54781000
LCTVATLR	AENCDKSLHTLFGDKLCTVATLRETYGEMA	HTLFGDKLCTVATLRETYGEMADCCAKQEP	K	L	C	L	R	E	1	1	0	0	1	0	0	0	0	0	2	0	0	0	0	0	2	0	0	1	0	0	8	0	932.511	CON__P02768-1	CON__P02768-1	98	105	yes	yes	2	2.7272e-06	158.36	1	1	1	1	1221100000	348140000	302670000
LDAGRLSHGEESGPR	PPDESLPTVITVRLRLDAGRLSHGEESGPR	LDAGRLSHGEESGPRWFWPAELDVLEEAMK	R	L	D	P	R	W	1	2	0	1	0	0	2	3	1	0	2	0	0	0	1	2	0	0	0	0	0	0	15	1	1579.77	D4GQN5;HVO_A0206_Cas8	D4GQN5	192	206	yes	no	2;3;4	1.0937e-28	187.63	1		2	3	739850000	13178000	0
LDEGGFNPYYAAR	GRVTERVTPTSGEVKLDEGGFNPYYAARSV	VKLDEGGFNPYYAARSVHGELEAGTEVIVV	K	L	D	A	R	S	2	1	1	1	0	0	1	2	0	0	1	0	0	1	1	0	0	0	2	0	0	0	13	0	1471.67	D4GUA7	D4GUA7	122	134	yes	yes	2	6.3504e-09	138.11	1	1			131300000	41020000	90282000
LDELRDEGK	ECCQAADKAACLLPKLDELRDEGKASSAKQ	ACLLPKLDELRDEGKASSAKQRLKCASLQK	K	L	D	G	K	A	0	1	0	2	0	0	2	1	0	0	2	1	0	0	0	0	0	0	0	0	0	0	9	1	1073.54	CON__P02768-1	CON__P02768-1	206	214	yes	yes	2;3	3.2894e-12	199.89	2	2	2		335200000	55837000	0
LDEPSVVVLMFGSGK	AVEYEPEQFPGLVYRLDEPSVVVLMFGSGK	LDEPSVVVLMFGSGKIVITGVKRVGDAETA	R	L	D	G	K	I	0	0	0	1	0	0	1	2	0	0	2	1	1	1	1	2	0	0	0	3	0	0	15	0	1576.82	D4GQ28	D4GQ28	144	158	yes	yes	2	0.018754	64.199	1	1			22906000	1960800	20945000
LDLDSIIAEVK	ISETNVILSMDNNRSLDLDSIIAEVKAQNE	NNRSLDLDSIIAEVKAQNEDIAQKSKAEAE	S	L	D	V	K	A	1	0	0	2	0	0	1	0	0	2	2	1	0	0	0	1	0	0	0	1	0	0	11	0	1214.68	CON__P04264;CON__P02538;CON__O95678;CON__P04259;CON__P48668;CON__P13647;CON__P35908;CON__P35908v2	CON__P04264	345	355	no	no	2	1.0085e-11	163.64	1	1	1	1	291410000	24291000	11761000
LDPDTLLHLK	VAKAYPNDSGRGIARLDPDTLLHLKLSPGD	RGIARLDPDTLLHLKLSPGDIIEIEGGKTT	R	L	D	L	K	L	0	0	0	2	0	0	0	0	1	0	4	1	0	0	1	0	1	0	0	0	0	0	10	0	1163.65	D4GWM8	D4GWM8	23	32	yes	yes	3	0.042013	65.719				1	0	0	0
LDRDETGAADELLLR	LDYTVLVTLVTSELRLDRDETGAADELLLR	LDRDETGAADELLLRVVKSCQNIERFVEAR	R	L	D	L	R	V	2	2	0	3	0	0	2	1	0	0	4	0	0	0	0	0	1	0	0	0	0	0	15	1	1685.86	D4GP46	D4GP46	101	115	yes	yes	2;3	1.1007e-36	198.23			1	2	298300000	0	0
LDRPLFEAPAR	TTSLPAIREHRLESFLDRPLFEAPARRAAA	LESFLDRPLFEAPARRAAALAGVLVGQVSW	F	L	D	A	R	R	2	2	0	1	0	0	1	0	0	0	2	0	0	1	2	0	0	0	0	0	0	0	11	1	1283.7	D4GQN5;HVO_A0206_Cas8;HVO_A0206_Cas11	D4GQN5	572	582	yes	no	2;3	3.5606e-08	149.94	4	4	2	2	759900000	227970000	361010000
LDRPLFEAPARR	TTSLPAIREHRLESFLDRPLFEAPARRAAA	ESFLDRPLFEAPARRAAALAGVLVGQVSWH	F	L	D	R	R	A	2	3	0	1	0	0	1	0	0	0	2	0	0	1	2	0	0	0	0	0	0	0	12	2	1439.8	D4GQN5;HVO_A0206_Cas8;HVO_A0206_Cas11	D4GQN5	572	583	yes	no	3;4	0.00035489	110.38	2				39745000	39745000	0
LDSELKNMQDMVEDYR	NLRRRVDQLKSDQSRLDSELKNMQDMVEDY	DSELKNMQDMVEDYRNKYEDEINKRTNAEN	R	L	D	Y	R	N	0	1	1	3	0	1	2	0	0	0	2	1	2	0	0	1	0	0	1	1	0	0	16	1	1984.89	CON__P04264	CON__P04264	252	267	yes	yes	3	0.02613	58.079		1			29572000	0	29572000
LDSGANLYR	DRQLEAAEPHLEHERLDSGANLYRIDLDKW	HLEHERLDSGANLYRIDLDKWAHRFTYPAP	R	L	D	Y	R	I	1	1	1	1	0	0	0	1	0	0	2	0	0	0	0	1	0	0	1	0	0	0	9	0	1007.5	D4GVJ5	D4GVJ5	512	520	yes	yes	2	8.4481e-15	178.6			1	1	538700000	0	0
LDSVDAALR	ARSRPVLIFWADGGRLDSVDAALRDASVAT	WADGGRLDSVDAALRDASVATHSVLGSTVD	R	L	D	L	R	D	2	1	0	2	0	0	0	0	0	0	2	0	0	0	0	1	0	0	0	1	0	0	9	0	958.508	D4GPE9	D4GPE9	52	60	yes	yes	2	2.2523e-09	161.9	1	1			113170000	0	113170000
LDTAPISATITPSGWDVR	ELSERPPAIYTEFIRLDTAPISATITPSGW	APISATITPSGWDVRTRLSDRATLAEFNKD	R	L	D	V	R	T	2	1	0	2	0	0	0	1	0	2	1	0	0	0	2	2	3	1	0	1	0	0	18	0	1898.97	D4GPE9	D4GPE9	97	114	yes	yes	2	1.0492e-09	146.79	1	1			203840000	33261000	170580000
LDVTLPADVYLELR	PAVDALADHGVDTGRLDVTLPADVYLELRR	RLDVTLPADVYLELRRRASLEDTPPGDVVA	R	L	D	L	R	R	1	1	0	2	0	0	1	0	0	0	4	0	0	0	1	0	1	0	1	2	0	0	14	0	1615.88	D4GSA8	D4GSA8	188	201	yes	yes	2;3	2.2886e-06	116.77	1	2			56545000	5250800	51294000
LEAVQDAYDR	TVVVVGVPYPHLSERLEAVQDAYDRVYRRK	HLSERLEAVQDAYDRVYRRKKDAGWRYAVE	R	L	E	D	R	V	2	1	0	2	0	1	1	0	0	0	1	0	0	0	0	0	0	0	1	1	0	0	10	0	1178.56	D4GYN4	D4GYN4	626	635	yes	yes	2	5.3405e-09	159.37				1	0	0	0
LEEMPGEEGYPAYLAAR	STSRWAEAMREISSRLEEMPGEEGYPAYLA	EMPGEEGYPAYLAARLSEFYERAGYFTTVN	R	L	E	A	R	L	3	1	0	0	0	0	4	2	0	0	2	0	1	0	2	0	0	0	2	0	0	0	17	0	1894.88	Q48332	Q48332	351	367	yes	yes	2	9.4397e-36	180.88			1	2	601510000	0	0
LEGELPEWSSAK	GGAYYVEMPEVVNVRLEGELPEWSSAKDVI	NVRLEGELPEWSSAKDVILEMLRRETVKGG	R	L	E	A	K	D	1	0	0	0	0	0	3	1	0	0	2	1	0	0	1	2	0	1	0	0	0	0	12	0	1344.66	D4GTI4	D4GTI4	161	172	yes	yes	2	1.003e-07	140.07	1		1	1	817600000	0	0
LENALTSALEK	PLDAQTKGDQLTKNSLENALTSALEKAKVY	TKNSLENALTSALEKAKVYALDSEYRSDRD	S	L	E	E	K	A	2	0	1	0	0	0	2	0	0	0	3	1	0	0	0	1	1	0	0	0	0	0	11	0	1187.64	D4GQN5;HVO_A0206_Cas8;HVO_A0206_Cas11	D4GQN5	623	633	yes	no	2	9.9236e-08	130.98	1	1	1	2	325370000	70465000	213150000
LENEIQTYR	CQNTEYQQLLDIKIRLENEIQTYRSLLEGE	LDIKIRLENEIQTYRSLLEGEGSSGGGGRG	R	L	E	Y	R	S	0	1	1	0	0	1	2	0	0	1	1	0	0	0	0	0	1	0	1	0	0	0	9	0	1164.58	CON__P02535-1;CON__P13645	CON__P13645	442	450	no	no	2	1.158e-09	187		1	1	1	655660000	0	227130000
LEPFVDDGR	AVAESGGELYGTDSKLEPFVDDGRLVTIDI	YGTDSKLEPFVDDGRLVTIDIDLTGETPNV	K	L	E	G	R	L	0	1	0	2	0	0	1	1	0	0	1	0	0	1	1	0	0	0	0	1	0	0	9	0	1046.5	D4GQN5;HVO_A0206_Cas8	D4GQN5	51	59	yes	no	1;2	1.5244e-30	215.1	5	1	1	14	140000000000	621590000	254230000
LEPPSLAHPLGTDR	LLWPRDPVEQHLVHRLEPPSLAHPLGTDRL	RLEPPSLAHPLGTDRLGRDVLARLLHGARL	R	L	E	D	R	L	1	1	0	1	0	0	1	1	1	0	3	0	0	0	3	1	1	0	0	0	0	0	14	0	1501.79	D4GPI7	D4GPI7	63	76	yes	yes	3	0.0011857	93.823	1	1			78422000	7599500	70822000
LEQEIATYR	QQNQEYKILLDVKTRLEQEIATYRRLLEGE	LDVKTRLEQEIATYRRLLEGEDAHLSSSQF	R	L	E	Y	R	R	1	1	0	0	0	1	2	0	0	1	1	0	0	0	0	0	1	0	1	0	0	0	9	0	1121.57	CON__P02533;CON__P08727;CON__Q61782;CON__P08779;CON__Q9Z2K1;CON__Q3ZAW8;CON__Q04695;CON__P19001	CON__P02533	408	416	no	no	2	1.0321e-21	194.29	1	1	1		54307000	14964000	26560000
LEQQNQVLQTK	SLNNQFASFIDKVRFLEQQNQVLQTKWELL	KVRFLEQQNQVLQTKWELLQQVDTSTRTHN	F	L	E	T	K	W	0	0	1	0	0	4	1	0	0	0	2	1	0	0	0	0	1	0	0	1	0	0	11	0	1327.71	CON__P04264;CON__ENSEMBL:ENSBTAP00000038253;CON__P35908;CON__P35908v2;CON__Q6IFZ6;CON__Q7Z794;CON__Q6NXH9	CON__P04264	201	211	no	no	2	0.0019113	103.55	1	1	1		40119000	12067000	21671000
LESFLDRPLFEAPAR	TDFDTTSLPAIREHRLESFLDRPLFEAPAR	LESFLDRPLFEAPARRAAALAGVLVGQVSW	R	L	E	A	R	R	2	2	0	1	0	0	2	0	0	0	3	0	0	2	2	1	0	0	0	0	0	0	15	1	1759.93	D4GQN5;HVO_A0206_Cas8;HVO_A0206_Cas11	D4GQN5	568	582	yes	no	2;3;4	2.0948e-123	292.73	38	26	27	46	144750000000	22003000000	4308900000
LESFLDRPLFEAPARR	TDFDTTSLPAIREHRLESFLDRPLFEAPAR	ESFLDRPLFEAPARRAAALAGVLVGQVSWH	R	L	E	R	R	A	2	3	0	1	0	0	2	0	0	0	3	0	0	2	2	1	0	0	0	0	0	0	16	2	1916.03	D4GQN5;HVO_A0206_Cas8;HVO_A0206_Cas11	D4GQN5	568	583	yes	no	2;3;4	3.3813e-82	223.72	4	5	5	4	106090000000	11637000000	31819000000
LETWPGIR	ETALTGTEDLQKPVRLETWPGIRMTAFKTG	DLQKPVRLETWPGIRMTAFKTGKTTKDGKV	R	L	E	I	R	M	0	1	0	0	0	0	1	1	0	1	1	0	0	0	1	0	1	1	0	0	0	0	8	0	970.524	D4GZV9	D4GZV9	124	131	yes	yes	2	0.0011505	134.44	1	1			117170000	17075000	100090000
LFDLPADVK	TKPGQFQEYAEEALRLFDLPADVKLGQAHV	AEEALRLFDLPADVKLGQAHVRMRNLPETV	R	L	F	V	K	L	1	0	0	2	0	0	0	0	0	0	2	1	0	1	1	0	0	0	0	1	0	0	9	0	1016.55	D4GZG5	D4GZG5	75	83	yes	yes	2	0.0025645	126.52				1	55913000	0	0
LFEAPARR	PAIREHRLESFLDRPLFEAPARRAAALAGV	ESFLDRPLFEAPARRAAALAGVLVGQVSWH	P	L	F	R	R	A	2	2	0	0	0	0	1	0	0	0	1	0	0	1	1	0	0	0	0	0	0	0	8	1	958.535	D4GQN5;HVO_A0206_Cas8;HVO_A0206_Cas11	D4GQN5	576	583	yes	no	2	0.013292	114.02	1	1			12481000	2521300	9960000
LFETEHLGR	ETERGPVDPDPLLMKLFETEHLGRFSPDDY	DPLLMKLFETEHLGRFSPDDYEGNEPSESV	K	L	F	G	R	F	0	1	0	0	0	0	2	1	1	0	2	0	0	1	0	0	1	0	0	0	0	0	9	0	1100.56	D4GXC8	D4GXC8	627	635	yes	yes	3	0.009105	111.95				1	53210000	0	0
LFNGAVNDFPR	YNVAFSGDIHYEDTRLFNGAVNDFPRVETL	EDTRLFNGAVNDFPRVETLVLESTYGGRND	R	L	F	P	R	V	1	1	2	1	0	0	0	1	0	0	1	0	0	2	1	0	0	0	0	1	0	0	11	0	1248.63	D4GUM1	D4GUM1	361	371	yes	yes	2	6.3495e-06	105.52			1		0	0	0
LFPETVDR	KVYALDSEYRSDRDMLFPETVDRLLETTED	YRSDRDMLFPETVDRLLETTEDMPSAWPIE	M	L	F	D	R	L	0	1	0	1	0	0	1	0	0	0	1	0	0	1	1	0	1	0	0	1	0	0	8	0	975.503	D4GQN5;HVO_A0206_Cas8;HVO_A0206_Cas11	D4GQN5	650	657	yes	no	2	0.00045805	140.98	1	2	1	1	2541200000	171400000	661620000
LFVLSAVSAPDGLLR	VLDHILENAGVDPEKLFVLSAVSAPDGLLR	LFVLSAVSAPDGLLRVDNEFPEVDLLTVAI	K	L	F	L	R	V	2	1	0	1	0	0	0	1	0	0	4	0	0	1	1	2	0	0	0	2	0	0	15	0	1556.89	D4GY62	D4GY62	172	186	yes	yes	2	0.0001136	103.22	1	1			50218000	13008000	37210000
LGDANLTEVETEVGLSK	KATTTSGRVLDALSKLGDANLTEVETEVGL	DANLTEVETEVGLSKSSVHNHLETLRQLGF	K	L	G	S	K	S	1	0	1	1	0	0	3	2	0	0	3	1	0	0	0	1	2	0	0	2	0	0	17	0	1773.9	D4GQU3	D4GQU3	25	41	yes	yes	2	0.0027737	89.959	1				27663000	27663000	0
LGDDGFDHDLK	DGVDHGVDATVVVDRLGDDGFDHDLKGNQH	VVDRLGDDGFDHDLKGNQHDWDDLLDEHAG	R	L	G	L	K	G	0	0	0	4	0	0	0	2	1	0	2	1	0	1	0	0	0	0	0	0	0	0	11	0	1230.55	D4GUW1;D4GQI5	D4GUW1	227	237	yes	no	3	0.12399	52.693			1		35158000	0	0
LGEHNIDVLEGNEQFINAAK	VVSAAHCYKSRIQVRLGEHNIDVLEGNEQF	IDVLEGNEQFINAAKIITHPNFNGNTLDND	R	L	G	A	K	I	2	0	3	1	0	1	3	2	1	2	2	1	0	1	0	0	0	0	0	1	0	0	20	0	2210.1	CON__P00761	CON__P00761	58	77	yes	yes	3	4.2057e-10	113.81	1	1			54772000	0	54772000
LGGGFGGGSR	YSYGGGSGGGFSASSLGGGFGGGSRGFGGA	FSASSLGGGFGGGSRGFGGASGGGYSSSGG	S	L	G	S	R	G	0	1	0	0	0	0	0	6	0	0	1	0	0	1	0	1	0	0	0	0	0	0	10	0	863.425	CON__P35527	CON__P35527	86	95	yes	yes	2	0.008451	89.355			1		7813300	0	0
LGGVSGDLLGATNELAR	GPVVALLVRSWGRARLGGVSGDLLGATNEL	GVSGDLLGATNELARAAAVHAGVVTWTLS_	R	L	G	A	R	A	2	1	1	1	0	0	1	4	0	0	4	0	0	0	0	1	1	0	0	1	0	0	17	0	1641.87	D4GSI3	D4GSI3	224	240	yes	yes	2	7.7473e-05	89.663	1	1			65733000	10483000	55249000
LGIEPPQGVLLHGPPGTGK	EMVELPMKHPQIFKKLGIEPPQGVLLHGPP	PPQGVLLHGPPGTGKTLLARAVANETSASF	K	L	G	G	K	T	0	0	0	0	0	1	1	5	1	1	3	1	0	0	4	0	1	0	0	1	0	0	19	0	1866.04	D4GWM8	D4GWM8	218	236	yes	yes	3	1.799e-08	101.92				1	0	0	0
LGLFLITQDPQDIADPVFK	IQKFTEAAKQGRKERLGLFLITQDPQDIAD	LITQDPQDIADPVFKQVNTKVVLNLGDEDA	R	L	G	F	K	Q	1	0	0	3	0	2	0	1	0	2	3	1	0	2	2	0	1	0	0	1	0	0	19	0	2129.14	D4GWL5	D4GWL5	578	596	yes	yes	2;3	0.02367	73.466				2	169710000	0	0
LGLRPTDHFVDVGSCTGSVTIEAAR	AGPTKPEVRAVTLDKLGLRPTDHFVDVGSC	DVGSCTGSVTIEAARRVERVTAVERKPDRL	K	L	G	A	R	R	2	2	0	2	1	0	1	3	1	1	2	0	0	1	1	2	3	0	0	3	0	0	25	1	2657.32	D4GP64	D4GP64	27	51	yes	yes	3;4	1.5965e-29	143.74	1	2			599640000	14126000	585510000
LGPALLVGADVGAR	LVGSNSKRLLIGCAFLGPALLVGADVGARL	FLGPALLVGADVGARLALSPIQLPVGIITG	F	L	G	A	R	L	3	1	0	1	0	0	0	3	0	0	3	0	0	0	1	0	0	0	0	2	0	0	14	0	1307.76	D4GPJ8	D4GPJ8	322	335	yes	yes	2	0.067217	63.408		1			0	0	0
LGPLNPEIAILGDQMLMADR	ILPDWYLYWSFGLLKLGPLNPEIAILGDQM	PEIAILGDQMLMADRTYGVLANGVVVGFIA	K	L	G	D	R	T	2	1	1	2	0	1	1	2	0	2	4	0	2	0	2	0	0	0	0	0	0	0	20	0	2166.12	D4GUI1	D4GUI1	130	149	yes	yes	3	2.0941e-07	97.271		3			88494000	0	88494000
LGTEFLEFQR	DDVDMQVQPASVDLRLGTEFLEFQRTNISC	SVDLRLGTEFLEFQRTNISCIHPNRESEVS	R	L	G	Q	R	T	0	1	0	0	0	1	2	1	0	0	2	0	0	2	0	0	1	0	0	0	0	0	10	0	1238.63	D4GSS1	D4GSS1	38	47	yes	yes	2	1.8893e-10	171.73	1	1			242590000	64192000	178400000
LIAGVPLDASMLFDEYLR	GDDEDDDFRRVVDHRLIAGVPLDASMLFDE	GVPLDASMLFDEYLRRYHDESEGGDLPPHQ	R	L	I	L	R	R	2	1	0	2	0	0	1	1	0	1	4	0	1	1	1	1	0	0	1	1	0	0	18	0	2022.05	D4GQN5;HVO_A0206_Cas8	D4GQN5	483	500	yes	no	2;3	8.9535e-42	234.92	8	3	20	25	161930000000	3.2859e+09	594680000
LIAGVPLDASMLFDEYLRR	GDDEDDDFRRVVDHRLIAGVPLDASMLFDE	VPLDASMLFDEYLRRYHDESEGGDLPPHQI	R	L	I	R	R	Y	2	2	0	2	0	0	1	1	0	1	4	0	1	1	1	1	0	0	1	1	0	0	19	1	2178.15	D4GQN5;HVO_A0206_Cas8	D4GQN5	483	501	yes	no	2;3;4	2.6081e-53	177.58	1	1	4	10	34265000000	47960000	25994000
LIEVINETYDR	GRNDYQTDQQDSEERLIEVINETYDRGGKV	SEERLIEVINETYDRGGKVVIPAFAVGRSQ	R	L	I	D	R	G	0	1	1	1	0	0	2	0	0	2	1	0	0	0	0	0	1	0	1	1	0	0	11	0	1363.7	D4GUM1	D4GUM1	398	408	yes	yes	2	3.1977e-08	157.59			1	1	379330000	0	0
LIGALTPFIR	AVYTAWKRRYGLERRLIGALTPFIRTIARY	GLERRLIGALTPFIRTIARYVPRVSVPTND	R	L	I	I	R	T	1	1	0	0	0	0	0	1	0	2	2	0	0	1	1	0	1	0	0	0	0	0	10	0	1099.68	D4GSW2	D4GSW2	186	195	yes	yes	2	0.0020333	119.27	1	1			25746000	5734700	20011000
LINALSELEAQYDGSVR	DTAVRTSKSGYLQRRLINALSELEAQYDGS	NALSELEAQYDGSVRDTSGTIVQFEFGEDG	R	L	I	V	R	D	2	1	1	1	0	1	2	1	0	1	3	0	0	0	0	2	0	0	1	1	0	0	17	0	1876.95	D4GZX6	D4GZX6	880	896	yes	yes	3	0.043228	51.606		1			7590400	0	7590400
LITEVHDDPDAPR	DGMCASVPVQLALERLITEVHDDPDAPRHL	ERLITEVHDDPDAPRHLFKRLPSKAPFYEM	R	L	I	P	R	H	1	1	0	3	0	0	1	0	1	1	1	0	0	0	2	0	1	0	0	1	0	0	13	0	1476.72	D4GVJ5	D4GVJ5	280	292	yes	yes	3	6.5908e-06	118.61			1	1	202520000	0	0
LIVTQTMK	______________________________	______________________________	-	L	I	M	K	G	0	0	0	0	0	1	0	0	0	1	1	1	1	0	0	0	2	0	0	1	0	0	8	0	932.536	CON__P02754	CON__P02754	1	8	yes	yes	2	0.12537	80.229	1				5306800	5306800	0
LKECCEKPLLEK	LAKYICENQDSISSKLKECCEKPLLEKSHC	SSKLKECCEKPLLEKSHCIAEVENDEMPAD	K	L	K	E	K	S	0	0	0	0	2	0	3	0	0	0	3	3	0	0	1	0	0	0	0	0	0	0	12	2	1545.79	CON__P02768-1	CON__P02768-1	299	310	yes	yes	2;3;4	4.5936e-15	175.48	3	2	1	2	1177600000	320950000	303340000
LKEMQMYDPEK	QKGPWYPDSDWTSPKLKEMQMYDPEKAKKE	TSPKLKEMQMYDPEKAKKELELAGNPDGFE	K	L	K	E	K	A	0	0	0	1	0	1	2	0	0	0	1	2	2	0	1	0	0	0	1	0	0	0	11	1	1410.65	D4GUS3	D4GUS3	366	376	yes	yes	2	0.00078952	110.88				2	212100000	0	0
LKGEVDAYAR	RTPDGLDTARARLRRLKGEVDAYARTRVSR	ARLRRLKGEVDAYARTRVSRSVYELRNACV	R	L	K	A	R	T	2	1	0	1	0	0	1	1	0	0	1	1	0	0	0	0	0	0	1	1	0	0	10	1	1120.59	D4GU13	D4GU13	465	474	yes	yes	2;3	0.0016088	122.19			1	2	376980000	0	0
LKYENEVALR	LLQIDNARLAADDFRLKYENEVALRQSVEA	ADDFRLKYENEVALRQSVEADINGLRRVLD	R	L	K	L	R	Q	1	1	1	0	0	0	2	0	0	0	2	1	0	0	0	0	0	0	1	1	0	0	10	1	1233.67	CON__P13645	CON__P13645	236	245	yes	yes	2;3	9.4903e-16	182.46	2	2	2	1	1418900000	276720000	526140000
LLADLNSR	QSHPLSVFPAEVRKRLLADLNSRNGDHIPV	PAEVRKRLLADLNSRNGDHIPVDVDEDLDP	R	L	L	S	R	N	1	1	1	1	0	0	0	0	0	0	3	0	0	0	0	1	0	0	0	0	0	0	8	0	900.503	D4GXC8	D4GXC8	189	196	yes	yes	2	4.2014e-16	186.43				1	0	0	0
LLEEIANGEELGDTTTLR	TPELPKTRSGKIMRRLLEEIANGEELGDTT	EIANGEELGDTTTLRNPEVVESIQRQVESE	R	L	L	L	R	N	1	1	1	1	0	0	4	2	0	1	4	0	0	0	0	0	3	0	0	0	0	0	18	0	1973	D4GUW1	D4GUW1	630	647	yes	yes	2	1.4621e-17	142.57			1		20829000	0	0
LLEGEDAHLSSQQASGQSYSSR	DVKTRLEQEIATYRRLLEGEDAHLSSQQAS	HLSSQQASGQSYSSREVFTSSSSSSSRQTR	R	L	L	S	R	E	2	1	0	1	0	3	2	2	1	0	3	0	0	0	0	6	0	0	1	0	0	0	22	0	2349.08	CON__P08779	CON__P08779	420	441	yes	yes	3	0.069068	45.369	1				18568000	18568000	0
LLEGEDAHLSSSQFSSGSQSSR	DVKTRLEQEIATYRRLLEGEDAHLSSSQFS	HLSSSQFSSGSQSSRDVTSSSRQIRTKVMD	R	L	L	S	R	D	1	1	0	1	0	2	2	2	1	0	3	0	0	1	0	8	0	0	0	0	0	0	22	0	2308.06	CON__P02533;CON__Q61782	CON__P02533	418	439	yes	no	3	0.13715	37.458	1				45622000	45622000	0
LLEGEECR	NVKLALDVEIATYRKLLEGEECRMSGDLSS	EIATYRKLLEGEECRMSGDLSSNVTVSVTS	K	L	L	C	R	M	0	1	0	0	1	0	3	1	0	0	2	0	0	0	0	0	0	0	0	0	0	0	8	0	1004.46	CON__P02538;CON__O95678;CON__P07744;CON__REFSEQ:XP_932229;CON__P04259;CON__P48668;CON__P13647;CON__P35908;CON__P35908v2;CON__Q01546;CON__Q6NXH9;CON__Q8N1N4-2;CON__Q7RTT2	CON__P35908	489	496	no	no	2	0.027102	104.21			1	1	53524000	0	0
LLEGEESR	NTKLALDLEIATYRTLLEGEESRMSGECAP	EIATYRTLLEGEESRMSGECAPNVSVSVST	T	L	L	S	R	M	0	1	0	0	0	0	3	1	0	0	2	0	0	0	0	1	0	0	0	0	0	0	8	0	931.461	CON__P04264;CON__Q9H552;CON__ENSEMBL:ENSBTAP00000038253;CON__Q6IFZ6;CON__Q7Z794	CON__P04264	485	492	no	no	2	0.13056	61.962	1				0	0	0
LLELATEDFEESRK	LNPERGGFAPYDNWSLLELATEDFEESRKF	SLLELATEDFEESRKFGFYRIVGHQFTDSA	S	L	L	R	K	F	1	1	0	1	0	0	4	0	0	0	3	1	0	1	0	1	1	0	0	0	0	0	14	1	1678.84	D4GQN5;HVO_A0206_Cas8	D4GQN5	435	448	yes	no	3	0.00056286	122.46			1	1	366320000	0	0
LLEPGINFIPPFVSR	AYEKKALTVFGEFRRLLEPGINFIPPFVSR	LLEPGINFIPPFVSRTYAFDMRTQTLDVPR	R	L	L	S	R	T	0	1	1	0	0	0	1	1	0	2	2	0	0	2	3	1	0	0	0	1	0	0	15	0	1697.95	D4GUA4	D4GUA4	53	67	yes	yes	2	0.0049564	75.695	1	1			32797000	7679100	25118000
LLESGLDAAMNK	LVLSVGYLMRTTAGRLLESGLDAAMNKVPL	AGRLLESGLDAAMNKVPLVRIVYNASKLAV	R	L	L	N	K	V	2	0	1	1	0	0	1	1	0	0	3	1	1	0	0	1	0	0	0	0	0	0	12	0	1260.64	D4GZV9	D4GZV9	82	93	yes	yes	2	0.0022589	110.14	1	1			69320000	9959100	59361000
LLETTEDMPSAWPIEK	YRSDRDMLFPETVDRLLETTEDMPSAWPIE	LETTEDMPSAWPIEKRELQFCYVLGHAHGR	R	L	L	E	K	R	1	0	0	1	0	0	3	0	0	1	2	1	1	0	2	1	2	1	0	0	0	0	16	0	1858.9	D4GQN5;HVO_A0206_Cas8;HVO_A0206_Cas11	D4GQN5	658	673	yes	no	2;3	7.7812e-27	164.04	26	26	15	17	307130000000	79727000000	66597000000
LLETTEDMPSAWPIEKR	YRSDRDMLFPETVDRLLETTEDMPSAWPIE	ETTEDMPSAWPIEKRELQFCYVLGHAHGRR	R	L	L	K	R	E	1	1	0	1	0	0	3	0	0	1	2	1	1	0	2	1	2	1	0	0	0	0	17	1	2015	D4GQN5;HVO_A0206_Cas8;HVO_A0206_Cas11	D4GQN5	658	674	yes	no	2;3;4	6.1281e-67	225.13	5	6	4	4	61784000000	6.3429e+09	20836000000
LLGTVGEPIDPR	WDTSLPASRDLSSLRLLGTVGEPIDPRAWH	SLRLLGTVGEPIDPRAWHWYYEHIGNGNCP	R	L	L	P	R	A	0	1	0	1	0	0	1	2	0	1	2	0	0	0	2	0	1	0	0	1	0	0	12	0	1265.7	D4GQI7	D4GQI7	386	397	yes	yes	2	1.0582e-09	148.94			1	1	390930000	0	0
LLGTVGEPINPR	WGSRFPEQHDLSSLRLLGTVGEPINPRAWK	SLRLLGTVGEPINPRAWKWYYKHIGNEDCP	R	L	L	P	R	A	0	1	1	0	0	0	1	2	0	1	2	0	0	0	2	0	1	0	0	1	0	0	12	0	1264.71	D4GUW1;D4GQI5	D4GUW1	389	400	yes	no	2	2.2629e-36	207.68			1	1	1.0564e+09	0	0
LLGVLRDELESLR	LVNAFGTAGLVDERRLLGVLRDELESLREY	RRLLGVLRDELESLREYDRPSSSLLDDLLT	R	L	L	L	R	E	0	2	0	1	0	0	2	1	0	0	5	0	0	0	0	1	0	0	0	1	0	0	13	1	1511.87	D4GP46	D4GP46	520	532	yes	yes	3	0.0022461	91.914			1		5860200	0	0
LLLDEMVALGVRPR	DEDNIHEIEISYAFKLLLDEMVALGVRPRI	KLLLDEMVALGVRPRIELKDAV________	K	L	L	P	R	I	1	2	0	1	0	0	1	1	0	0	4	0	1	0	1	0	0	0	0	2	0	0	14	1	1580.91	D4GZX5	D4GZX5	589	602	yes	yes	3	1.995e-37	186.91				1	0	0	0
LLLGPVGSGK	VKSGARGLGPEKRIKLLLGPVGSGKSHFDW	EKRIKLLLGPVGSGKSHFDWISRRYFEDYT	K	L	L	G	K	S	0	0	0	0	0	0	0	3	0	0	3	1	0	0	1	1	0	0	0	1	0	0	10	0	939.575	D4GXC9	D4GXC9	116	125	yes	yes	2	0.008824	83.948			1		8754600	0	0
LLLSNTEEPAELLGLATTFNR	GEVTVEPEVDIIANRLLLSNTEEPAELLGL	EEPAELLGLATTFNRIRPMLNEPDAVLAAI	R	L	L	N	R	I	2	1	2	0	0	0	3	1	0	0	6	0	0	1	1	1	3	0	0	0	0	0	21	0	2301.22	D4GX49	D4GX49	65	85	yes	yes	2;3	6.9e-158	228.3			2	2	663270000	0	0
LLNISAAYWR	KGPHVESTGEIGAVKLLNISAAYWRGDEDN	IGAVKLLNISAAYWRGDEDNDTLTRVYGTA	K	L	L	W	R	G	2	1	1	0	0	0	0	0	0	1	2	0	0	0	0	1	0	1	1	0	0	0	10	0	1205.66	D4GZP8	D4GZP8	197	206	yes	yes	2	1.1738e-13	173.23			1	1	277280000	0	0
LLPPDESLPTVITVR	KGSDTLEALEEAIKALLPPDESLPTVITVR	LLPPDESLPTVITVRLRLDAGRLSHGEESG	A	L	L	V	R	L	0	1	0	1	0	0	1	0	0	1	3	0	0	0	3	1	2	0	0	2	0	0	15	0	1648.94	D4GQN5;HVO_A0206_Cas8	D4GQN5	175	189	yes	no	2;3	1.8417e-08	125.97			2	2	341520000	0	0
LLQPLNVEIDPEIQK	VCPPGGIQEVTINQSLLQPLNVEIDPEIQK	LLQPLNVEIDPEIQKVKSREREQIKSLNNQ	S	L	L	Q	K	V	0	0	1	1	0	2	2	0	0	2	3	1	0	0	2	0	0	0	0	1	0	0	15	0	1747.97	CON__P04264;CON__ENSEMBL:ENSBTAP00000038253	CON__P04264	161	175	no	no	2	0.0066004	91.313	1	1			56893000	19094000	37799000
LLRDYQELMNTK	DLEDALQQAKEDLARLLRDYQELMNTKLAL	LARLLRDYQELMNTKLALDLEIATYRTLLE	R	L	L	T	K	L	0	1	1	1	0	1	1	0	0	0	3	1	1	0	0	0	1	0	1	0	0	0	12	1	1522.78	CON__P04264;CON__ENSEMBL:ENSBTAP00000038253	CON__P04264	461	472	no	no	3	0.0041569	87.026	1	1			26279000	13942000	12337000
LLTGDDVTAGSR	AGAHVLDGEAENFYRLLTGDDVTAGSRTDA	FYRLLTGDDVTAGSRTDARNTLRERGVDVE	R	L	L	S	R	T	1	1	0	2	0	0	0	2	0	0	2	0	0	0	0	1	2	0	0	1	0	0	12	0	1203.61	D4GVA7	D4GVA7	82	93	yes	yes	2	1.0794e-07	132.88	1	1			0	0	0
LLYQEPVLGPVR	KAVPYPQRDMPIQAFLLYQEPVLGPVRGPF	QAFLLYQEPVLGPVRGPFPIIV________	F	L	L	V	R	G	0	1	0	0	0	1	1	1	0	0	3	0	0	0	2	0	0	0	1	2	0	0	12	0	1382.79	CON__P02666	CON__P02666	191	202	yes	yes	2	6.8425e-14	166.07		1			337970000	0	337970000
LMTGYALAQTK	GFWNLLSFGMQMTLILMTGYALAQTKPVDW	MTLILMTGYALAQTKPVDWLLTRLAGVPNT	I	L	M	T	K	P	2	0	0	0	0	1	0	1	0	0	2	1	1	0	0	0	2	0	1	0	0	0	11	0	1195.63	D4GYM1	D4GYM1	80	90	yes	yes	2;3	7.5049e-07	126.41	1	3		1	39552000	0	0
LNDLEDALQQAK	AEQRGENALKDAKNKLNDLEDALQQAKEDL	KNKLNDLEDALQQAKEDLARLLRDYQELMN	K	L	N	A	K	E	2	0	1	2	0	2	1	0	0	0	3	1	0	0	0	0	0	0	0	0	0	0	12	0	1356.69	CON__P04264	CON__P04264	444	455	yes	yes	2	2.2226e-14	172.88			1	1	1262500000	0	0
LNDLEDALQQAKEDLAR	AEQRGENALKDAKNKLNDLEDALQQAKEDL	DLEDALQQAKEDLARLLRDYQELMNTKLAL	K	L	N	A	R	L	3	1	1	3	0	2	2	0	0	0	4	1	0	0	0	0	0	0	0	0	0	0	17	1	1940.98	CON__P04264	CON__P04264	444	460	yes	yes	3	7.9882e-20	156.5	1		1		53705000	20164000	0
LNLSQPFGTLNWWLTR	PFVEDTEIVGDRTLRLNLSQPFGTLNWWLT	NLSQPFGTLNWWLTRGLEGIVPEGSRGDTA	R	L	N	T	R	G	0	1	2	0	0	1	0	1	0	0	4	0	0	1	1	1	2	2	0	0	0	0	16	0	1945.02	D4GUS3	D4GUS3	172	187	yes	yes	2;3	5.3784e-55	245.69				2	440940000	0	0
LPFVEDTEIVGDR	DWILNPDNKSPVKSRLPFVEDTEIVGDRTL	SRLPFVEDTEIVGDRTLRLNLSQPFGTLNW	R	L	P	D	R	T	0	1	0	2	0	0	2	1	0	1	1	0	0	1	1	0	1	0	0	2	0	0	13	0	1488.75	D4GUS3	D4GUS3	156	168	yes	yes	2	2.5033e-64	242.49			1	1	323890000	0	0
LPIFSASGLPHNDLALQIAR	VSAIDGMNTLVRGQKLPIFSASGLPHNDLA	ASGLPHNDLALQIARQATVPEDEESGEESE	K	L	P	A	R	Q	3	1	1	1	0	1	0	1	1	2	4	0	0	1	2	2	0	0	0	0	0	0	20	0	2132.17	Q48333	Q48333	145	164	yes	yes	3	0.00060484	70.335	1	1			45847000	10450000	35397000
LPLTDVAAAVPDVTLR	______________________________	PLTDVAAAVPDVTLRVENTLTSARSRPVLI	R	L	P	L	R	V	3	1	0	2	0	0	0	0	0	0	3	0	0	0	2	0	2	0	0	3	0	0	16	0	1649.94	D4GPE9	D4GPE9	14	29	yes	yes	2;3	1.7805e-08	114.82	2	2			318260000	78028000	240230000
LPPDESLPTVITVR	GSDTLEALEEAIKALLPPDESLPTVITVRL	LLPPDESLPTVITVRLRLDAGRLSHGEESG	L	L	P	V	R	L	0	1	0	1	0	0	1	0	0	1	2	0	0	0	3	1	2	0	0	2	0	0	14	0	1535.86	D4GQN5;HVO_A0206_Cas8	D4GQN5	176	189	yes	no	2;3	4.1257e-16	150.94			2		66295000	0	0
LPPEVDPNAQEGNK	DWYDVPFQWNVEEVRLPPEVDPNAQEGNKY	RLPPEVDPNAQEGNKYTPTWPSDDDRIDIP	R	L	P	N	K	Y	1	0	2	1	0	1	2	1	0	0	1	1	0	0	3	0	0	0	0	1	0	0	14	0	1506.73	D4GRV6	D4GRV6	160	173	yes	yes	2	0.00010384	110.52				1	150090000	0	0
LPPHQIVAQQLVHLETLSR	DEYLRRYHDESEGGDLPPHQIVAQQLVHLE	QIVAQQLVHLETLSRAGLLNGLDVPIEPPT	D	L	P	S	R	A	1	1	0	0	0	3	1	0	2	1	4	0	0	0	2	1	1	0	0	2	0	0	19	0	2178.23	D4GQN5;HVO_A0206_Cas8	D4GQN5	511	529	yes	no	2;3;4	1.9322e-53	227.42			4	3	6.6639e+09	0	0
LPPNVVEESAR	LCPSGAKVSESLSLKLPPNVVEESARASFS	LSLKLPPNVVEESARASFSVLGDILGSAMR	K	L	P	A	R	A	1	1	1	0	0	0	2	0	0	0	1	0	0	0	2	1	0	0	0	2	0	0	11	0	1209.64	CON__ENSEMBL:ENSBTAP00000024146	CON__ENSEMBL:ENSBTAP00000024146	939	949	yes	yes	2	0.00046322	105.4	1		1		7656100	7656100	0
LPSNVLNVVNR	DAERDNDEILPNSYRLPSNVLNVVNREIRH	NSYRLPSNVLNVVNREIRHIDKRQEKDLKP	R	L	P	N	R	E	0	1	3	0	0	0	0	0	0	0	2	0	0	0	1	1	0	0	0	3	0	0	11	0	1223.7	D4GRV6	D4GRV6	289	299	yes	yes	2	1.1254e-17	181.69			1	1	440110000	0	0
LPTVITVR	ALEEAIKALLPPDESLPTVITVRLRLDAGR	LLPPDESLPTVITVRLRLDAGRLSHGEESG	S	L	P	V	R	L	0	1	0	0	0	0	0	0	0	1	1	0	0	0	1	0	2	0	0	2	0	0	8	0	897.565	D4GQN5;HVO_A0206_Cas8	D4GQN5	182	189	yes	no	2	2.0191e-14	181.49			1	1	252640000	0	0
LQGEIAHVK	EIKIEISELNRVIQRLQGEIAHVKKQCKNV	NRVIQRLQGEIAHVKKQCKNVQDAIADAEQ	R	L	Q	V	K	K	1	0	0	0	0	1	1	1	1	1	1	1	0	0	0	0	0	0	0	1	0	0	9	0	993.561	CON__P35908;CON__P35908v2	CON__P35908	412	420	yes	no	2	0.02719	89.401	1		1	1	275080000	24681000	0
LQGEIAHVKK	EIKIEISELNRVIQRLQGEIAHVKKQCKNV	RVIQRLQGEIAHVKKQCKNVQDAIADAEQR	R	L	Q	K	K	Q	1	0	0	0	0	1	1	1	1	1	1	2	0	0	0	0	0	0	0	1	0	0	10	1	1121.66	CON__P35908;CON__P35908v2	CON__P35908	412	421	yes	no	2	0.082933	58.596	1	1			13661000	5295700	8365200
LQIDPSIQR	IQEVTVNQSLLTPLNLQIDPSIQRVRTEER	LLTPLNLQIDPSIQRVRTEEREQIKTLNNK	N	L	Q	Q	R	V	0	1	0	1	0	2	0	0	0	2	1	0	0	0	1	1	0	0	0	0	0	0	9	0	1068.59	CON__P13647	CON__P13647	155	163	yes	yes	2	0.031379	85.064		1	1		57210000	0	20640000
LQPLNVEIDPEIQK	CPPGGIQEVTINQSLLQPLNVEIDPEIQKV	LLQPLNVEIDPEIQKVKSREREQIKSLNNQ	L	L	Q	Q	K	V	0	0	1	1	0	2	2	0	0	2	2	1	0	0	2	0	0	0	0	1	0	0	14	0	1634.89	CON__P04264;CON__ENSEMBL:ENSBTAP00000038253	CON__P04264	162	175	no	no	2	0.064807	55.452	1				8454900	8454900	0
LQQSISDAEQR	RLRSEIDNVKKQISNLQQSISDAEQRGENA	QISNLQQSISDAEQRGENALKDAKNKLNDL	N	L	Q	Q	R	G	1	1	0	1	0	3	1	0	0	1	1	0	0	0	0	2	0	0	0	0	0	0	11	0	1273.63	CON__P04264	CON__P04264	422	432	yes	yes	2	0.0032327	96.331			1		3167500	0	0
LQTTSDGGITNKPAEEVLSDR	LAYLNGNGSVISTYRLQTTSDGGITNKPAE	GGITNKPAEEVLSDRVRKEVVHEIGHTLGL	R	L	Q	D	R	V	1	1	1	2	0	1	2	2	0	1	2	1	0	0	1	2	3	0	0	1	0	0	21	1	2230.11	D4GRX0	D4GRX0	103	123	yes	yes	3	7.0451e-23	134.07		1			42512000	0	42512000
LQYELNDFR	RILPISDDQIGYAKKLQYELNDFRVDIEDR	IGYAKKLQYELNDFRVDIEDRSWTLGRKIR	K	L	Q	F	R	V	0	1	1	1	0	1	1	0	0	0	2	0	0	1	0	0	0	0	1	0	0	0	9	0	1196.58	D4GZP8	D4GZP8	557	565	yes	yes	2	0.00056058	138.54			1	1	69922000	0	0
LRDDLEDVAR	PEPVEPLVEWSAFEKLRDDLEDVARLLRRT	SAFEKLRDDLEDVARLLRRTVLEGRPIRVR	K	L	R	A	R	L	1	2	0	3	0	0	1	0	0	0	2	0	0	0	0	0	0	0	0	1	0	0	10	1	1200.61	D4GVJ5	D4GVJ5	235	244	yes	yes	2;3	5.3758e-23	223.31			2	2	474720000	0	0
LRDTELSYR	______________________________	TTTIDRLRDTELSYRATLVGGAVSVFLLIA	R	L	R	Y	R	A	0	2	0	1	0	0	1	0	0	0	2	0	0	0	0	1	1	0	1	0	0	0	9	1	1151.59	D4GXX0	D4GXX0	9	17	yes	yes	2	8.7743e-06	150.35		1			8224600	0	8224600
LRDVETTQVAFR	AYLITHALAKDTLSRLRDVETTQVAFRKGL	LSRLRDVETTQVAFRKGLVKLGRICGYEII	R	L	R	F	R	K	1	2	0	1	0	1	1	0	0	0	1	0	0	1	0	0	2	0	0	2	0	0	12	1	1433.76	D4GY62	D4GY62	24	35	yes	yes	2;3	1.0443e-13	140.63	1	2			92935000	17113000	75823000
LREAQASTDEQEQK	AEGDFSNGHEWYVSKLREAQASTDEQEQKE	KLREAQASTDEQEQKEIVWELEEYLVEHGI	K	L	R	Q	K	E	2	1	0	1	0	3	3	0	0	0	1	1	0	0	0	1	1	0	0	0	0	0	14	1	1631.78	D4GUS3	D4GUS3	509	522	yes	yes	2	0.027031	79.82				1	21973000	0	0
LRLDAGRLSHGEESGPR	LLPPDESLPTVITVRLRLDAGRLSHGEESG	LDAGRLSHGEESGPRWFWPAELDVLEEAMK	R	L	R	P	R	W	1	3	0	1	0	0	2	3	1	0	3	0	0	0	1	2	0	0	0	0	0	0	17	2	1848.96	D4GQN5;HVO_A0206_Cas8	D4GQN5	190	206	yes	no	2;3;4;5	6.1477e-45	248.67	2	1	2	4	8.1448e+09	185580000	52823000
LRQDQSWR	PIGVFSVKHPDAQPGLRQDQSWRNYPVGAD	HPDAQPGLRQDQSWRNYPVGADTAMLFSKG	G	L	R	W	R	N	0	2	0	1	0	2	0	0	0	0	1	0	0	0	0	1	0	1	0	0	0	0	8	1	1087.55	D4GQN5;HVO_A0206_Cas8	D4GQN5	277	284	yes	no	2;3	7.6719e-15	187.8			2	2	258880000	0	0
LRSEIDHVKK	NTKQEIAEINRMIQRLRSEIDHVKKQCASL	RMIQRLRSEIDHVKKQCASLQAAIADAEQR	R	L	R	K	K	Q	0	1	0	1	0	0	1	0	1	1	1	2	0	0	0	1	0	0	0	1	0	0	10	2	1223.7	CON__P02538;CON__P04259;CON__P48668	CON__P48668	391	400	no	no	3	0.01623	76.228	1		1		5299900	3204200	0
LRSEIDNVK	NSKIEISELNRVIQRLRSEIDNVKKQISNL	NRVIQRLRSEIDNVKKQISNLQQSISDAEQ	R	L	R	V	K	K	0	1	1	1	0	0	1	0	0	1	1	1	0	0	0	1	0	0	0	1	0	0	9	1	1072.59	CON__P04264	CON__P04264	408	416	no	no	2;3	0.010806	109.48	1	2	1	2	308380000	11410000	77151000
LRSEIDNVKK	NSKIEISELNRVIQRLRSEIDNVKKQISNL	RVIQRLRSEIDNVKKQISNLQQSISDAEQR	R	L	R	K	K	Q	0	1	1	1	0	0	1	0	0	1	1	2	0	0	0	1	0	0	0	1	0	0	10	2	1200.68	CON__P04264	CON__P04264	408	417	no	no	2;3	9.004e-32	209.21	2	2	2	2	963590000	146590000	345610000
LSDFTLSR	PATSDILKFRSNIERLSDFTLSRVDETFAQ	FRSNIERLSDFTLSRVDETFAQRAKEAGSG	R	L	S	S	R	V	0	1	0	1	0	0	0	0	0	0	2	0	0	1	0	2	1	0	0	0	0	0	8	0	937.487	D4GTI4	D4GTI4	503	510	yes	yes	2	1.1067e-14	186.09			1	1	1.0573e+09	0	0
LSFSMNAVDR	RMVGWMTRPTPKFAKLSFSMNAVDRGATMD	PKFAKLSFSMNAVDRGATMDKIESALNPKD	K	L	S	D	R	G	1	1	1	1	0	0	0	0	0	0	1	0	1	1	0	2	0	0	0	1	0	0	10	0	1138.54	D4GR24	D4GR24	148	157	yes	yes	2	0.00076239	128		1			88304000	0	88304000
LSGGLGAGSCR	GSSGLGGGSSRTSCRLSGGLGAGSCRLGSA	TSCRLSGGLGAGSCRLGSAGGLGSTLGGSS	R	L	S	C	R	L	1	1	0	0	1	0	0	4	0	0	2	0	0	0	0	2	0	0	0	0	0	0	11	0	1033.5	CON__Q04695	CON__Q04695	31	41	yes	yes	2	0.044065	62.005		1			0	0	0
LSHGEESGPR	LPTVITVRLRLDAGRLSHGEESGPRWFWPA	LDAGRLSHGEESGPRWFWPAELDVLEEAMK	R	L	S	P	R	W	0	1	0	0	0	0	2	2	1	0	1	0	0	0	1	2	0	0	0	0	0	0	10	0	1067.5	D4GQN5;HVO_A0206_Cas8	D4GQN5	197	206	yes	no	2;3	1.5709e-15	176.43			2	6	1.0533e+09	0	0
LSQDDADAALAR	DKIEWSLNKLAEKDRLSQDDADAALARVST	KDRLSQDDADAALARVSTAVDLGEAVADAD	R	L	S	A	R	V	4	1	0	3	0	1	0	0	0	0	2	0	0	0	0	1	0	0	0	0	0	0	12	0	1244.6	D4GX56	D4GX56	62	73	yes	yes	2	0.03123	63.283			1		0	0	0
LSQFRDDGSAVR	KYYGIHTSCRKSAEVLSQFRDDGSAVRAET	AEVLSQFRDDGSAVRAETCTHYTTLTDDVF	V	L	S	V	R	A	1	2	0	2	0	1	0	1	0	0	1	0	0	1	0	2	0	0	0	1	0	0	12	1	1349.67	D4GQY1	D4GQY1	253	264	yes	yes	2;3	0.0030073	91.867			2	2	2224100000	0	0
LSQRFPKAEFAEVSKLVTDLTK	QKFGERAFKAWAVARLSQRFPKAEFAEVSK	AEFAEVSKLVTDLTKVHTECCHGDLLECAD	R	L	S	T	K	V	2	1	0	1	0	1	2	0	0	0	3	3	0	2	1	2	2	0	0	2	0	0	22	3	2506.38	CON__P02768-1	CON__P02768-1	243	264	yes	yes	4	1.1939e-17	114.92		1		1	72340000	0	15505000
LSSEEFYR	ISGHTVINSIQAITRLSSEEFYRLYGQSTS	SIQAITRLSSEEFYRLYGQSTSRALVFTGV	R	L	S	Y	R	L	0	1	0	0	0	0	2	0	0	0	1	0	0	1	0	2	0	0	1	0	0	0	8	0	1029.48	D4GSH0	D4GSH0	150	157	yes	yes	2	0.0014787	142.64	1	1			6003500	6003500	0
LSSPATLNSR	NFNGNTLDNDIMLIKLSSPATLNSRVATVS	IMLIKLSSPATLNSRVATVSLPRSCAAAGT	K	L	S	S	R	V	1	1	1	0	0	0	0	0	0	0	2	0	0	0	1	3	1	0	0	0	0	0	10	0	1044.56	CON__P00761	CON__P00761	98	107	yes	yes	2	8.2677e-16	183.65	3	2	1	1	27984000000	13427000000	12598000000
LSVEADINGLRR	ADDFRTKFETEQALRLSVEADINGLRRVLD	ALRLSVEADINGLRRVLDELTLARADLEMQ	R	L	S	R	R	V	1	2	1	1	0	0	1	1	0	1	2	0	0	0	0	1	0	0	0	1	0	0	12	1	1341.74	CON__Q04695;CON__P19001	CON__Q04695	181	192	yes	no	3	0.092858	59.198	1				8047100	8047100	0
LSVFTSNHEYR	SITDVQTKNGLTKNRLSVFTSNHEYRMYIP	TKNRLSVFTSNHEYRMYIPNSATQSEIETA	R	L	S	Y	R	M	0	1	1	0	0	0	1	0	1	0	1	0	0	1	0	2	1	0	1	1	0	0	11	0	1351.65	D4GR98;D4GR72	D4GR98	129	139	yes	no	3	0.00025001	116.77	1	1			29797000	0	29797000
LSYLVEWVSAAR	IVSDERAPNDIDLEKLSYLVEWVSAAR___	LEKLSYLVEWVSAAR_______________	K	L	S	A	R	-	2	1	0	0	0	0	1	0	0	0	2	0	0	0	0	2	0	1	1	2	0	0	12	0	1392.74	D4GSJ8	D4GSJ8	211	222	yes	yes	2;3	6.5782e-05	123.51	1	2			165710000	36109000	129600000
LTASPFVSR	NETATDVDQRGLVDRLTASPFVSRLLSNRL	RGLVDRLTASPFVSRLLSNRLALAGIAIIV	R	L	T	S	R	L	1	1	0	0	0	0	0	0	0	0	1	0	0	1	1	2	1	0	0	1	0	0	9	0	976.534	D4GSM7	D4GSM7	24	32	yes	yes	2	1.1982e-05	146.58	1	1			188100000	45950000	142150000
LTESPVEVGGDDLQR	DIPEKHKTMLDVAVKLTESPVEVGGDDLQR	LTESPVEVGGDDLQRLRDAGFSEEAIWDIG	K	L	T	Q	R	L	0	1	0	2	0	1	2	2	0	0	2	0	0	0	1	1	1	0	0	2	0	0	15	0	1613.79	D4GX18	D4GX18	130	144	yes	yes	2	1.1952e-21	164.9		1			56705000	0	56705000
LTGETPNVSDPK	EPFVDDGRLVTIDIDLTGETPNVSDPKVDT	DIDLTGETPNVSDPKVDTLRVEDVSKLRYA	D	L	T	P	K	V	0	0	1	1	0	0	1	1	0	0	1	1	0	0	2	1	2	0	0	1	0	0	12	0	1256.62	D4GQN5;HVO_A0206_Cas8	D4GQN5	67	78	yes	no	2	0.0028701	92.445			1	1	393910000	0	0
LTPSDTAQLDPER	DLSSLPEGSVVVAERLTPSDTAQLDPERVA	ERLTPSDTAQLDPERVAGFVTVTGGRTSHA	R	L	T	E	R	V	1	1	0	2	0	1	1	0	0	0	2	0	0	0	2	1	2	0	0	0	0	0	13	0	1441.7	D4GYE2	D4GYE2	165	177	yes	yes	2	8.8418e-06	114.83			1		7320500	0	0
LTVLGQPK	AYDSSSSTVFGSGTTLTVLGQPKSPPSVTL	VFGSGTTLTVLGQPKSPPSVTLFPPSTEEL	T	L	T	P	K	S	0	0	0	0	0	1	0	1	0	0	2	1	0	0	1	0	1	0	0	1	0	0	8	0	854.523	CON__Q1RMN8	CON__Q1RMN8	125	132	yes	yes	2	7.7067e-06	151.17	1		1		54517000	0	0
LTVPDPSGETDGAFTR	RALNVLPERNVEQERLTVPDPSGETDGAFT	TVPDPSGETDGAFTRLTNLGEIADALSRTP	R	L	T	T	R	L	1	1	0	2	0	0	1	2	0	0	1	0	0	1	2	1	3	0	0	1	0	0	16	0	1661.79	D4GVV8	D4GVV8	24	39	yes	yes	2	6.6342e-05	95.401		1			25960000	0	25960000
LTYEYFER	PTWSERKARKTGLSRLTYEYFERARREDQD	RKTGLSRLTYEYFERARREDQDLRTESDYV	R	L	T	E	R	A	0	1	0	0	0	0	2	0	0	0	1	0	0	1	0	0	1	0	2	0	0	0	8	0	1119.52	D4GUI1	D4GUI1	41	48	yes	yes	2	0.0041438	126.28	1	1			2149500000	373440000	1.7761e+09
LVAAGEADFAATVASDVFAHFEGAR	AALSLYRARAADVPRLVAAGEADFAATVAS	ATVASDVFAHFEGARAHEALEEADHDAYEG	R	L	V	A	R	A	8	1	0	2	0	0	2	2	1	0	1	0	0	3	0	1	1	0	0	3	0	0	25	0	2521.22	D4GX08	D4GX08	314	338	yes	yes	3	8.1151e-14	86.236				1	126810000	0	0
LVAASQAALGL	KADDKETCFAEEGKKLVAASQAALGL____	EGKKLVAASQAALGL_______________	K	L	V	G	L	-	4	0	0	0	0	1	0	1	0	0	3	0	0	0	0	1	0	0	0	1	0	0	11	0	1012.59	CON__P02768-1	CON__P02768-1	599	609	yes	yes	2	0.00094574	109.86	1	1	1		704740000	173140000	214610000
LVAVIEQSLSSLR	RIDNVIESIQRLRGRLVAVIEQSLSSLRNT	GRLVAVIEQSLSSLRNTSKLRLGDFDVLVD	R	L	V	L	R	N	1	1	0	0	0	1	1	0	0	1	3	0	0	0	0	3	0	0	0	2	0	0	13	0	1413.82	D4GPB8	D4GPB8	149	161	yes	yes	3	0.00043205	106.49		1			6642500	0	6642500
LVDQVIGQEHAR	GLQIETTDEIPVPDRLVDQVIGQEHARDVI	PDRLVDQVIGQEHARDVIMKAAKQRRHVMM	R	L	V	A	R	D	1	1	0	1	0	2	1	1	1	1	1	0	0	0	0	0	0	0	0	2	0	0	12	0	1363.72	D4GTT9	D4GTT9	86	97	yes	yes	3	1.0899e-05	98.182				1	0	0	0
LVGQVSWHQESER	LFEAPARRAAALAGVLVGQVSWHQESERNV	GVLVGQVSWHQESERNVGRPLDAQTKGDQL	V	L	V	E	R	N	0	1	0	0	0	2	2	1	1	0	1	0	0	0	0	2	0	1	0	2	0	0	13	0	1553.76	D4GQN5;HVO_A0206_Cas8;HVO_A0206_Cas11	D4GQN5	591	603	yes	no	2;3	1.6312e-22	187.97	1	3		1	410790000	51085000	230230000
LVHLETLSR	SEGGDLPPHQIVAQQLVHLETLSRAGLLNG	QIVAQQLVHLETLSRAGLLNGLDVPIEPPT	Q	L	V	S	R	A	0	1	0	0	0	0	1	0	1	0	3	0	0	0	0	1	1	0	0	1	0	0	9	0	1066.61	D4GQN5;HVO_A0206_Cas8	D4GQN5	521	529	yes	no	3	4.0958e-06	155.84			1	1	180970000	0	0
LVNEVTEFAK	FAQYLQQCPFEDHVKLVNEVTEFAKTCVAD	EDHVKLVNEVTEFAKTCVADESAENCDKSL	K	L	V	A	K	T	1	0	1	0	0	0	2	0	0	0	1	1	0	1	0	0	1	0	0	2	0	0	10	0	1148.61	CON__P02768-1	CON__P02768-1	66	75	yes	yes	2	2.7039e-06	151.97	1	1	1	1	2857800000	729190000	704910000
LVNLGGSK	GGGSFGAGGGFGSRSLVNLGGSKSISISVA	GGFGSRSLVNLGGSKSISISVARGGGRGSG	S	L	V	S	K	S	0	0	1	0	0	0	0	2	0	0	2	1	0	0	0	1	0	0	0	1	0	0	8	0	786.46	CON__P04264	CON__P04264	67	74	yes	yes	2	0.024383	106.14	1				10037000	10037000	0
LVRPEVDVMCTAFHDNEETFLK	ECFLQHKDDNPNLPRLVRPEVDVMCTAFHD	VMCTAFHDNEETFLKKYLYEIARRHPYFYA	R	L	V	L	K	K	1	1	1	2	1	0	3	0	1	0	2	1	1	2	1	0	2	0	0	3	0	0	22	1	2649.26	CON__P02768-1	CON__P02768-1	139	160	yes	yes	3;4	0.0064233	58.904			2		83733000	0	0
LVRPEVDVMCTAFHDNEETFLKK	ECFLQHKDDNPNLPRLVRPEVDVMCTAFHD	MCTAFHDNEETFLKKYLYEIARRHPYFYAP	R	L	V	K	K	Y	1	1	1	2	1	0	3	0	1	0	2	2	1	2	1	0	2	0	0	3	0	0	23	2	2777.35	CON__P02768-1	CON__P02768-1	139	161	yes	yes	3;4;5	3.0169e-15	114.04	3		3		806000000	328500000	0
LVTIDIDLTGETPNVSDPK	YGTDSKLEPFVDDGRLVTIDIDLTGETPNV	DIDLTGETPNVSDPKVDTLRVEDVSKLRYA	R	L	V	P	K	V	0	0	1	3	0	0	1	1	0	2	2	1	0	0	2	1	3	0	0	2	0	0	19	0	2026.05	D4GQN5;HVO_A0206_Cas8	D4GQN5	60	78	yes	no	2;3	8.3587e-13	137.68	9	2	11	9	46159000000	2454600000	823270000
LVTIDIDLTGETPNVSDPKVDTLR	YGTDSKLEPFVDDGRLVTIDIDLTGETPNV	GETPNVSDPKVDTLRVEDVSKLRYAHKSSG	R	L	V	L	R	V	0	1	1	4	0	0	1	1	0	2	3	1	0	0	2	1	4	0	0	3	0	0	24	1	2610.38	D4GQN5;HVO_A0206_Cas8	D4GQN5	60	83	yes	no	2;3	4.9974e-29	193.77			1	3	1355600000	0	0
LVTYLEER	LVAIAYLSITLPLMRLVTYLEERSDWGGDR	ITLPLMRLVTYLEERSDWGGDRR_______	R	L	V	E	R	S	0	1	0	0	0	0	2	0	0	0	2	0	0	0	0	0	1	0	1	1	0	0	8	0	1021.54	D4GSN8	D4GSN8	261	268	yes	yes	2	1.3637e-09	172.03	1	1			214200000	55936000	158270000
LVVTAEEK	LQIVSECNNYGDVAKLVVTAEEKTDSLALL	NYGDVAKLVVTAEEKTDSLALLQSFNTASE	K	L	V	E	K	T	1	0	0	0	0	0	2	0	0	0	1	1	0	0	0	0	1	0	0	2	0	0	8	0	887.496	D4GSJ8	D4GSJ8	141	148	yes	yes	2	0.016397	111.82	1	1			579790000	130760000	449030000
LVWTDEAGSSSATLQR	DTPAQDVNLAGATVRLVWTDEAGSSSATLQ	VWTDEAGSSSATLQRWSGPNA_________	R	L	V	Q	R	W	2	1	0	1	0	1	1	1	0	0	2	0	0	0	0	3	2	1	0	1	0	0	16	0	1719.84	D4GV79	D4GV79	152	167	yes	yes	2	7.0272e-55	218.54	1	1			47247000	5887200	41360000
LVWTSESGSNSATLQTYTH	ELAAGDELEDGDQVRLVWTSESGSNSATLQ	SESGSNSATLQTYTH_______________	R	L	V	T	H	-	1	0	1	0	0	1	1	1	1	0	2	0	0	0	0	4	4	1	1	1	0	0	19	0	2080.97	D4GRU0	D4GRU0	125	143	yes	yes	2	1.3045e-06	117.79		1			46405000	0	46405000
LYAVLAPVFGR	GLYMVILVGLPVITRLYAVLAPVFGRDTAA	VITRLYAVLAPVFGRDTAAADGGE______	R	L	Y	G	R	D	2	1	0	0	0	0	0	1	0	0	2	0	0	1	1	0	0	0	1	2	0	0	11	0	1204.7	D4GT24	D4GT24	275	285	yes	yes	2	0.00016805	121.62	1	1			224340000	47277000	177060000
LYDTVALAAAGR	AAVAVAAEWNAMRARLYDTVALAAAGRLGT	RARLYDTVALAAAGRLGTAARVTGDVFARF	R	L	Y	G	R	L	4	1	0	1	0	0	0	1	0	0	2	0	0	0	0	0	1	0	1	1	0	0	12	0	1219.66	D4GX08	D4GX08	76	87	yes	yes	2	8.7043e-14	163.32	1	1	1	1	303080000	23472000	265200000
LYGAIQSLDR	LPYFAGELTPLKAQSLYGAIQSLDRESDYD	LKAQSLYGAIQSLDRESDYDDSGGSPLARV	S	L	Y	D	R	E	1	1	0	1	0	1	0	1	0	1	2	0	0	0	0	1	0	0	1	0	0	0	10	0	1134.6	D4GQN5;HVO_A0206_Cas8	D4GQN5	333	342	yes	no	2	0.087402	78.334			1		20291000	0	0
LYGFDTTFR	NIERFVEARRGDEERLYGFDTTFRDAEQSL	RGDEERLYGFDTTFRDAEQSLVFGHPLHPT	R	L	Y	F	R	D	0	1	0	1	0	0	0	1	0	0	1	0	0	2	0	0	2	0	1	0	0	0	9	0	1118.54	D4GP46	D4GP46	137	145	yes	yes	2	9.8663e-15	176.41			1		30624000	0	0
LYGLTDLGELAYER	GIVELLVPESQQKGRLYGLTDLGELAYERV	RLYGLTDLGELAYERVALDQEAEITVVDDG	R	L	Y	E	R	V	1	1	0	1	0	0	2	2	0	0	4	0	0	0	0	0	1	0	2	0	0	0	14	0	1611.81	D4GXY3	D4GXY3	72	85	yes	yes	2	0.0010444	112.15		1			30537000	0	30537000
LYGTDSKLEPFVDDGR	MALYGVLAVAESGGELYGTDSKLEPFVDDG	YGTDSKLEPFVDDGRLVTIDIDLTGETPNV	E	L	Y	G	R	L	0	1	0	3	0	0	1	2	0	0	2	1	0	1	1	1	1	0	1	1	0	0	16	1	1810.87	D4GQN5;HVO_A0206_Cas8	D4GQN5	44	59	yes	no	3	0.00024417	85.619				1	107350000	0	0
MAGTVEDHEGTR	GVRAFPGVDLDDVVRMAGTVEDHEGTRQLE	VVRMAGTVEDHEGTRQLEVDGLTVLDDEAA	R	M	A	T	R	Q	1	1	0	1	0	0	2	2	1	0	0	0	1	0	0	0	2	0	0	1	0	0	12	0	1301.57	D4GVJ5	D4GVJ5	177	188	yes	yes	2	2.1772e-36	208.25			1	1	30962000	0	0
MALLHDAGALDVGESYLHESIVGTR	GQVDRSPCGTGTCAKMALLHDAGALDVGES	DVGESYLHESIVGTRFEGRLVAAEERDGVT	K	M	A	T	R	F	3	1	0	2	0	0	2	3	2	1	4	0	1	0	0	2	1	0	1	2	0	0	25	0	2653.32	D4GQJ2	D4GQJ2	280	304	yes	yes	4	3.3777e-05	72.033		1			15944000	0	15944000
MASALGVPR	AGERNLQFALSEIDRMASALGVPRSVREVA	LSEIDRMASALGVPRSVREVASVIYRRALN	R	M	A	P	R	S	2	1	0	0	0	0	0	1	0	0	1	0	1	0	1	1	0	0	0	1	0	0	9	0	900.485	D4GYB5;D4GTA4	D4GYB5	142	150	yes	no	2	0.016094	89.296		1			0	0	0
MDAATNDVTR	YHYFTRRPLEEAVYGMDAATNDVTRMLEDR	EAVYGMDAATNDVTRMLEDRDRHDEKLPLV	G	M	D	T	R	M	2	1	1	2	0	0	0	0	0	0	0	0	1	0	0	0	2	0	0	1	0	0	10	0	1092.49	D4GXM0	D4GXM0	428	437	yes	yes	2	0.094966	56.547			1		175820000	0	0
MDSAFLDR	IYDGVQRPLDVLESKMDSAFLDRGVDAPGI	LDVLESKMDSAFLDRGVDAPGIDLDEKWEF	K	M	D	D	R	G	1	1	0	2	0	0	0	0	0	0	1	0	1	1	0	1	0	0	0	0	0	0	8	0	953.428	Q48332	Q48332	106	113	yes	yes	2	1.1141e-05	151.27				1	194670000	0	0
MEDNITTDHIIPATSDILK	QDPLGSDISGETLLKMEDNITTDHIIPATS	ITTDHIIPATSDILKFRSNIERLSDFTLSR	K	M	E	L	K	F	1	0	1	3	0	0	1	0	1	4	1	1	1	0	1	1	3	0	0	0	0	0	19	0	2126.06	D4GTI4	D4GTI4	477	495	yes	yes	2;3	8.4034e-14	129.01			1	1	388630000	0	0
MIHPDVTDELR	DYRITTGMMCVELARMIHPDVTDELRHVPA	ELARMIHPDVTDELRHVPAVAGLSDRSKAE	R	M	I	L	R	H	0	1	0	2	0	0	1	0	1	1	1	0	1	0	1	0	1	0	0	1	0	0	11	0	1324.64	D4GVJ5	D4GVJ5	400	410	yes	yes	3	0.02929	67.385			1		7735700	0	0
MILSDSDILSR	______________________________	______________________________	-	M	I	S	R	L	0	1	0	2	0	0	0	0	0	2	2	0	1	0	0	3	0	0	0	0	0	0	11	0	1248.64	D4GSS1	D4GSS1	1	11	yes	yes	2	0.010828	79.986	1	1			60152000	24397000	35755000
MKPGSAGPPLPGIDAQIVDTSGK	ETGGMMITTLPGIKKMKPGSAGPPLPGIDA	PLPGIDAQIVDTSGKQVDAGRAGYLTVNKP	K	M	K	G	K	Q	2	0	0	2	0	1	0	4	0	2	1	2	1	0	4	2	1	0	0	1	0	0	23	1	2235.16	D4GUW1	D4GUW1	439	461	yes	yes	3	0.0064827	55.881			2		105520000	0	0
MLFDEYLR	VVDHRLIAGVPLDASMLFDEYLRRYHDESE	GVPLDASMLFDEYLRRYHDESEGGDLPPHQ	S	M	L	L	R	R	0	1	0	1	0	0	1	0	0	0	2	0	1	1	0	0	0	0	1	0	0	0	8	0	1085.52	D4GQN5;HVO_A0206_Cas8	D4GQN5	493	500	yes	no	2	4.5071e-09	162.51			2	1	277800000	0	0
MLFPETVDR	AKVYALDSEYRSDRDMLFPETVDRLLETTE	YRSDRDMLFPETVDRLLETTEDMPSAWPIE	D	M	L	D	R	L	0	1	0	1	0	0	1	0	0	0	1	0	1	1	1	0	1	0	0	1	0	0	9	0	1106.54	D4GQN5;HVO_A0206_Cas8;HVO_A0206_Cas11	D4GQN5	649	657	yes	no	2	5.9122e-06	153.71	3	2		1	345360000	108040000	134350000
MLVDIVPIGDISAAVK	______________________________	LVDIVPIGDISAAVKREASAGLRSVYDCDV	-	M	L	V	K	R	2	0	0	2	0	0	0	1	0	3	1	1	1	0	1	1	0	0	0	3	0	0	16	0	1639.92	D4GRX0	D4GRX0	1	16	yes	yes	2	0.030203	56.225		2			14340000	0	14340000
MPSAWPIEK	LFPETVDRLLETTEDMPSAWPIEKRELQFC	LETTEDMPSAWPIEKRELQFCYVLGHAHGR	D	M	P	E	K	R	1	0	0	0	0	0	1	0	0	1	0	1	1	0	2	1	0	1	0	0	0	0	9	0	1057.53	D4GQN5;HVO_A0206_Cas8;HVO_A0206_Cas11	D4GQN5	665	673	yes	no	2	0.0062169	108.81	1	2	1	1	312080000	68749000	228390000
MSVEADINGLRR	ADDFRTKYETELNLRMSVEADINGLRRVLD	NLRMSVEADINGLRRVLDELTLARADLEMQ	R	M	S	R	R	V	1	2	1	1	0	0	1	1	0	1	1	0	1	0	0	1	0	0	0	1	0	0	12	1	1359.69	CON__P02533;CON__P08727	CON__P02533	212	223	no	no	3	7.5117e-10	126.19	1	1			44234000	21375000	22859000
MTGPDIDDFENALNAFWHGR	______________________________	IDDFENALNAFWHGRPPASLEDVMALYGVL	-	M	T	G	R	P	2	1	2	3	0	0	1	2	1	1	1	0	1	2	1	0	1	1	0	0	0	0	20	0	2305.02	D4GQN5;HVO_A0206_Cas8	D4GQN5	1	20	yes	no	3	3.029e-65	212.95			2	2	666260000	0	0
MVEALLDIDEAR	ESGRRESPGIGVIRRMVEALLDIDEARGGS	IRRMVEALLDIDEARGGSRIRQYARVLSAG	R	M	V	A	R	G	2	1	0	2	0	0	2	0	0	1	2	0	1	0	0	0	0	0	0	1	0	0	12	0	1373.69	D4GSH0	D4GSH0	71	82	yes	yes	2	0.0009047	104.22		1			156390000	0	156390000
MVGWMTRPTPK	DDQKLQIRLNFDGDRMVGWMTRPTPKFAKL	DGDRMVGWMTRPTPKFAKLSFSMNAVDRGA	R	M	V	P	K	F	0	1	0	0	0	0	0	1	0	0	0	1	2	0	2	0	2	1	0	1	0	0	11	1	1302.66	D4GR24	D4GR24	134	144	yes	yes	2	0.036475	66.27		1			12927000	0	12927000
MVIVGGDEEEDGTISVR	LGRKIREAQTDRVPYMVIVGGDEEEDGTIS	IVGGDEEEDGTISVRDRKEREAKDVSVEAF	Y	M	V	V	R	D	0	1	0	2	0	0	3	3	0	2	0	0	1	0	0	1	1	0	0	3	0	0	17	0	1804.85	D4GZP8	D4GZP8	590	606	yes	yes	2	4.2146e-37	176.05				1	0	0	0
MVKDQEVAK	SCTNGGYEDVLPAAKMVKDQEVAKHLEMIV	VLPAAKMVKDQEVAKHLEMIVAPGSKQAGE	K	M	V	A	K	H	1	0	0	1	0	1	1	0	0	0	0	2	1	0	0	0	0	0	0	2	0	0	9	1	1046.54	D4GTI4	D4GTI4	311	319	yes	yes	2	0.034358	82.452				1	3871500	0	0
NAADKNVESGDGISEGESVGLVTDR	ELDVLEEAMKRYATANAADKNVESGDGISE	DGISEGESVGLVTDRVERVVGTPDNPIGVF	A	N	A	D	R	V	2	1	2	3	0	0	3	4	0	1	1	1	0	0	0	3	1	0	0	3	0	0	25	1	2518.18	D4GQN5;HVO_A0206_Cas8	D4GQN5	227	251	yes	no	3	0.009106	58.272			1		0	0	0
NAEDLLEQDIHPTAIIR	DGTTTAVAIAGELLKNAEDLLEQDIHPTAI	EDLLEQDIHPTAIIRGFNLASEKAREEIDD	K	N	A	I	R	G	2	1	1	2	0	1	2	0	1	3	2	0	0	0	1	0	1	0	0	0	0	0	17	0	1947.01	O30560	O30560	112	128	yes	yes	3	3.0799e-09	123.42			1	1	66349000	0	0
NAGSLGALK	QTEGQNSPADVFFSVNAGSLGALKDAGRTQ	DVFFSVNAGSLGALKDAGRTQDLPSEVLDL	V	N	A	L	K	D	2	0	1	0	0	0	0	2	0	0	2	1	0	0	0	1	0	0	0	0	0	0	9	0	829.466	D4H050	D4H050	139	147	yes	yes	2	0.073569	65.252		1			7988600	0	7988600
NAHSATTWSGQYVGGAEAR	GTALGWTVAWKNNYRNAHSATTWSGQYVGG	ATTWSGQYVGGAEARINTQWLLTSGTTEAN	R	N	A	A	R	I	4	1	1	0	0	1	1	3	1	0	0	0	0	0	0	2	2	1	1	1	0	0	19	0	1961.9	CON__Streptavidin	CON__Streptavidin	86	104	yes	yes	3	2.1597e-09	83.776	1		1		28236000	12658000	0
NALAAIGNDQVILVK	YIQGMREVVVPQAWRNALAAIGNDQVILVK	NALAAIGNDQVILVKDTSLLTIIAIPELMQ	R	N	A	V	K	D	3	0	2	1	0	1	0	1	0	2	2	1	0	0	0	0	0	0	0	2	0	0	15	0	1537.88	D4GSN8	D4GSN8	199	213	yes	yes	2	0.000792	89.561	1	1			287030000	36814000	250220000
NALTSALEK	DAQTKGDQLTKNSLENALTSALEKAKVYAL	TKNSLENALTSALEKAKVYALDSEYRSDRD	E	N	A	E	K	A	2	0	1	0	0	0	1	0	0	0	2	1	0	0	0	1	1	0	0	0	0	0	9	0	945.513	D4GQN5;HVO_A0206_Cas8;HVO_A0206_Cas11	D4GQN5	625	633	yes	no	1;2	0.010166	110.41	2	1			128210000	63119000	65087000
NAVPITPTLNR	YQGPIVLNPWDQVKRNAVPITPTLNREQLS	QVKRNAVPITPTLNREQLSTSEENSKKTVD	R	N	A	N	R	E	1	1	2	0	0	0	0	0	0	1	1	0	0	0	2	0	2	0	0	1	0	0	11	0	1194.67	CON__P02663	CON__P02663	115	125	yes	yes	2	9.2925e-05	126.07	1	1		1	458330000	33073000	373340000
NDAEGVASTILGR	RGAKYSLTQIGSKNGNDAEGVASTILGRVR	NGNDAEGVASTILGRVRSWTTQDSVRSVTG	G	N	D	G	R	V	2	1	1	1	0	0	1	2	0	1	1	0	0	0	0	1	1	0	0	1	0	0	13	0	1301.66	D4GQN5;HVO_A0206_Cas8	D4GQN5	114	126	yes	no	1;2;3	2.5339e-51	230.93			2	3	3.5301e+09	0	0
NDYQTDQQDSEER	PRVETLVLESTYGGRNDYQTDQQDSEERLI	GRNDYQTDQQDSEERLIEVINETYDRGGKV	R	N	D	E	R	L	0	1	1	3	0	3	2	0	0	0	0	0	0	0	0	1	1	0	1	0	0	0	13	0	1626.64	D4GUM1	D4GUM1	385	397	yes	yes	2	7.6891e-06	116.77				1	8814900	0	0
NECFLQHKDDNPNLPR	YGEMADCCAKQEPERNECFLQHKDDNPNLP	ECFLQHKDDNPNLPRLVRPEVDVMCTAFHD	R	N	E	P	R	L	0	1	3	2	1	1	1	0	1	0	2	1	0	1	2	0	0	0	0	0	0	0	16	1	1995.92	CON__P02768-1	CON__P02768-1	123	138	yes	yes	3;4	1.0729e-08	120.7	2	2	2		468350000	143620000	114030000
NFEAVLDHAVETGVDR	GLPTDADAMFVGGSRNFEAVLDHAVETGVD	FEAVLDHAVETGVDRIVMNVSRVEPAGDAI	R	N	F	D	R	I	2	1	1	2	0	0	2	1	1	0	1	0	0	1	0	0	1	0	0	3	0	0	16	0	1770.85	D4GP64	D4GP64	107	122	yes	yes	2;3	1.0608e-113	273.72	2	6			10207000000	920820000	9286500000
NFEAVLDHAVETGVDRIVMNVSR	GLPTDADAMFVGGSRNFEAVLDHAVETGVD	AVETGVDRIVMNVSRVEPAGDAIEAFRERG	R	N	F	S	R	V	2	2	2	2	0	0	2	1	1	1	1	0	1	1	0	1	1	0	0	5	0	0	23	1	2570.29	D4GP64	D4GP64	107	129	yes	yes	3;4	0.0022061	63.69		2			21715000	0	21715000
NFSPVEGR	WDEGDLEDLGGGFSRNFSPVEGRDCFIVDD	LGGGFSRNFSPVEGRDCFIVDDTVTSGTTL	R	N	F	G	R	D	0	1	1	0	0	0	1	1	0	0	0	0	0	1	1	1	0	0	0	1	0	0	8	0	904.44	Q8NKQ2	Q8NKQ2	142	149	yes	yes	2	0.037179	85.212	1				0	0	0
NGNDAEGVASTILGR	SGRGAKYSLTQIGSKNGNDAEGVASTILGR	NGNDAEGVASTILGRVRSWTTQDSVRSVTG	K	N	G	G	R	V	2	1	2	1	0	0	1	3	0	1	1	0	0	0	0	1	1	0	0	1	0	0	15	0	1472.72	D4GQN5;HVO_A0206_Cas8	D4GQN5	112	126	yes	no	1;2;3	1.767e-58	220.29	2	2	6	11	103860000000	391410000	168000000
NGNDAEGVASTILGRVR	SGRGAKYSLTQIGSKNGNDAEGVASTILGR	NDAEGVASTILGRVRSWTTQDSVRSVTGED	K	N	G	V	R	S	2	2	2	1	0	0	1	3	0	1	1	0	0	0	0	1	1	0	0	2	0	0	17	1	1727.89	D4GQN5;HVO_A0206_Cas8	D4GQN5	112	128	yes	no	2;3	1.564e-45	243.37	1		2	2	1429300000	58103000	0
NHEEEMKDLR	MQIESLTEELAYLKKNHEEEMKDLRNVSTG	AYLKKNHEEEMKDLRNVSTGDVNVEMNAAP	K	N	H	L	R	N	0	1	1	1	0	0	3	0	1	0	1	1	1	0	0	0	0	0	0	0	0	0	10	1	1299.59	CON__P13645	CON__P13645	286	295	yes	yes	2;3	8.5898e-16	205.09	3	3			223410000	110410000	113000000
NHEEEMNALR	MQIESLKEELAYLKKNHEEEMNALRGQVGG	AYLKKNHEEEMNALRGQVGGDVNVEMDAAP	K	N	H	L	R	G	1	1	2	0	0	0	3	0	1	0	1	0	1	0	0	0	0	0	0	0	0	0	10	0	1241.55	CON__P02533;CON__Q04695	CON__P02533	252	261	no	no	2	0.0023596	117.04	1				6074400	6074400	0
NILELAGVQDAWTK	PAPQGLGLAAAETVRNILELAGVQDAWTKS	RNILELAGVQDAWTKSDGNTRTTVNLAKAT	R	N	I	T	K	S	2	0	1	1	0	1	1	1	0	1	2	1	0	0	0	0	1	1	0	1	0	0	14	0	1556.82	D4GTX6	D4GTX6	161	174	yes	yes	2;3	4.2563e-36	194.96	2	2			1.0695e+09	251920000	817570000
NITGAAVVSDLDSIEAAVLGR	LAVRRTKKSDIRFLKNITGAAVVSDLDSIE	VVSDLDSIEAAVLGRASVRRDEAGELFYVE	K	N	I	G	R	A	4	1	1	2	0	0	1	2	0	2	2	0	0	0	0	2	1	0	0	3	0	0	21	0	2070.1	O30560	O30560	329	349	yes	yes	2	6.7048e-23	140.74				1	69974000	0	0
NKGTQWHDDGLSNANK	LRTLQKEGIVRKTGKNKGTQWHDDGLSNAN	KGTQWHDDGLSNANKYGAVDLNSITNKTYK	K	N	K	N	K	Y	1	0	3	2	0	1	0	2	1	0	1	2	0	0	0	1	1	1	0	0	0	0	16	1	1783.82	D4GVX9	D4GVX9	727	742	yes	yes	2	0.042022	51.841				1	9049900	0	0
NKLEGLEDALQK	ADAEQRGEMALKDAKNKLEGLEDALQKAKQ	DAKNKLEGLEDALQKAKQDLARLLKEYQEL	K	N	K	Q	K	A	1	0	1	1	0	1	2	1	0	0	3	2	0	0	0	0	0	0	0	0	0	0	12	1	1356.72	CON__P02538;CON__P04259;CON__P48668	CON__P48668	425	436	no	no	2	0.0030745	91.584	1				13935000	13935000	0
NKLNDLEDALQQAK	SDAEQRGENALKDAKNKLNDLEDALQQAKE	KNKLNDLEDALQQAKEDLARLLRDYQELMN	K	N	K	A	K	E	2	0	2	2	0	2	1	0	0	0	3	2	0	0	0	0	0	0	0	0	0	0	14	1	1598.83	CON__P04264	CON__P04264	442	455	yes	yes	2;3	7.4037e-28	225.04	2	2	2	2	1353100000	122070000	351910000
NKLNDLEDALQQAKEDLAR	SDAEQRGENALKDAKNKLNDLEDALQQAKE	DLEDALQQAKEDLARLLRDYQELMNTKLAL	K	N	K	A	R	L	3	1	2	3	0	2	2	0	0	0	4	2	0	0	0	0	0	0	0	0	0	0	19	2	2183.12	CON__P04264	CON__P04264	442	460	yes	yes	3;4	1.7191e-54	167.05	2	2	1	1	906540000	64820000	230570000
NKLNDLEEALQQAK	ADAEQRGEHALKDARNKLNDLEEALQQAKE	RNKLNDLEEALQQAKEDLARLLRDYQELMN	R	N	K	A	K	E	2	0	2	1	0	2	2	0	0	0	3	2	0	0	0	0	0	0	0	0	0	0	14	1	1612.84	CON__P35908;CON__P35908v2	CON__P35908	446	459	yes	no	2	1.2332e-06	122.7	1	1			36550000	10856000	25694000
NKLNDLEEALQQAKEDLAR	ADAEQRGEHALKDARNKLNDLEEALQQAKE	DLEEALQQAKEDLARLLRDYQELMNVKLAL	R	N	K	A	R	L	3	1	2	2	0	2	3	0	0	0	4	2	0	0	0	0	0	0	0	0	0	0	19	2	2197.13	CON__P35908;CON__P35908v2	CON__P35908	446	464	yes	no	3;4	2.4487e-17	137.05	1	2	1	1	343100000	3499700	131470000
NKYEDEINK	DSELKNMQDMVEDYRNKYEDEINKRTNAEN	MVEDYRNKYEDEINKRTNAENEFVTIKKDV	R	N	K	N	K	R	0	0	2	1	0	0	2	0	0	1	0	2	0	0	0	0	0	0	1	0	0	0	9	1	1151.55	CON__P04264;CON__H-INV:HIT000016045;CON__Q9H552;CON__P02538;CON__H-INV:HIT000292931;CON__P04259;CON__P48668;CON__P13647;CON__Q6IFZ6	CON__P04264	268	276	no	no	2	3.8261e-06	177.3			1	1	134510000	0	0
NKYEDEINKR	DSELKNMQDMVEDYRNKYEDEINKRTNAEN	VEDYRNKYEDEINKRTNAENEFVTIKKDVD	R	N	K	K	R	T	0	1	2	1	0	0	2	0	0	1	0	2	0	0	0	0	0	0	1	0	0	0	10	2	1307.65	CON__P04264;CON__H-INV:HIT000016045;CON__P02538;CON__P04259;CON__P48668;CON__P13647;CON__Q6IFZ6	CON__P04264	268	277	no	no	2;3	7.4139e-55	238.51	1	2	1	1	995150000	73357000	607810000
NLAANDYDADVTLR	TAVERKPDRLDVTRKNLAANDYDADVTLRE	KNLAANDYDADVTLREAEAPDGLPTDADAM	K	N	L	L	R	E	3	1	2	3	0	0	0	0	0	0	2	0	0	0	0	0	1	0	1	1	0	0	14	0	1549.74	D4GP64	D4GP64	72	85	yes	yes	2;3	2.4155e-72	252.14	1	3			6.791e+09	453540000	6.3374e+09
NLDLDSIIAEVK	SVTDTNVILSMDNSRNLDLDSIIAEVKAQY	NSRNLDLDSIIAEVKAQYEEIAQRSKEEAE	R	N	L	V	K	A	1	0	1	2	0	0	1	0	0	2	2	1	0	0	0	1	0	0	0	1	0	0	12	0	1328.72	CON__P02538;CON__O95678;CON__P04259;CON__P48668;CON__P13647;CON__P35908;CON__P35908v2	CON__P35908	348	359	no	no	2;3	1.4042e-05	119.22	1	2	2	1	1.9299e+09	215580000	310350000
NLNDRLASYLDKVR	GDGGLLSGNEKVTMQNLNDRLASYLDKVRA	QNLNDRLASYLDKVRALEESNYELEGKIKE	Q	N	L	V	R	A	1	2	2	2	0	0	0	0	0	0	3	1	0	0	0	1	0	0	1	1	0	0	14	2	1675.9	CON__P02533;CON__P08727;CON__P08779;CON__P13645;CON__Q04695;CON__P19001	CON__P13645	152	165	no	no	3	0.001082	94.487			1		40374000	0	0
NLQFALSEIDR	RKWQERIRTKDAGERNLQFALSEIDRMASA	AGERNLQFALSEIDRMASALGVPRSVREVA	R	N	L	D	R	M	1	1	1	1	0	1	1	0	0	1	2	0	0	1	0	1	0	0	0	0	0	0	11	0	1304.67	D4GYB5;D4GTA4	D4GYB5	131	141	yes	no	2	1.7242e-17	176.38		1			44125000	0	44125000
NLQIDPAIQR	GIQEVTVNQSLLTPLNLQIDPAIQRVRAEE	LLTPLNLQIDPAIQRVRAEEREQIKTLNNK	L	N	L	Q	R	V	1	1	1	1	0	2	0	0	0	2	1	0	0	0	1	0	0	0	0	0	0	0	10	0	1166.64	CON__P04259;CON__P48668	CON__P48668	149	158	no	no	2	0.00069287	117.04	1				0	0	0
NLQIDPSIQR	GIQEVTVNQSLLTPLNLQIDPSIQRVRTEE	LLTPLNLQIDPSIQRVRTEEREQIKTLNNK	L	N	L	Q	R	V	0	1	1	1	0	2	0	0	0	2	1	0	0	0	1	1	0	0	0	0	0	0	10	0	1182.64	CON__P13647	CON__P13647	154	163	yes	yes	2	0.0013993	140.5	1	1	1		52399000	11527000	17420000
NMQDLVEDFK	DSIVGERGRLDSELRNMQDLVEDFKNKYED	DSELRNMQDLVEDFKNKYEDEINKRTTAEN	R	N	M	F	K	N	0	0	1	2	0	1	1	0	0	0	1	1	1	1	0	0	0	0	0	1	0	0	10	0	1237.56	CON__P13647	CON__P13647	246	255	no	no	2	0.042389	75.378	1				19041000	19041000	0
NMQDMVEDYR	DQLKSDQSRLDSELKNMQDMVEDYRNKYED	DSELKNMQDMVEDYRNKYEDEINKRTNAEN	K	N	M	Y	R	N	0	1	1	2	0	1	1	0	0	0	0	0	2	0	0	0	0	0	1	1	0	0	10	0	1299.52	CON__P04264	CON__P04264	258	267	yes	yes	2	2.7039e-06	151.97	2	3	1	2	204430000	39666000	76296000
NNKFASFIDKVR	IQNVKAQEREQIKTLNNKFASFIDKVRFLE	KTLNNKFASFIDKVRFLEQQNQVLQTKWEL	L	N	N	V	R	F	1	1	2	1	0	0	0	0	0	1	0	2	0	2	0	1	0	0	0	1	0	0	12	2	1437.77	CON__P02538;CON__O95678;CON__P07744;CON__Q14CN4-1;CON__P04259;CON__P48668;CON__P13647;CON__P35908;CON__P35908v2;CON__Q01546;CON__Q6IFZ6;CON__Q7Z794;CON__Q6NXH9	CON__P35908	192	203	no	no	3	0.023463	73.466	1				8932200	8932200	0
NNQFASFIDKVR	IQKVKSREREQIKSLNNQFASFIDKVRFLE	KSLNNQFASFIDKVRFLEQQNQVLQTKWEL	L	N	N	V	R	F	1	1	2	1	0	1	0	0	0	1	0	1	0	2	0	1	0	0	0	1	0	0	12	1	1437.74	CON__P04264;CON__ENSEMBL:ENSBTAP00000038253;CON__Q8N1N4-2;CON__Q7RTT2	CON__P04264	188	199	no	no	3	1.1888e-05	120.86			1	1	107690000	0	0
NPEVVESIQR	EIANGEELGDTTTLRNPEVVESIQRQVESE	TTTLRNPEVVESIQRQVESE__________	R	N	P	Q	R	Q	0	1	1	0	0	1	2	0	0	1	0	0	0	0	1	1	0	0	0	2	0	0	10	0	1169.6	D4GUW1	D4GUW1	648	657	yes	yes	2	2.8698e-06	151.44			1	1	232590000	0	0
NPIGVFSVK	GLVTDRVERVVGTPDNPIGVFSVKHPDAQP	VVGTPDNPIGVFSVKHPDAQPGLRQDQSWR	D	N	P	V	K	H	0	0	1	0	0	0	0	1	0	1	0	1	0	1	1	1	0	0	0	2	0	0	9	0	959.544	D4GQN5;HVO_A0206_Cas8	D4GQN5	261	269	yes	no	2	0.014542	104.06			1	1	1.6084e+09	0	0
NPVYVVVGR	SHGYELAGATSFRSNNPVYVVVGRRDAEGL	TSFRSNNPVYVVVGRRDAEGL_________	N	N	P	G	R	R	0	1	1	0	0	0	0	1	0	0	0	0	0	0	1	0	0	0	1	4	0	0	9	0	1001.57	D4GP64	D4GP64	170	178	yes	yes	2	0.0087843	107.67		1			0	0	0
NQDETELTGDVNYSK	NKRQCIETFEPKDKKNQDETELTGDVNYSK	NQDETELTGDVNYSKLAVYGESDPRAFDYA	K	N	Q	S	K	L	0	0	2	2	0	1	2	1	0	0	1	1	0	0	0	1	2	0	1	1	0	0	15	0	1711.75	D4GXC9	D4GXC9	261	275	yes	yes	2	0.029394	60.49			1		9038600	0	0
NQILNLTTDNANILLQIDNAR	PRDYSKYYKTIDDLKNQILNLTTDNANILL	TTDNANILLQIDNARLAADDFRLKYENEVA	K	N	Q	A	R	L	2	1	5	2	0	2	0	0	0	3	4	0	0	0	0	0	2	0	0	0	0	0	21	0	2366.26	CON__P13645	CON__P13645	208	228	yes	yes	2;3	1.5094e-11	103.17	1	2	1		135860000	7998700	95904000
NQPVRDLQTGK	LGGTTEKMAFGHHGVNQPVRDLQTGKVVMT	HHGVNQPVRDLQTGKVVMTTQNHGYTVADP	V	N	Q	G	K	V	0	1	1	1	0	2	0	1	0	0	1	1	0	0	1	0	1	0	0	1	0	0	11	1	1254.67	D4GTU0	D4GTU0	267	277	yes	yes	2	0.00526	88.177		1	1	1	4739000000	0	1142600000
NRKLQDEPEK	MESPEALKRKHLRELNRKLQDEPEKFSEEK	HLRELNRKLQDEPEKFSEEKLQKAYGQEMT	L	N	R	E	K	F	0	1	1	1	0	1	2	0	0	0	1	2	0	0	1	0	0	0	0	0	0	0	10	2	1255.65	D4GVY5	D4GVY5	617	626	yes	yes	2	0.10536	54.776			1		29492000	0	0
NSIPDAIGTAMRR	GIRSPKVAWDKGEQINSIPDAIGTAMRRYL	QINSIPDAIGTAMRRYLDGDIDKGYPQQQN	I	N	S	R	R	Y	2	2	1	1	0	0	0	1	0	2	0	0	1	0	1	1	1	0	0	0	0	0	13	1	1400.72	D4GT33	D4GT33	936	948	no	no		1	NaN					0	0	0
NSKIEISELNR	EELQITAGRHGDSVRNSKIEISELNRVIQR	DSVRNSKIEISELNRVIQRLRSEIDNVKKQ	R	N	S	N	R	V	0	1	2	0	0	0	2	0	0	2	1	1	0	0	0	2	0	0	0	0	0	0	11	1	1301.69	CON__P04264	CON__P04264	393	403	yes	yes	3	0.094503	43.549	1				14580000	14580000	0
NSKIEISELNRVIQR	EELQITAGRHGDSVRNSKIEISELNRVIQR	NSKIEISELNRVIQRLRSEIDNVKKQISNL	R	N	S	Q	R	L	0	2	2	0	0	1	2	0	0	3	1	1	0	0	0	2	0	0	0	1	0	0	15	2	1798.01	CON__P04264	CON__P04264	393	407	yes	yes	3;4	2.0004e-16	147.35	2	2	1		194140000	61754000	110770000
NSLENALTSALEK	GRPLDAQTKGDQLTKNSLENALTSALEKAK	TKNSLENALTSALEKAKVYALDSEYRSDRD	K	N	S	E	K	A	2	0	2	0	0	0	2	0	0	0	3	1	0	0	0	2	1	0	0	0	0	0	13	0	1388.71	D4GQN5;HVO_A0206_Cas8;HVO_A0206_Cas11	D4GQN5	621	633	yes	no	1;2;3	2.9904e-65	252.37	23	27	15	19	394360000000	80285000000	106970000000
NSLENALTSALEKAK	GRPLDAQTKGDQLTKNSLENALTSALEKAK	NSLENALTSALEKAKVYALDSEYRSDRDML	K	N	S	A	K	V	3	0	2	0	0	0	2	0	0	0	3	2	0	0	0	2	1	0	0	0	0	0	15	1	1587.85	D4GQN5;HVO_A0206_Cas8;HVO_A0206_Cas11	D4GQN5	621	635	yes	no	2;3	2.5356e-11	167.44	2	2	1	1	7.4647e+09	1.4813e+09	3.6416e+09
NSLENALTSALEKAKVYALDSEYR	GRPLDAQTKGDQLTKNSLENALTSALEKAK	ALEKAKVYALDSEYRSDRDMLFPETVDRLL	K	N	S	Y	R	S	4	1	2	1	0	0	3	0	0	0	4	2	0	0	0	3	1	0	2	1	0	0	24	2	2684.37	D4GQN5;HVO_A0206_Cas8;HVO_A0206_Cas11	D4GQN5	621	644	yes	no	3;4	1.3087e-20	126.59		2		1	253280000	0	91971000
NTAGVAVTCAIAGIEPDVIK	DLRTIAREHGREVMRNTAGVAVTCAIAGIE	AVTCAIAGIEPDVIKSLMSDAMPDKILEPN	R	N	T	I	K	S	4	0	1	1	1	0	1	2	0	3	0	1	0	0	1	0	2	0	0	3	0	0	20	0	1998.05	D4GXF1	D4GXF1	155	174	yes	yes	2;3	7.5021e-18	176.56				2	228860000	0	0
NTKQEIAEINR	EELQVTAGRHGDDLRNTKQEIAEINRMIQR	DDLRNTKQEIAEINRMIQRLRSEIDHVKKQ	R	N	T	N	R	M	1	1	2	0	0	1	2	0	0	2	0	1	0	0	0	0	1	0	0	0	0	0	11	1	1314.69	CON__P02538;CON__P04259;CON__P48668	CON__P48668	376	386	no	no	3	0.0045797	90.913	1		1		10218000	6846000	0
NTNYVVTSDALYR	LVGIPLLVGSYLSHKNTNYVVTSDALYRKT	HKNTNYVVTSDALYRKTGVLSRNVQRIEFD	K	N	T	Y	R	K	1	1	2	1	0	0	0	0	0	0	1	0	0	0	0	1	2	0	2	2	0	0	13	0	1514.74	D4GX79	D4GX79	56	68	yes	yes	2	5.7148e-17	175.25		1			64933000	0	64933000
NTVNDYDVGTFQDNYR	IQIDIAYVNKLEAWRNTVNDYDVGTFQDNY	TVNDYDVGTFQDNYRFVSKGE_________	R	N	T	Y	R	F	0	1	3	3	0	1	0	1	0	0	0	0	0	1	0	0	2	0	2	2	0	0	16	0	1919.83	D4GUS3	D4GUS3	552	567	yes	yes	2;3	5.5846e-114	278.93				2	978720000	0	0
NVDDLIASAAELADR	______________________________	NVDDLIASAAELADRGLSKGEIADELNVSR	K	N	V	D	R	G	4	1	1	3	0	0	1	0	0	1	2	0	0	0	0	1	0	0	0	1	0	0	15	0	1571.78	Q8NKQ2	Q8NKQ2	3	17	yes	yes	2	0.0034537	78.692	1	1			12881000	4138000	8743000
NVEIDPEIQKVK	GIQEVTINQSLLQPLNVEIDPEIQKVKSRE	QPLNVEIDPEIQKVKSREREQIKSLNNQFA	L	N	V	V	K	S	0	0	1	1	0	1	2	0	0	2	0	2	0	0	1	0	0	0	0	2	0	0	12	1	1410.77	CON__P04264	CON__P04264	166	177	yes	yes	2;3	0.00070197	119.68	2	2	1		442730000	111300000	301500000
NVEIDPEIQKVKSR	GIQEVTINQSLLQPLNVEIDPEIQKVKSRE	LNVEIDPEIQKVKSREREQIKSLNNQFASF	L	N	V	S	R	E	0	1	1	1	0	1	2	0	0	2	0	2	0	0	1	1	0	0	0	2	0	0	14	2	1653.9	CON__P04264	CON__P04264	166	179	yes	yes	3	0.00029163	103.83	1	1			24195000	7252200	16943000
NVELDPEIQK	GIHQVTVNKSLLAPLNVELDPEIQKVRAQE	LLAPLNVELDPEIQKVRAQEREQIKALNNK	L	N	V	Q	K	V	0	0	1	1	0	1	2	0	0	1	1	1	0	0	1	0	0	0	0	1	0	0	10	0	1183.61	CON__Q6NXH9	CON__Q6NXH9	117	126	no	no	2	0.00049282	130.56	1	1	1	1	2480000000	436810000	494480000
NVESGDGISEGESVGLVTDR	EEAMKRYATANAADKNVESGDGISEGESVG	DGISEGESVGLVTDRVERVVGTPDNPIGVF	K	N	V	D	R	V	0	1	1	2	0	0	3	4	0	1	1	0	0	0	0	3	1	0	0	3	0	0	20	0	2018.94	D4GQN5;HVO_A0206_Cas8	D4GQN5	232	251	yes	no	2;3	1.3309e-189	318.95	2	1	21	4	37915000000	428850000	140430000
NVESGDGISEGESVGLVTDRVER	EEAMKRYATANAADKNVESGDGISEGESVG	SEGESVGLVTDRVERVVGTPDNPIGVFSVK	K	N	V	E	R	V	0	2	1	2	0	0	4	4	0	1	1	0	0	0	0	3	1	0	0	4	0	0	23	1	2403.15	D4GQN5;HVO_A0206_Cas8	D4GQN5	232	254	yes	no	2;3	1.7119e-230	331.51	1	1	5	7	53424000000	167880000	30273000
NVGRPLDAQTK	GVLVGQVSWHQESERNVGRPLDAQTKGDQL	ESERNVGRPLDAQTKGDQLTKNSLENALTS	R	N	V	T	K	G	1	1	1	1	0	1	0	1	0	0	1	1	0	0	1	0	1	0	0	1	0	0	11	1	1197.65	D4GQN5;HVO_A0206_Cas8;HVO_A0206_Cas11	D4GQN5	604	614	yes	no	1;2;3	1.4721e-32	217.66	28	40	22	9	116010000000	171770000	10570000000
NVGRPLDAQTKGDQLTK	GVLVGQVSWHQESERNVGRPLDAQTKGDQL	GRPLDAQTKGDQLTKNSLENALTSALEKAK	R	N	V	T	K	N	1	1	1	2	0	2	0	2	0	0	2	2	0	0	1	0	2	0	0	1	0	0	17	2	1839.98	D4GQN5;HVO_A0206_Cas8;HVO_A0206_Cas11	D4GQN5	604	620	yes	no	2;3;4	7.6785e-97	307.33	4	4	4	4	14925000000	1.5547e+09	1.9679e+09
NVGTRPINLEPIFQGYIDSLKR	QNQVLQTKWELLQQMNVGTRPINLEPIFQG	NLEPIFQGYIDSLKRYLDGLTAERTSQNSE	M	N	V	K	R	Y	0	2	2	1	0	1	1	2	0	3	2	1	0	1	2	1	1	0	1	1	0	0	22	2	2529.37	CON__P35908;CON__P35908v2	CON__P35908	223	244	yes	no	4	0.00015678	72.167			1	1	111950000	0	0
NVHADYPVVGDAGR	AEVVHIDIDPAEISKNVHADYPVVGDAGRA	KNVHADYPVVGDAGRAIERVDAELDEGPDA	K	N	V	G	R	A	2	1	1	2	0	0	0	2	1	0	0	0	0	0	1	0	0	0	1	3	0	0	14	0	1468.71	D4GYF4	D4GYF4	334	347	yes	yes	3	2.5006e-06	90.759			1	1	149970000	0	0
NVIALDGTPTLR	NKMSVLTPPTLTNAKNVIALDGTPTLRLYD	NAKNVIALDGTPTLRLYDLMFNVGFEQKQL	K	N	V	L	R	L	1	1	1	1	0	0	0	1	0	1	2	0	0	0	1	0	2	0	0	1	0	0	12	0	1268.71	D4GVX9	D4GVX9	463	474	yes	yes	2	1.1275e-10	159.4			1		65014000	0	0
NVIGTFLDALR	TELEDEDDSRAESARNVIGTFLDALRDSYE	ESARNVIGTFLDALRDSYESAFGFGEREQV	R	N	V	L	R	D	1	1	1	1	0	0	0	1	0	1	2	0	0	1	0	0	1	0	0	1	0	0	11	0	1217.68	D4GYN4	D4GYN4	314	324	yes	yes	2	7.2106e-05	127.3			1	1	69070000	0	0
NVKVDPEIQNVK	GIHEVSVNQSLLQPLNVKVDPEIQNVKAQE	QPLNVKVDPEIQNVKAQEREQIKTLNNKFA	L	N	V	V	K	A	0	0	2	1	0	1	1	0	0	1	0	2	0	0	1	0	0	0	0	3	0	0	12	1	1381.76	CON__P35908;CON__P35908v2	CON__P35908	170	181	yes	no	2;3	1.2497e-08	169.37	2	2	2	1	506750000	121100000	179510000
NVKVDPEIQNVKAQER	GIHEVSVNQSLLQPLNVKVDPEIQNVKAQE	VKVDPEIQNVKAQEREQIKTLNNKFASFID	L	N	V	E	R	E	1	1	2	1	0	2	2	0	0	1	0	2	0	0	1	0	0	0	0	3	0	0	16	2	1866	CON__P35908;CON__P35908v2	CON__P35908	170	185	yes	no	4	0.035469	53.828	1				14476000	14476000	0
NVKVDPEIQNVKAQEREQIK	GIHEVSVNQSLLQPLNVKVDPEIQNVKAQE	PEIQNVKAQEREQIKTLNNKFASFIDKVRF	L	N	V	I	K	T	1	1	2	1	0	3	3	0	0	2	0	3	0	0	1	0	0	0	0	3	0	0	20	3	2364.28	CON__P35908;CON__P35908v2	CON__P35908	170	189	yes	no	4	3.5171e-08	98.391	1	1			33112000	12187000	20925000
NVLTLSLSFDHR	IKEKPRVVDGEVVPRNVLTLSLSFDHRVVD	VPRNVLTLSLSFDHRVVDGAQGARFTNRVK	R	N	V	H	R	V	0	1	1	1	0	0	0	0	1	0	3	0	0	1	0	2	1	0	0	1	0	0	12	0	1400.74	D4GY19	D4GY19	483	494	yes	yes	3	1.08e-05	121.68				1	139930000	0	0
NVQALEIELQSQLALK	EQISSYKSEITELRRNVQALEIELQSQLAL	VQALEIELQSQLALKQSLEASLAETEGRYC	R	N	V	L	K	Q	2	0	1	0	0	3	2	0	0	1	4	1	0	0	0	1	0	0	0	1	0	0	16	0	1796	CON__P13645	CON__P13645	371	386	yes	yes	2;3	4.582e-67	234.17	2	2	2	2	805170000	19830000	64272000
NVQDAIADAEQR	QRLQGEIAHVKKQCKNVQDAIADAEQRGEH	QCKNVQDAIADAEQRGEHALKDARNKLNDL	K	N	V	Q	R	G	3	1	1	2	0	2	1	0	0	1	0	0	0	0	0	0	0	0	0	1	0	0	12	0	1328.63	CON__P35908;CON__P35908v2	CON__P35908	425	436	yes	no	2	8.2319e-48	231.38	1		1	1	84672000	44797000	0
NVQDAIADAEQRGEHALK	QRLQGEIAHVKKQCKNVQDAIADAEQRGEH	DAIADAEQRGEHALKDARNKLNDLEEALQQ	K	N	V	L	K	D	4	1	1	2	0	2	2	1	1	1	1	1	0	0	0	0	0	0	0	1	0	0	18	1	1963.97	CON__P35908;CON__P35908v2	CON__P35908	425	442	yes	no	4	0.14132	41.513	1				15596000	15596000	0
NVQDAIADAEQRGEHALKDAR	QRLQGEIAHVKKQCKNVQDAIADAEQRGEH	ADAEQRGEHALKDARNKLNDLEEALQQAKE	K	N	V	A	R	N	5	2	1	3	0	2	2	1	1	1	1	1	0	0	0	0	0	0	0	1	0	0	21	2	2306.14	CON__P35908;CON__P35908v2	CON__P35908	425	445	yes	no	3;4;5	6.89e-23	134.32	3	2	2	2	939840000	202360000	292310000
NWSLLELATEDFEESRK	GPTLNPERGGFAPYDNWSLLELATEDFEES	SLLELATEDFEESRKFGFYRIVGHQFTDSA	D	N	W	R	K	F	1	1	1	1	0	0	4	0	0	0	3	1	0	1	0	2	1	1	0	0	0	0	17	1	2066	D4GQN5;HVO_A0206_Cas8	D4GQN5	432	448	yes	no	3	3.2749e-09	123.02				1	138600000	0	0
NYADSVSGR	AGGGAIEVELASRLRNYADSVSGREQLAVE	LASRLRNYADSVSGREQLAVEAYADALELV	R	N	Y	G	R	E	1	1	1	1	0	0	0	1	0	0	0	0	0	0	0	2	0	0	1	1	0	0	9	0	967.436	O30560	O30560	425	433	yes	yes	2	8.0564e-15	179.21			1	1	243370000	0	0
NYGGGSGSGGGSGGGYGGGSGSR	HSGGSGGGHSGGSGGNYGGGSGSGGGSGGG	GGGSGGGYGGGSGSRGGSGGSHGGGSGFGG	G	N	Y	S	R	G	0	1	1	0	0	0	0	14	0	0	0	0	0	0	0	5	0	0	2	0	0	0	23	0	1847.74	CON__P35527	CON__P35527	557	579	yes	yes	2	0.0035343	61.265				1	15354000	0	0
NYPVGADTAMLFSK	HPDAQPGLRQDQSWRNYPVGADTAMLFSKG	RNYPVGADTAMLFSKGQDLVETCVLRRGGV	R	N	Y	S	K	G	2	0	1	1	0	0	0	1	0	0	1	1	1	1	1	1	1	0	1	1	0	0	14	0	1512.73	D4GQN5;HVO_A0206_Cas8	D4GQN5	285	298	yes	no	2;3	3.1388e-07	127.87	2		9	18	85862000000	698290000	0
NYPVGADTAMLFSKGQDLVETCVLR	HPDAQPGLRQDQSWRNYPVGADTAMLFSKG	LFSKGQDLVETCVLRRGGVETYALPYFAGE	R	N	Y	L	R	R	2	1	1	2	1	1	1	2	0	0	3	1	1	1	1	1	2	0	1	3	0	0	25	1	2783.36	D4GQN5;HVO_A0206_Cas8	D4GQN5	285	309	yes	no	3	8.2617e-29	137.89			1	2	168600000	0	0
NYSPYYNTIDDLK	IQDWYDKKGPAAIQKNYSPYYNTIDDLKDQ	QKNYSPYYNTIDDLKDQIVDLTVGNNKTLL	K	N	Y	L	K	D	0	0	2	2	0	0	0	0	0	1	1	1	0	0	1	1	1	0	3	0	0	0	13	0	1604.74	CON__P35527	CON__P35527	200	212	yes	yes	2	0.0020503	92.866		1			20593000	0	20593000
NYSPYYNTIDDLKDQIVDLTVGNNK	IQDWYDKKGPAAIQKNYSPYYNTIDDLKDQ	DLKDQIVDLTVGNNKTLLDIDNTRMTLDDF	K	N	Y	N	K	T	0	0	4	4	0	1	0	1	0	2	2	2	0	0	1	1	2	0	3	2	0	0	25	1	2901.4	CON__P35527	CON__P35527	200	224	yes	yes	3;4	7.4865e-38	155.76	2	1	1	1	986890000	124630000	510530000
NYVVDVGR	DLFSAVTDPKHLRVKNYVVDVGRGVGVLHS	PKHLRVKNYVVDVGRGVGVLHSEDDGSPKE	K	N	Y	G	R	G	0	1	1	1	0	0	0	1	0	0	0	0	0	0	0	0	0	0	1	3	0	0	8	0	920.472	D4GXC8	D4GXC8	246	253	yes	yes	2	0.057728	94.539			1		8470900	0	0
PAVTHGSALSDLR	TGGILLARAGILDGRPAVTHGSALSDLRET	GRPAVTHGSALSDLRETAAVVVEARVVDDG	R	P	A	L	R	E	2	1	0	1	0	0	0	1	1	0	2	0	0	0	1	2	1	0	0	1	0	0	13	0	1322.69	D4GXS0	D4GXS0	128	140	yes	yes	2;3	1.4724e-11	185.08	2	2			437250000	104150000	333100000
PDAQPGLR	VGTPDNPIGVFSVKHPDAQPGLRQDQSWRN	GVFSVKHPDAQPGLRQDQSWRNYPVGADTA	H	P	D	L	R	Q	1	1	0	1	0	1	0	1	0	0	1	0	0	0	2	0	0	0	0	0	0	0	8	0	852.445	D4GQN5;HVO_A0206_Cas8	D4GQN5	271	278	yes	no	2	1.336e-05	149.4			1	1	238830000	0	0
PDESLPTVITVR	DTLEALEEAIKALLPPDESLPTVITVRLRL	LLPPDESLPTVITVRLRLDAGRLSHGEESG	P	P	D	V	R	L	0	1	0	1	0	0	1	0	0	1	1	0	0	0	2	1	2	0	0	2	0	0	12	0	1325.72	D4GQN5;HVO_A0206_Cas8	D4GQN5	178	189	yes	no	2	1.3654e-07	138.22			1		51231000	0	0
PDIDDFENALNAFWHGR	______________________________	IDDFENALNAFWHGRPPASLEDVMALYGVL	G	P	D	G	R	P	2	1	2	3	0	0	1	1	1	1	1	0	0	2	1	0	0	1	0	0	0	0	17	0	2015.91	D4GQN5;HVO_A0206_Cas8	D4GQN5	4	20	yes	no	3	6.1382e-12	125.28				1	0	0	0
PDNPIGVFSVK	SVGLVTDRVERVVGTPDNPIGVFSVKHPDA	VVGTPDNPIGVFSVKHPDAQPGLRQDQSWR	T	P	D	V	K	H	0	0	1	1	0	0	0	1	0	1	0	1	0	1	2	1	0	0	0	2	0	0	11	0	1171.62	D4GQN5;HVO_A0206_Cas8	D4GQN5	259	269	yes	no	2	0.0078085	82.171			1		48392000	0	0
PGPTLVDLPK	GDTVGEAFALAAEGRPGPTLVDLPKDVSLN	AAEGRPGPTLVDLPKDVSLNETDTESGPAQ	R	P	G	P	K	D	0	0	0	1	0	0	0	1	0	0	2	1	0	0	3	0	1	0	0	1	0	0	10	0	1035.6	D4GYF4	D4GYF4	177	186	yes	yes	2	0.0015952	122.28				1	177110000	0	0
PHQIVAQQLVHLETLSR	YLRRYHDESEGGDLPPHQIVAQQLVHLETL	QIVAQQLVHLETLSRAGLLNGLDVPIEPPT	P	P	H	S	R	A	1	1	0	0	0	3	1	0	2	1	3	0	0	0	1	1	1	0	0	2	0	0	17	0	1968.09	D4GQN5;HVO_A0206_Cas8	D4GQN5	513	529	yes	no	4	0.023351	58.83			1		16529000	0	0
PIEDRDDAYLITHALAK	______________________________	EDRDDAYLITHALAKDTLSRLRDVETTQVA	M	P	I	A	K	D	3	1	0	3	0	0	1	0	1	2	2	1	0	0	1	0	1	0	1	0	0	0	17	1	1940	D4GY62	D4GY62	2	18	yes	yes	4	0.14475	42.059	1				21194000	21194000	0
PIGVFSVK	LVTDRVERVVGTPDNPIGVFSVKHPDAQPG	VVGTPDNPIGVFSVKHPDAQPGLRQDQSWR	N	P	I	V	K	H	0	0	0	0	0	0	0	1	0	1	0	1	0	1	1	1	0	0	0	2	0	0	8	0	845.501	D4GQN5;HVO_A0206_Cas8	D4GQN5	262	269	yes	no	2	0.00063475	139.31			1	2	4515000000	0	0
PKVDTLRVEDVSK	TIDIDLTGETPNVSDPKVDTLRVEDVSKLR	SDPKVDTLRVEDVSKLRYAHKSSGRGAKYS	D	P	K	S	K	L	0	1	0	2	0	0	1	0	0	0	1	2	0	0	1	1	1	0	0	3	0	0	13	2	1484.82	D4GQN5;HVO_A0206_Cas8	D4GQN5	77	89	yes	no	4	0.0042863	82.925				1	120500000	0	0
PKVDTLRVEDVSKLR	TIDIDLTGETPNVSDPKVDTLRVEDVSKLR	PKVDTLRVEDVSKLRYAHKSSGRGAKYSLT	D	P	K	L	R	Y	0	2	0	2	0	0	1	0	0	0	2	2	0	0	1	1	1	0	0	3	0	0	15	3	1754.01	D4GQN5;HVO_A0206_Cas8	D4GQN5	77	91	yes	no	4	7.4909e-11	132.44			1	1	226260000	0	0
PLDAQTKGDQLTK	GQVSWHQESERNVGRPLDAQTKGDQLTKNS	GRPLDAQTKGDQLTKNSLENALTSALEKAK	R	P	L	T	K	N	1	0	0	2	0	2	0	1	0	0	2	2	0	0	1	0	2	0	0	0	0	0	13	1	1413.75	D4GQN5;HVO_A0206_Cas8;HVO_A0206_Cas11	D4GQN5	608	620	yes	no	2;3	1.1389e-79	301.48	2	2	2	2	2.124e+09	123460000	403220000
PLFEAPAR	LPAIREHRLESFLDRPLFEAPARRAAALAG	LESFLDRPLFEAPARRAAALAGVLVGQVSW	R	P	L	A	R	R	2	1	0	0	0	0	1	0	0	0	1	0	0	1	2	0	0	0	0	0	0	0	8	0	899.486	D4GQN5;HVO_A0206_Cas8;HVO_A0206_Cas11	D4GQN5	575	582	yes	no	2	2.4503e-09	168.74	1	1	1	2	25100000000	5426000000	11493000000
PLFEAPARR	LPAIREHRLESFLDRPLFEAPARRAAALAG	ESFLDRPLFEAPARRAAALAGVLVGQVSWH	R	P	L	R	R	A	2	2	0	0	0	0	1	0	0	0	1	0	0	1	2	0	0	0	0	0	0	0	9	1	1055.59	D4GQN5;HVO_A0206_Cas8;HVO_A0206_Cas11	D4GQN5	575	583	yes	no	2;3	0.0055526	119.17	2	1	1	1	1153400000	762340000	15102000
PPDESLPTVITVR	SDTLEALEEAIKALLPPDESLPTVITVRLR	LLPPDESLPTVITVRLRLDAGRLSHGEESG	L	P	P	V	R	L	0	1	0	1	0	0	1	0	0	1	1	0	0	0	3	1	2	0	0	2	0	0	13	0	1422.77	D4GQN5;HVO_A0206_Cas8	D4GQN5	177	189	yes	no	2	9.9578e-17	174.57			2	2	650760000	0	0
PPHQIVAQQLVHLETLSR	EYLRRYHDESEGGDLPPHQIVAQQLVHLET	QIVAQQLVHLETLSRAGLLNGLDVPIEPPT	L	P	P	S	R	A	1	1	0	0	0	3	1	0	2	1	3	0	0	0	2	1	1	0	0	2	0	0	18	0	2065.14	D4GQN5;HVO_A0206_Cas8	D4GQN5	512	529	yes	no	3	3.4514e-12	115.98			2	1	325200000	0	0
PSALASALLK	REYAADRGAAVITGRPSALASALLKISGRM	VITGRPSALASALLKISGRMDNVPKRDMRD	R	P	S	L	K	I	3	0	0	0	0	0	0	0	0	0	3	1	0	0	1	2	0	0	0	0	0	0	10	0	969.586	D4GYU8	D4GYU8	225	234	yes	yes	2	0.0079903	96.034	1	1			67637000	15650000	51987000
PSAWPIEK	FPETVDRLLETTEDMPSAWPIEKRELQFCY	LETTEDMPSAWPIEKRELQFCYVLGHAHGR	M	P	S	E	K	R	1	0	0	0	0	0	1	0	0	1	0	1	0	0	2	1	0	1	0	0	0	0	8	0	926.486	D4GQN5;HVO_A0206_Cas8;HVO_A0206_Cas11	D4GQN5	666	673	yes	no	2	2.1306e-14	180.93	2	4	1	3	3.3312e+09	441420000	1138600000
PSAWPIEKR	FPETVDRLLETTEDMPSAWPIEKRELQFCY	ETTEDMPSAWPIEKRELQFCYVLGHAHGRR	M	P	S	K	R	E	1	1	0	0	0	0	1	0	0	1	0	1	0	0	2	1	0	1	0	0	0	0	9	1	1082.59	D4GQN5;HVO_A0206_Cas8;HVO_A0206_Cas11	D4GQN5	666	674	yes	no	3	0.0082585	113.18		1		1	79715000	0	37707000
PVAFDLHEK	QFCYVLGHAHGRRSMPVAFDLHEKEDEDDQ	HGRRSMPVAFDLHEKEDEDDQDTEEPAEST	M	P	V	E	K	E	1	0	0	1	0	0	1	0	1	0	1	1	0	1	1	0	0	0	0	1	0	0	9	0	1054.54	D4GQN5;HVO_A0206_Cas8;HVO_A0206_Cas11	D4GQN5	692	700	yes	no	2;3	0.017808	99.139	1	2			119170000	34923000	84245000
PVALINNQFLPYPYYAK	LSRYPSYGLNYYQQKPVALINNQFLPYPYY	ALINNQFLPYPYYAKPAAVRSPAQILQWQV	K	P	V	A	K	P	2	0	2	0	0	1	0	0	0	1	2	1	0	1	3	0	0	0	3	1	0	0	17	0	2010.06	CON__P02668	CON__P02668	47	63	yes	yes	3	0.0063048	49.988		1			43116000	0	43116000
PVYVVVGR	HGYELAGATSFRSNNPVYVVVGRRDAEGL_	TSFRSNNPVYVVVGRRDAEGL_________	N	P	V	G	R	R	0	1	0	0	0	0	0	1	0	0	0	0	0	0	1	0	0	0	1	4	0	0	8	0	887.523	D4GP64	D4GP64	171	178	yes	yes	2	0.00022599	143.18		1			46772000	0	46772000
PYDNWSLLELATEDFEESRK	TVHGPTLNPERGGFAPYDNWSLLELATEDF	SLLELATEDFEESRKFGFYRIVGHQFTDSA	A	P	Y	R	K	F	1	1	1	2	0	0	4	0	0	0	3	1	0	1	1	2	1	1	1	0	0	0	20	1	2441.14	D4GQN5;HVO_A0206_Cas8	D4GQN5	429	448	yes	no	3	0.00024508	77.959				1	58111000	0	0
PYFAGELTPLK	ETCVLRRGGVETYALPYFAGELTPLKAQSL	TYALPYFAGELTPLKAQSLYGAIQSLDRES	L	P	Y	L	K	A	1	0	0	0	0	0	1	1	0	0	2	1	0	1	2	0	1	0	1	0	0	0	11	0	1234.66	D4GQN5;HVO_A0206_Cas8	D4GQN5	319	329	yes	no	2	4.9566e-06	109.02			1	1	32055000	0	0
QAGEMLAR	EVAKHLEMIVAPGSKQAGEMLAREGWTAEM	IVAPGSKQAGEMLAREGWTAEMMAAGVNVS	K	Q	A	A	R	E	2	1	0	0	0	1	1	1	0	0	1	0	1	0	0	0	0	0	0	0	0	0	8	0	874.433	D4GTI4	D4GTI4	331	338	yes	yes	2	0.057728	94.539			1		25409000	0	0
QAIAGSQSNSEPR	YTRVVEYRLFASGYRQAIAGSQSNSEPRDM	YRQAIAGSQSNSEPRDMESMFSETGTE___	R	Q	A	P	R	D	2	1	1	0	0	2	1	1	0	1	0	0	0	0	1	3	0	0	0	0	0	0	13	0	1343.64	D4GXK2	D4GXK2	231	243	yes	yes	2	4.1404e-22	182.28	1	1			38750000	0	38750000
QARPDLYDVTADKPAPLVPR	LVTTEGFRDVLEIGRQARPDLYDVTADKPA	LYDVTADKPAPLVPRRRRFEVTERATVEGI	R	Q	A	P	R	R	3	2	0	3	0	1	0	0	0	0	2	1	0	0	4	0	1	0	1	2	0	0	20	2	2221.19	D4GRJ9	D4GRJ9	99	118	yes	yes	3	2.9386e-24	147.06				1	110610000	0	0
QAVDGEVGVAGDDAGDDATDR	AAVLDDILTELRAIRQAVDGEVGVAGDDAG	VGVAGDDAGDDATDRAGDEPDAVPDPDAAG	R	Q	A	D	R	A	4	1	0	6	0	1	1	4	0	0	0	0	0	0	0	0	1	0	0	3	0	0	21	0	2031.86	D4GX79	D4GX79	164	184	yes	yes	2	1.7226e-11	101.62		1			21166000	0	21166000
QDSITDHLTR	GISLGIPLGILSAVKQDSITDHLTRIGALA	LSAVKQDSITDHLTRIGALAGISVPIFWSG	K	Q	D	T	R	I	0	1	0	2	0	1	0	0	1	1	1	0	0	0	0	1	2	0	0	0	0	0	10	0	1184.58	D4GSM5	D4GSM5	128	137	yes	yes	2;3	0.0023194	117.31	1	2			76604000	4464800	72139000
QEIAEINR	QVTAGRHGDDLRNTKQEIAEINRMIQRLRS	DDLRNTKQEIAEINRMIQRLRSEIDHVKKQ	K	Q	E	N	R	M	1	1	1	0	0	1	2	0	0	2	0	0	0	0	0	0	0	0	0	0	0	0	8	0	971.504	CON__P02538;CON__P04259;CON__P48668	CON__P48668	379	386	no	no	2	0.00068635	138.83			1		10029000	0	0
QEILDEIFYGQGAVQK	SNRHNRRAVLFGIDRQEILDEIFYGQGAVQ	EILDEIFYGQGAVQKGPWYPDSDWTSPKLK	R	Q	E	Q	K	G	1	0	0	1	0	3	2	2	0	2	1	1	0	1	0	0	0	0	1	1	0	0	16	0	1836.93	D4GUS3	D4GUS3	337	352	yes	yes	2;3	3.5225e-19	153.11			2	2	2279600000	0	0
QEPERNECFLQHKDDNPNLPR	TLRETYGEMADCCAKQEPERNECFLQHKDD	ECFLQHKDDNPNLPRLVRPEVDVMCTAFHD	K	Q	E	P	R	L	0	2	3	2	1	2	3	0	1	0	2	1	0	1	3	0	0	0	0	0	0	0	21	2	2635.22	CON__P02768-1	CON__P02768-1	118	138	yes	yes	3;4	0.00029701	71.073	2	1	2		324870000	91588000	81485000
QEYEQLIAK	VAPGKDLTKTLNDMRQEYEQLIAKNRKDIE	TLNDMRQEYEQLIAKNRKDIENQYETQITQ	R	Q	E	A	K	N	1	0	0	0	0	2	2	0	0	1	1	1	0	0	0	0	0	0	1	0	0	0	9	0	1120.58	CON__P35527	CON__P35527	328	336	yes	yes	2	0.026254	90.37	1		1	1	352720000	99342000	0
QFAGFGTAK	GVYPTMYRGRTWTMRQFAGFGTAKETNERF	RTWTMRQFAGFGTAKETNERFHYLIENGQT	R	Q	F	A	K	E	2	0	0	0	0	1	0	2	0	0	0	1	0	2	0	0	1	0	0	0	0	0	9	0	925.466	D4GUW0	D4GUW0	88	96	yes	yes	2	0.010893	111.17				1	0	0	0
QFCYVLGHAHGR	TEDMPSAWPIEKRELQFCYVLGHAHGRRSM	RELQFCYVLGHAHGRRSMPVAFDLHEKEDE	L	Q	F	G	R	R	1	1	0	0	1	1	0	2	2	0	1	0	0	1	0	0	0	0	1	1	0	0	12	0	1443.68	D4GQN5;HVO_A0206_Cas8;HVO_A0206_Cas11	D4GQN5	677	688	yes	no	3	0.012527	79.201				1	200920000	0	0
QFSSSYLSR	______________________________	______________________________	R	Q	F	S	R	S	0	1	0	0	0	1	0	0	0	0	1	0	0	1	0	4	0	0	1	0	0	0	9	0	1073.51	CON__P35527	CON__P35527	5	13	yes	yes	2	0.010367	110.12	1	1	1		79165000	27234000	42592000
QFTDSAFAYR	FEESRKFGFYRIVGHQFTDSAFAYRGDDED	RIVGHQFTDSAFAYRGDDEDDDFRRVVDHR	H	Q	F	Y	R	G	2	1	0	1	0	1	0	0	0	0	0	0	0	2	0	1	1	0	1	0	0	0	10	0	1204.55	D4GQN5;HVO_A0206_Cas8	D4GQN5	458	467	yes	no	2	7.4883e-32	211.48	1		1	2	5581000000	13501000	0
QFTDSAFAYRGDDEDDDFR	FEESRKFGFYRIVGHQFTDSAFAYRGDDED	SAFAYRGDDEDDDFRRVVDHRLIAGVPLDA	H	Q	F	F	R	R	2	2	0	6	0	1	1	1	0	0	0	0	0	3	0	1	1	0	1	0	0	0	19	1	2268.92	D4GQN5;HVO_A0206_Cas8	D4GQN5	458	476	yes	no	2;3	5.4177e-39	220.48			1	2	346760000	0	0
QFTDSAFAYRGDDEDDDFRR	FEESRKFGFYRIVGHQFTDSAFAYRGDDED	AFAYRGDDEDDDFRRVVDHRLIAGVPLDAS	H	Q	F	R	R	V	2	3	0	6	0	1	1	1	0	0	0	0	0	3	0	1	1	0	1	0	0	0	20	2	2425.02	D4GQN5;HVO_A0206_Cas8	D4GQN5	458	477	yes	no	2;3;4	1.04e-65	166.91			3	1	1.5704e+09	0	0
QFTSSSSIKGSSGLGGGSSR	______________________________	SSIKGSSGLGGGSSRTSCRLSGGLGAGSCR	R	Q	F	S	R	T	0	1	0	0	0	1	0	5	0	1	1	1	0	1	0	8	1	0	0	0	0	0	20	1	1885.91	CON__Q04695	CON__Q04695	7	26	no	no	3	0.0010828	71.073	1				34008000	34008000	0
QFTSSSSMK	______________________________	MTTCSRQFTSSSSMKGSCGIGGGIGGGSSR	R	Q	F	M	K	G	0	0	0	0	0	1	0	0	0	0	0	1	1	1	0	4	1	0	0	0	0	0	9	0	1001.45	CON__P02533;CON__P08779;CON__Q9Z2K1;CON__Q3ZAW8	CON__P02533	7	15	no	no	2	0.11454	58.596	1				18390000	18390000	0
QGVDADINGLR	LDDFRIKFEMEQNLRQGVDADINGLRQVLD	QNLRQGVDADINGLRQVLDNLTMEKSDLEM	R	Q	G	L	R	Q	1	1	1	2	0	1	0	2	0	1	1	0	0	0	0	0	0	0	0	1	0	0	11	0	1156.58	CON__P35527	CON__P35527	251	261	yes	yes	2	4.3461e-18	187.82	1	1	1		635800000	137310000	298610000
QIDPSIQR	QEVTVNQSLLTPLNLQIDPSIQRVRTEERE	LLTPLNLQIDPSIQRVRTEEREQIKTLNNK	L	Q	I	Q	R	V	0	1	0	1	0	2	0	0	0	2	0	0	0	0	1	1	0	0	0	0	0	0	8	0	955.509	CON__P13647	CON__P13647	156	163	yes	yes	2	0.08413	69.998			1		0	0	0
QIEHEVSSSGQEVQSSAK	KNRKDIENQYETQITQIEHEVSSSGQEVQS	HEVSSSGQEVQSSAKEVTQLRHGVQELEIE	T	Q	I	A	K	E	1	0	0	0	0	3	3	1	1	1	0	1	0	0	0	5	0	0	0	2	0	0	18	0	1928.91	CON__P35527	CON__P35527	351	368	yes	yes	2;3	5.2925e-53	195.87	1	1	1	1	68997000	5562100	0
QIKKQTALVELVK	FTFHADICTLSEKERQIKKQTALVELVKHK	ERQIKKQTALVELVKHKPKATKEQLKAVMD	R	Q	I	V	K	H	1	0	0	0	0	2	1	0	0	1	2	3	0	0	0	0	1	0	0	2	0	0	13	2	1496.93	CON__P02768-1	CON__P02768-1	546	558	yes	yes	3	0.023112	68.277		1			140110000	0	140110000
QISNLQQSISDAEQR	RVIQRLRSEIDNVKKQISNLQQSISDAEQR	QISNLQQSISDAEQRGENALKDAKNKLNDL	K	Q	I	Q	R	G	1	1	1	1	0	4	1	0	0	2	1	0	0	0	0	3	0	0	0	0	0	0	15	0	1715.84	CON__P04264	CON__P04264	418	432	yes	yes	2;3	1.4288e-104	270.74	2	2	2	1	1.592e+09	293720000	684970000
QISNLQQSISDAEQRGENALK	RVIQRLRSEIDNVKKQISNLQQSISDAEQR	QSISDAEQRGENALKDAKNKLNDLEDALQQ	K	Q	I	L	K	D	2	1	2	1	0	4	2	1	0	2	2	1	0	0	0	3	0	0	0	0	0	0	21	1	2328.17	CON__P04264	CON__P04264	418	438	yes	yes	3	1.174e-08	98.316			1		53450000	0	0
QISNLQQSISDAEQRGENALKDAK	RVIQRLRSEIDNVKKQISNLQQSISDAEQR	SDAEQRGENALKDAKNKLNDLEDALQQAKE	K	Q	I	A	K	N	3	1	2	2	0	4	2	1	0	2	2	2	0	0	0	3	0	0	0	0	0	0	24	2	2642.33	CON__P04264	CON__P04264	418	441	yes	yes	4	4.3194e-46	166.69	1	1			201240000	92135000	109110000
QIVAQQLVHLETLSR	RRYHDESEGGDLPPHQIVAQQLVHLETLSR	QIVAQQLVHLETLSRAGLLNGLDVPIEPPT	H	Q	I	S	R	A	1	1	0	0	0	3	1	0	1	1	3	0	0	0	0	1	1	0	0	2	0	0	15	0	1733.98	D4GQN5;HVO_A0206_Cas8	D4GQN5	515	529	yes	no	2	2.1443e-06	132.5				1	0	0	0
QLAEEYNLDTSK	GVLETGTGVHCALGRQLAEEYNLDTSKIDA	LGRQLAEEYNLDTSKIDAGESETELFWRPK	R	Q	L	S	K	I	1	0	1	1	0	1	2	0	0	0	2	1	0	0	0	1	1	0	1	0	0	0	12	0	1409.67	D4GQN4	D4GQN4	132	143	yes	yes	2	6.4031e-05	87.789		1			0	0	0
QLDSIVGER	NLEPLFEQYINNLRRQLDSIVGERGRLDSE	INNLRRQLDSIVGERGRLDSELRNMQDLVE	R	Q	L	E	R	G	0	1	0	1	0	1	1	1	0	1	1	0	0	0	0	1	0	0	0	1	0	0	9	0	1015.53	CON__P02538;CON__P04259;CON__P48668;CON__P13647	CON__P48668	224	232	no	no	2	6.4875e-06	153.04	1	1	1	1	220350000	69134000	64732000
QLEAAEPHLEHER	LVEFLSTRAERDVDRQLEAAEPHLEHERLD	DRQLEAAEPHLEHERLDSGANLYRIDLDKW	R	Q	L	E	R	L	2	1	0	0	0	1	4	0	2	0	2	0	0	0	1	0	0	0	0	0	0	0	13	0	1557.75	D4GVJ5	D4GVJ5	499	511	yes	yes	2;3;4	5.1247e-09	170.89			1	2	499800000	0	0
QLEAIDGAR	PKTLRTTATSIAILKQLEAIDGARVSEIAE	SIAILKQLEAIDGARVSEIAERMDKPKSTI	K	Q	L	A	R	V	2	1	0	1	0	1	1	1	0	1	1	0	0	0	0	0	0	0	0	0	0	0	9	0	971.504	D4GPW7	D4GPW7	22	30	yes	yes	2	0.024255	92.439		1			16471000	0	16471000
QLEVDGLTVLDDEAAADAR	VVRMAGTVEDHEGTRQLEVDGLTVLDDEAA	DGLTVLDDEAAADARQRIDAALDERAEPEP	R	Q	L	A	R	Q	4	1	0	4	0	1	2	1	0	0	3	0	0	0	0	0	1	0	0	2	0	0	19	0	1999.97	D4GVJ5	D4GVJ5	189	207	yes	yes	2	1.2965e-31	163.27			1	1	161690000	0	0
QLLEGEESR	LGAKLSLDVEIATYRQLLEGEESRMSGALQ	EIATYRQLLEGEESRMSGALQSQVSISVQS	R	Q	L	S	R	M	0	1	0	0	0	1	3	1	0	0	2	0	0	0	0	1	0	0	0	0	0	0	9	0	1059.52	CON__Q6IFZ6;CON__Q7Z794	CON__Q6IFZ6	471	479	no	no	2	0.11054	59.245	1				2237700	2237700	0
QLNLDAGYDPVETPHLFR	PNGKRILDELADYAKQLNLDAGYDPVETPH	LDAGYDPVETPHLFRTELWKKSGHYENYVD	K	Q	L	F	R	T	1	1	1	2	0	1	1	1	1	0	3	0	0	1	2	0	1	0	1	1	0	0	18	0	2084.03	D4GZP8	D4GZP8	283	300	yes	yes	2;3	0.00046507	106.49			2		279490000	0	0
QLVHLETLSR	ESEGGDLPPHQIVAQQLVHLETLSRAGLLN	QIVAQQLVHLETLSRAGLLNGLDVPIEPPT	Q	Q	L	S	R	A	0	1	0	0	0	1	1	0	1	0	3	0	0	0	0	1	1	0	0	1	0	0	10	0	1194.67	D4GQN5;HVO_A0206_Cas8	D4GQN5	520	529	yes	no	2;3	6.1157e-23	197.66			2	2	3.0388e+09	0	0
QNADVGIGER	QDWNTDTVRIDGFTRQNADVGIGERVTIRK	DGFTRQNADVGIGERVTIRKAEATKADKLV	R	Q	N	E	R	V	1	1	1	1	0	1	1	2	0	1	0	0	0	0	0	0	0	0	0	1	0	0	10	0	1057.52	D4GWM8	D4GWM8	72	81	yes	yes	2	0.079662	59.153			1		3130000	0	0
QNCELFEQLGEYK	DEFKPLVEEPQNLIKQNCELFEQLGEYKFQ	IKQNCELFEQLGEYKFQNALLVRYTKKVPQ	K	Q	N	Y	K	F	0	0	1	0	1	2	3	1	0	0	2	1	0	1	0	0	0	0	1	0	0	0	13	0	1656.75	CON__P02768-1	CON__P02768-1	414	426	yes	yes	2	0.00065197	102.52	1	1	1		176550000	46666000	51874000
QNLEPLFEQYINNLR	TKWTLLQEQGTKTVRQNLEPLFEQYINNLR	QNLEPLFEQYINNLRRQLDSIVGERGRLDS	R	Q	N	L	R	R	0	1	3	0	0	2	2	0	0	1	3	0	0	1	1	0	0	0	1	0	0	0	15	0	1889.96	CON__P02538;CON__P04259;CON__P48668;CON__P13647	CON__P48668	208	222	no	no	2;3	2.519e-07	99.283	2	2			48184000	21417000	26767000
QNLEPLFEQYINNLRR	TKWTLLQEQGTKTVRQNLEPLFEQYINNLR	NLEPLFEQYINNLRRQLDSIVGERGRLDSE	R	Q	N	R	R	Q	0	2	3	0	0	2	2	0	0	1	3	0	0	1	1	0	0	0	1	0	0	0	16	1	2046.06	CON__P02538;CON__P04259;CON__P48668;CON__P13647	CON__P48668	208	223	no	no	3	6.0909e-06	102.28	1	1	1	1	187520000	28283000	44053000
QQLVHLETLSR	DESEGGDLPPHQIVAQQLVHLETLSRAGLL	QIVAQQLVHLETLSRAGLLNGLDVPIEPPT	A	Q	Q	S	R	A	0	1	0	0	0	2	1	0	1	0	3	0	0	0	0	1	1	0	0	1	0	0	11	0	1322.73	D4GQN5;HVO_A0206_Cas8	D4GQN5	519	529	yes	no	3	0.0048315	89.9			1	1	147180000	0	0
QRIDAALDER	DGLTVLDDEAAADARQRIDAALDERAEPEP	AADARQRIDAALDERAEPEPVEPLVEWSAF	R	Q	R	E	R	A	2	2	0	2	0	1	1	0	0	1	1	0	0	0	0	0	0	0	0	0	0	0	10	1	1185.61	D4GVJ5	D4GVJ5	208	217	yes	yes	2;3	0.00030382	114.89			2		8759500	0	0
QRYDADLR	GIIQGTYETLAELARQRYDADLRGKLVVTG	TLAELARQRYDADLRGKLVVTGGLGGMSGA	R	Q	R	L	R	G	1	2	0	2	0	1	0	0	0	0	1	0	0	0	0	0	0	0	1	0	0	0	8	1	1035.51	D4GRM3	D4GRM3	171	178	yes	yes	2	0.014371	113.26				1	39898000	0	0
QSKYEELQITAGR	EDIAQKSKAEAESLYQSKYEELQITAGRHG	LYQSKYEELQITAGRHGDSVRNSKIEISEL	Y	Q	S	G	R	H	1	1	0	0	0	2	2	1	0	1	1	1	0	0	0	1	1	0	1	0	0	0	13	1	1521.78	CON__P04264	CON__P04264	374	386	yes	yes	2;3	8.2409e-09	136.01	1	1	2		235950000	62792000	100220000
QSLEASLAETEGR	VQALEIELQSQLALKQSLEASLAETEGRYC	LKQSLEASLAETEGRYCVQLSQIQAQISAL	K	Q	S	G	R	Y	2	1	0	0	0	1	3	1	0	0	2	0	0	0	0	2	1	0	0	0	0	0	13	0	1389.67	CON__P02535-1;CON__P13645	CON__P13645	387	399	no	no	2	8.5096e-80	265.01	1	1	1	1	811600000	170190000	364410000
QSLGHGQHGSGSGQSPSPSR	SGSSSSYGQHGSGSRQSLGHGQHGSGSGQS	GQHGSGSGQSPSPSRGRHGSGSGQSSSYGP	R	Q	S	S	R	G	0	1	0	0	0	3	0	5	2	0	1	0	0	0	2	6	0	0	0	0	0	0	20	0	1946.89	CON__Q86YZ3	CON__Q86YZ3	992	1011	yes	no	2;3;4	0.00021012	72.09		2		1	9969500	0	5481000
QSLGHGQHGSGSGQSPSPSRGR	SGSSSSYGQHGSGSRQSLGHGQHGSGSGQS	HGSGSGQSPSPSRGRHGSGSGQSSSYGPYR	R	Q	S	G	R	H	0	2	0	0	0	3	0	6	2	0	1	0	0	0	2	6	0	0	0	0	0	0	22	1	2160.02	CON__Q86YZ3	CON__Q86YZ3	992	1013	yes	no	3;4	3.1649e-07	83.213	2	1			51988000	21272000	30717000
QSLLQPLNVEIDPEIQK	GPVCPPGGIQEVTINQSLLQPLNVEIDPEI	LLQPLNVEIDPEIQKVKSREREQIKSLNNQ	N	Q	S	Q	K	V	0	0	1	1	0	3	2	0	0	2	3	1	0	0	2	1	0	0	0	1	0	0	17	0	1963.06	CON__P04264;CON__ENSEMBL:ENSBTAP00000038253	CON__P04264	159	175	no	no	2;3	9.4999e-10	127.71	1	1	2	1	307190000	23061000	46325000
QSLLQPLNVEIDPEIQKVK	GPVCPPGGIQEVTINQSLLQPLNVEIDPEI	QPLNVEIDPEIQKVKSREREQIKSLNNQFA	N	Q	S	V	K	S	0	0	1	1	0	3	2	0	0	2	3	2	0	0	2	1	0	0	0	2	0	0	19	1	2190.23	CON__P04264	CON__P04264	159	177	yes	yes	3	0.011616	43.696		1			50998000	0	50998000
QSSSYGPHGYGSGR	QSPSPSRGRHESGSRQSSSYGPHGYGSGRS	RQSSSYGPHGYGSGRSSSRGPYESGSGHSS	R	Q	S	G	R	S	0	1	0	0	0	1	0	4	1	0	0	0	0	0	1	4	0	0	2	0	0	0	14	0	1438.62	CON__Q86YZ3	CON__Q86YZ3	554	567	yes	yes	2;3	0.003214	82.651	1	2			61155000	6324100	54831000
QSVEADINGLR	ADDFRLKYENEVALRQSVEADINGLRRVLD	VALRQSVEADINGLRRVLDELTLTKADLEM	R	Q	S	L	R	R	1	1	1	1	0	1	1	1	0	1	1	0	0	0	0	1	0	0	0	1	0	0	11	0	1200.61	CON__P02535-1;CON__Q2M2I5;CON__P13645;CON__Q7Z3Y8	CON__P13645	246	256	no	no	2	8.9653e-08	177.36	1	1	1		203520000	64080000	97504000
QSVEADINGLRR	ADDFRLKYENEVALRQSVEADINGLRRVLD	ALRQSVEADINGLRRVLDELTLTKADLEMQ	R	Q	S	R	R	V	1	2	1	1	0	1	1	1	0	1	1	0	0	0	0	1	0	0	0	1	0	0	12	1	1356.71	CON__P02535-1;CON__P13645;CON__Q7Z3Y8	CON__P13645	246	257	no	no	2;3	1.1791e-19	179.1	3	3		1	925690000	402080000	301300000
QTALVELVK	ADICTLSEKERQIKKQTALVELVKHKPKAT	ERQIKKQTALVELVKHKPKATKEQLKAVMD	K	Q	T	V	K	H	1	0	0	0	0	1	1	0	0	0	2	1	0	0	0	0	1	0	0	2	0	0	9	0	999.596	CON__P02768-1	CON__P02768-1	550	558	yes	yes	2	0.020496	96.331	1	1	1	1	625870000	121500000	267870000
QTALVELVKHKPK	ADICTLSEKERQIKKQTALVELVKHKPKAT	KKQTALVELVKHKPKATKEQLKAVMDDFAA	K	Q	T	P	K	A	1	0	0	0	0	1	1	0	1	0	2	3	0	0	1	0	1	0	0	2	0	0	13	2	1489.9	CON__P02768-1	CON__P02768-1	550	562	yes	yes	3;4	0.064574	60.157	2	2			208840000	17463000	191380000
QTEDFSPR	VEQVDKRDRKVETAKQTEDFSPREFGDADS	RKVETAKQTEDFSPREFGDADSDTLILSWG	K	Q	T	P	R	E	0	1	0	1	0	1	1	0	0	0	0	0	0	1	1	1	1	0	0	0	0	0	8	0	978.441	D4GUV5	D4GUV5	466	473	yes	yes	2	0.020342	109.01				1	84420000	0	0
QTGGPTVFR	VGESVTVEGVVTQIKQTGGPTVFRIADDSG	VVTQIKQTGGPTVFRIADDSGIVAAAAFEE	K	Q	T	F	R	I	0	1	0	0	0	1	0	2	0	0	0	0	0	1	1	0	2	0	0	1	0	0	9	0	961.498	D4GVJ5	D4GVJ5	137	145	yes	yes	2	0.0045739	121.58				1	229980000	0	0
QTVEADVNGLRR	ADDFRTKYEHELALRQTVEADVNGLRRVLD	ALRQTVEADVNGLRRVLDELTLARTDLEMQ	R	Q	T	R	R	V	1	2	1	1	0	1	1	1	0	0	1	0	0	0	0	0	1	0	0	2	0	0	12	1	1356.71	CON__P08779	CON__P08779	214	225	yes	yes	3	1.7895e-05	97.911	1	1			26327000	26327000	0
QTVHGPTLNPER	AAPVYWVSELADALAQTVHGPTLNPERGGF	ALAQTVHGPTLNPERGGFAPYDNWSLLELA	A	Q	T	E	R	G	0	1	1	0	0	1	1	1	1	0	1	0	0	0	2	0	2	0	0	1	0	0	12	0	1347.69	D4GQN5;HVO_A0206_Cas8	D4GQN5	413	424	yes	no	3	0.0013202	81.565			1		18291000	0	0
QVDLLSAEQMRQNAEVR	NLEPLLENYIGDLRRQVDLLSAEQMRQNAE	DLLSAEQMRQNAEVRSMQDVVEDYKSKYED	R	Q	V	V	R	S	2	2	1	1	0	3	2	0	0	0	2	0	1	0	0	1	0	0	0	2	0	0	17	1	1986	CON__Q7Z794	CON__Q7Z794	225	241	yes	yes	3	0.0025455	73.707	1				5057100	5057100	0
QVDTVVNR	EVRPSKGVMTIMNTRQVDTVVNRCRPKGDA	MTIMNTRQVDTVVNRCRPKGDADIIVPHET	R	Q	V	N	R	C	0	1	1	1	0	1	0	0	0	0	0	0	0	0	0	0	1	0	0	3	0	0	8	0	929.493	D4GYI2	D4GYI2	245	252	yes	yes	2	0.031218	101.28				1	29999000	0	0
QVEESLGLNDPIWVQYGR	ALTIAGERASEEFVRQVEESLGLNDPIWVQ	ESLGLNDPIWVQYGRFLADAAQFQFGESFI	R	Q	V	G	R	F	0	1	1	1	0	2	2	2	0	1	2	0	0	0	1	1	0	1	1	2	0	0	18	0	2102.04	D4GSM5	D4GSM5	52	69	yes	yes	2	0.023799	74.76	1				5005700	5005700	0
QVEVLTLAVEEGYYETPR	RKPGENVIISLLTERQVEVLTLAVEEGYYE	VLTLAVEEGYYETPRGTTHEKIATQIGVAT	R	Q	V	P	R	G	1	1	0	0	0	1	4	1	0	0	2	0	0	0	1	0	2	0	2	3	0	0	18	0	2095.05	D4GQF3	D4GQF3	161	178	yes	yes	2;3	1.3856e-23	155.08	2	3			430230000	65576000	364650000
QVLDNLTMEK	QNLRQGVDADINGLRQVLDNLTMEKSDLEM	INGLRQVLDNLTMEKSDLEMQYETLQEELM	R	Q	V	E	K	S	0	0	1	1	0	1	1	0	0	0	2	1	1	0	0	0	1	0	0	1	0	0	10	0	1189.6	CON__P35527	CON__P35527	262	271	yes	yes	2	1.4804e-15	177.3	2	1	2	1	264080000	67002000	102700000
QVSWHQESER	APARRAAALAGVLVGQVSWHQESERNVGRP	GVLVGQVSWHQESERNVGRPLDAQTKGDQL	G	Q	V	E	R	N	0	1	0	0	0	2	2	0	1	0	0	0	0	0	0	2	0	1	0	1	0	0	10	0	1284.58	D4GQN5;HVO_A0206_Cas8;HVO_A0206_Cas11	D4GQN5	594	603	yes	no	2;3	4.5895e-16	187.22	2	2	1	2	497070000	92370000	180540000
QVTHLLSLAR	TAEGDGGEALRRVARQVTHLLSLARKHDLA	RRVARQVTHLLSLARKHDLAVVLTNQVYAD	R	Q	V	A	R	K	1	1	0	0	0	1	0	0	1	0	3	0	0	0	0	1	1	0	0	1	0	0	10	0	1136.67	D4GWN1	D4GWN1	143	152	yes	yes	3	0.16498	50.108		1			0	0	0
RAAALAGVLVGQVSWHQESER	LESFLDRPLFEAPARRAAALAGVLVGQVSW	GVLVGQVSWHQESERNVGRPLDAQTKGDQL	R	R	A	E	R	N	4	2	0	0	0	2	2	2	1	0	2	0	0	0	0	2	0	1	0	3	0	0	21	1	2263.18	D4GQN5;HVO_A0206_Cas8;HVO_A0206_Cas11	D4GQN5	583	603	yes	no	2;3;4	0	465.35	12	44	29	42	188950000000	5047200000	29351000000
RALAAGVEK	GNLPSAYLTGYLAGKRALAAGVEKAVLDIG	GYLAGKRALAAGVEKAVLDIGLNTATPGNK	K	R	A	E	K	A	3	1	0	0	0	0	1	1	0	0	1	1	0	0	0	0	0	0	0	1	0	0	9	1	913.535	P50563	P50563	92	100	yes	yes	2	0.0091955	111.82	1	1			39619000	6910100	32709000
RDEAGELFYVEGIGDDVHGVTLLLR	LDSIEAAVLGRASVRRDEAGELFYVEGIGD	EGIGDDVHGVTLLLRGSTDHVVDELERGVQ	R	R	D	L	R	G	1	2	0	3	0	0	3	4	1	1	4	0	0	1	0	0	1	0	1	3	0	0	25	1	2772.41	O30560	O30560	354	378	yes	yes	3	9.292e-57	178.41				1	188820000	0	0
RDEGTSASASSSAPTESADR	GPRTVQTNGKSATAKRDEGTSASASSSAPT	SASASSSAPTESADREQTLAAPATRALAKE	K	R	D	D	R	E	4	2	0	2	0	0	2	1	0	0	0	0	0	0	1	6	2	0	0	0	0	0	20	1	1980.86	D4GY19	D4GY19	184	203	yes	yes	3	6.4635e-07	94.463				1	37851000	0	0
RDMLFPETVDR	EKAKVYALDSEYRSDRDMLFPETVDRLLET	YRSDRDMLFPETVDRLLETTEDMPSAWPIE	D	R	D	D	R	L	0	2	0	2	0	0	1	0	0	0	1	0	1	1	1	0	1	0	0	1	0	0	11	1	1377.67	D4GQN5;HVO_A0206_Cas8;HVO_A0206_Cas11	D4GQN5	647	657	yes	no	2;3	0.0047798	90.108	1	2	1	1	195700000	43697000	140340000
REDVTGEVER	PSIIFIDELDSIAPKREDVTGEVERRVVAQ	SIAPKREDVTGEVERRVVAQLLTMMDGLEA	K	R	E	E	R	R	0	2	0	1	0	0	3	1	0	0	0	0	0	0	0	0	1	0	0	2	0	0	10	1	1188.57	D4GWM8	D4GWM8	298	307	yes	yes	2	0.001166	125.23				1	72500000	0	0
REDVTGEVERR	PSIIFIDELDSIAPKREDVTGEVERRVVAQ	IAPKREDVTGEVERRVVAQLLTMMDGLEAR	K	R	E	R	R	V	0	3	0	1	0	0	3	1	0	0	0	0	0	0	0	0	1	0	0	2	0	0	11	2	1344.67	D4GWM8	D4GWM8	298	308	yes	yes	3	3.0482e-06	113.82				1	0	0	0
RELQFCYVLGHAHGR	LETTEDMPSAWPIEKRELQFCYVLGHAHGR	RELQFCYVLGHAHGRRSMPVAFDLHEKEDE	K	R	E	G	R	R	1	2	0	0	1	1	1	2	2	0	2	0	0	1	0	0	0	0	1	1	0	0	15	1	1841.91	D4GQN5;HVO_A0206_Cas8;HVO_A0206_Cas11	D4GQN5	674	688	yes	no	3;4	6.7957e-11	118.51	2	2	1	1	1.4998e+09	175130000	650770000
REPVGEPVVR	TNDERRRTTEVPADRREPVGEPVVRGDPAV	VPADRREPVGEPVVRGDPAVTGDRAREAVG	R	R	E	V	R	G	0	2	0	0	0	0	2	1	0	0	0	0	0	0	2	0	0	0	0	3	0	0	10	1	1136.63	D4GSA8	D4GSA8	17	26	yes	yes	2;3	3.3762e-06	128.03	2	2			114350000	15683000	98667000
RESDYDDSGGSPLAR	PLKAQSLYGAIQSLDRESDYDDSGGSPLAR	RESDYDDSGGSPLARVTYELRESDDETLQE	D	R	E	A	R	V	1	2	0	3	0	0	1	2	0	0	1	0	0	0	1	3	0	0	1	0	0	0	15	1	1623.71	D4GQN5;HVO_A0206_Cas8	D4GQN5	342	356	yes	no	2;3	2.7819e-123	290.26			2	2	889100000	0	0
RFPVPDRDDLPDDLRER	______________________________	PVPDRDDLPDDLRERIDDETERAGFTPNVF	R	R	F	E	R	I	0	4	0	5	0	0	1	0	0	0	2	0	0	1	3	0	0	0	0	1	0	0	17	3	2110.06	D4GX18	D4GX18	8	24	yes	yes	4	0.0024341	74.141	1				15483000	15483000	0
RFVQGVSSTVGVSGLGVSGLGK	NIDRKSIDLSNINRRRFVQGVSSTVGVSGL	STVGVSGLGVSGLGKASAEGAREYIGVSYD	R	R	F	G	K	A	0	1	0	0	0	1	0	6	0	0	2	1	0	1	0	4	1	0	0	5	0	0	22	1	2090.15	D4GR24	D4GR24	19	40	yes	yes	3	0.0030911	63.573	1	1			102330000	14304000	88021000
RGDDEDDDFRR	YRIVGHQFTDSAFAYRGDDEDDDFRRVVDH	AFAYRGDDEDDDFRRVVDHRLIAGVPLDAS	Y	R	G	R	R	V	0	3	0	5	0	0	1	1	0	0	0	0	0	1	0	0	0	0	0	0	0	0	11	2	1394.58	D4GQN5;HVO_A0206_Cas8	D4GQN5	467	477	yes	no	2;3	3.8273e-18	166.04			2	1	248030000	0	0
RGDPLDHLDK	AADSRFLVTCDGYYRRGDPLDHLDKANEGL	DGYYRRGDPLDHLDKANEGLDGVDHGVDAT	R	R	G	D	K	A	0	1	0	3	0	0	0	1	1	0	2	1	0	0	1	0	0	0	0	0	0	0	10	1	1164.59	D4GUW1;D4GQI5	D4GUW1	197	206	yes	no	3	0.0021074	118.77			1	1	253600000	0	0
RGEDMSMQALSTLVGNFLR	LISSLRAEVRLYEARRGEDMSMQALSTLVG	MSMQALSTLVGNFLRSGGFYVVQPILGGVD	R	R	G	L	R	S	1	2	1	1	0	1	1	2	0	0	3	0	2	1	0	2	1	0	0	1	0	0	19	1	2124.05	D4GYZ1	D4GYZ1	119	137	yes	yes	3	0.0016196	69.522	1	1			70071000	5323900	64748000
RGEPLDELR	RGYSVEEVEVEVNVKRGEPLDELREREPDE	VEVNVKRGEPLDELREREPDELSYPEVNQL	K	R	G	L	R	E	0	2	0	1	0	0	2	1	0	0	2	0	0	0	1	0	0	0	0	0	0	0	9	1	1083.57	A0A6M5CKI3	A0A6M5CKI3	134	142	yes	yes	2	0.00095159	133.83		1			37777000	0	37777000
RGFSANSAR	MASTSTTIRSHSSSRRGFSANSARLPGVSR	SHSSSRRGFSANSARLPGVSRSGFSSISVS	R	R	G	A	R	L	2	2	1	0	0	0	0	1	0	0	0	0	0	1	0	2	0	0	0	0	0	0	9	1	964.484	CON__P02538;CON__P48668	CON__P48668	16	24	no	no	2	0.0011356	131.62	1				8426200	8426200	0
RGFSANSARLPGVSR	MASTSTTIRSHSSSRRGFSANSARLPGVSR	RGFSANSARLPGVSRSGFSSISVSRSRGSG	R	R	G	S	R	S	2	3	1	0	0	0	0	2	0	0	1	0	0	1	1	3	0	0	0	1	0	0	15	2	1573.84	CON__P02538;CON__P48668	CON__P48668	16	30	no	no	3	0.00015254	99.451	1	1			294890000	226010000	68874000
RGFSASSAR	MASTSTTIRSHSSSRRGFSASSARLPGVSR	SHSSSRRGFSASSARLPGVSRSGFSSISVS	R	R	G	A	R	L	2	2	0	0	0	0	0	1	0	0	0	0	0	1	0	3	0	0	0	0	0	0	9	1	937.473	CON__P04259	CON__P04259	16	24	yes	yes	2	0.013531	105.52	1				9701300	9701300	0
RGFSASSARLPGVSR	MASTSTTIRSHSSSRRGFSASSARLPGVSR	RGFSASSARLPGVSRSGFSSISVSRSRGSG	R	R	G	S	R	S	2	3	0	0	0	0	0	2	0	0	1	0	0	1	1	4	0	0	0	1	0	0	15	2	1546.83	CON__P04259	CON__P04259	16	30	yes	yes	3;4	1.0312e-21	131.61	2	1			311160000	229420000	81749000
RGGFAPYDNWSLLELATEDFEESRK	DALAQTVHGPTLNPERGGFAPYDNWSLLEL	SLLELATEDFEESRKFGFYRIVGHQFTDSA	E	R	G	R	K	F	2	2	1	2	0	0	4	2	0	0	3	1	0	2	1	2	1	1	1	0	0	0	25	2	2929.39	D4GQN5;HVO_A0206_Cas8	D4GQN5	424	448	yes	no	4	3.1883e-05	72.654				1	102570000	0	0
RGGVETYALPYFAGELTPLK	LFSKGQDLVETCVLRRGGVETYALPYFAGE	TYALPYFAGELTPLKAQSLYGAIQSLDRES	R	R	G	L	K	A	2	1	0	0	0	0	2	3	0	0	3	1	0	1	2	0	2	0	2	1	0	0	20	1	2181.15	D4GQN5;HVO_A0206_Cas8	D4GQN5	310	329	yes	no	2;3;4	6.1808e-54	191.98	3		5	16	76170000000	512610000	0
RGPDFETR	______________________________	______________________________	R	R	G	T	R	M	0	2	0	1	0	0	1	1	0	0	0	0	0	1	1	0	1	0	0	0	0	0	8	1	976.473	D4GQI7	D4GQI7	5	12	yes	yes	2	0.0013681	132.38			1	1	91415000	0	0
RHEESAERDEEELEREGTEGV	GEDEIDRELARERARRHEESAERDEEELER	ERDEEELEREGTEGV_______________	R	R	H	G	V	-	1	3	0	1	0	0	9	2	1	0	1	0	0	0	0	1	1	0	0	1	0	0	21	3	2485.1	D4GUA7	D4GUA7	180	200	yes	yes	3;4	1.8539e-11	100.67		2			106730000	0	106730000
RHPDYSVVLLLR	AKDVFLGMFLYEYARRHPDYSVVLLLRLAK	YARRHPDYSVVLLLRLAKTYETTLEKCCAA	R	R	H	L	R	L	0	2	0	1	0	0	0	0	1	0	3	0	0	0	1	1	0	0	1	2	0	0	12	1	1466.84	CON__P02768-1	CON__P02768-1	361	372	yes	yes	2;3	1.072e-19	180.24	1	1	2	1	858410000	167730000	209240000
RHPYFYAPELLFFAK	NEETFLKKYLYEIARRHPYFYAPELLFFAK	RHPYFYAPELLFFAKRYKAAFTECCQAADK	R	R	H	A	K	R	2	1	0	0	0	0	1	0	1	0	2	1	0	3	2	0	0	0	2	0	0	0	15	1	1897.99	CON__P02768-1	CON__P02768-1	169	183	yes	yes	3;4	0.004038	77.527	2		2		70244000	31731000	0
RISISTSGGSFR	GGYGSRSLYNLGGSKRISISTSGGSFRNRF	GSKRISISTSGGSFRNRFGAGAGGGYGFGG	K	R	I	F	R	N	0	2	0	0	0	0	0	2	0	2	0	0	0	1	0	4	1	0	0	0	0	0	12	1	1266.67	CON__P13647	CON__P13647	73	84	yes	yes	2;3	1.3937e-09	114.02	2	1			43870000	29855000	14015000
RIVGHQFTDSAFAYR	LATEDFEESRKFGFYRIVGHQFTDSAFAYR	RIVGHQFTDSAFAYRGDDEDDDFRRVVDHR	Y	R	I	Y	R	G	2	2	0	1	0	1	0	1	1	1	0	0	0	2	0	1	1	0	1	1	0	0	15	1	1766.89	D4GQN5;HVO_A0206_Cas8	D4GQN5	453	467	yes	no	3;4	4.9878e-05	89.541				2	758270000	0	0
RLAADDFR	LTTDNANILLQIDNARLAADDFRLKYENEV	LLQIDNARLAADDFRLKYENEVALRQSVEA	A	R	L	F	R	L	2	2	0	2	0	0	0	0	0	0	1	0	0	1	0	0	0	0	0	0	0	0	8	1	962.493	CON__P02533;CON__P08727;CON__P02535-1;CON__Q2M2I5;CON__P08779;CON__Q9Z2K1;CON__Q3ZAW8;CON__P13645;CON__Q7Z3Y7;CON__Q148H6;CON__Q04695;CON__P19001	CON__P13645	228	235	no	no	2	0.1001	86.953	1				1880600	1880600	0
RLESFLDR	ETDFDTTSLPAIREHRLESFLDRPLFEAPA	LPAIREHRLESFLDRPLFEAPARRAAALAG	H	R	L	D	R	P	0	2	0	1	0	0	1	0	0	0	2	0	0	1	0	1	0	0	0	0	0	0	8	1	1034.55	D4GQN5;HVO_A0206_Cas8;HVO_A0206_Cas11	D4GQN5	567	574	yes	no	2	4.1199e-09	163.69	1	1	1	1	355100000	43952000	111310000
RLESFLDRPLFEAPAR	ETDFDTTSLPAIREHRLESFLDRPLFEAPA	LESFLDRPLFEAPARRAAALAGVLVGQVSW	H	R	L	A	R	R	2	3	0	1	0	0	2	0	0	0	3	0	0	2	2	1	0	0	0	0	0	0	16	2	1916.03	D4GQN5;HVO_A0206_Cas8;HVO_A0206_Cas11	D4GQN5	567	582	yes	no	2;3;4	6.9947e-96	228.9	2	4	5	2	28557000000	2553300000	12840000000
RLIAGVPLDASMLFDEYLR	RGDDEDDDFRRVVDHRLIAGVPLDASMLFD	GVPLDASMLFDEYLRRYHDESEGGDLPPHQ	H	R	L	L	R	R	2	2	0	2	0	0	1	1	0	1	4	0	1	1	1	1	0	0	1	1	0	0	19	1	2178.15	D4GQN5;HVO_A0206_Cas8	D4GQN5	482	500	yes	no	2;3;4	4.7964e-300	386.79	1	1	6	5	33079000000	33809000	7763900
RLLEGEDAHLSSSQFSSGSQSSR	LDVKTRLEQEIATYRRLLEGEDAHLSSSQF	HLSSSQFSSGSQSSRDVTSSSRQIRTKVMD	R	R	L	S	R	D	1	2	0	1	0	2	2	2	1	0	3	0	0	1	0	8	0	0	0	0	0	0	23	1	2464.16	CON__P02533;CON__Q61782	CON__P02533	417	439	yes	no	4	0.019213	50.827	1				7085000	7085000	0
RLLETTEDMPSAWPIEK	EYRSDRDMLFPETVDRLLETTEDMPSAWPI	LETTEDMPSAWPIEKRELQFCYVLGHAHGR	D	R	L	E	K	R	1	1	0	1	0	0	3	0	0	1	2	1	1	0	2	1	2	1	0	0	0	0	17	1	2015	D4GQN5;HVO_A0206_Cas8;HVO_A0206_Cas11	D4GQN5	657	673	yes	no	2;3	7.1417e-45	202.4	9	8	5	3	70733000000	13357000000	27848000000
RLLETTEDMPSAWPIEKR	EYRSDRDMLFPETVDRLLETTEDMPSAWPI	ETTEDMPSAWPIEKRELQFCYVLGHAHGRR	D	R	L	K	R	E	1	2	0	1	0	0	3	0	0	1	2	1	1	0	2	1	2	1	0	0	0	0	18	2	2171.1	D4GQN5;HVO_A0206_Cas8;HVO_A0206_Cas11	D4GQN5	657	674	yes	no	3;4	5.4855e-07	98.165	3	2			102700000	39081000	63616000
RLVTIDIDLTGETPNVSDPK	LYGTDSKLEPFVDDGRLVTIDIDLTGETPN	DIDLTGETPNVSDPKVDTLRVEDVSKLRYA	G	R	L	P	K	V	0	1	1	3	0	0	1	1	0	2	2	1	0	0	2	1	3	0	0	2	0	0	20	1	2182.15	D4GQN5;HVO_A0206_Cas8	D4GQN5	59	78	yes	no	2;3	1.1486e-42	235.35				2	373440000	0	0
RNKYEDEINKR	LDSELKNMQDMVEDYRNKYEDEINKRTNAE	VEDYRNKYEDEINKRTNAENEFVTIKKDVD	Y	R	N	K	R	T	0	2	2	1	0	0	2	0	0	1	0	2	0	0	0	0	0	0	1	0	0	0	11	3	1463.75	CON__P04264	CON__P04264	267	277	yes	yes	2;3;4	3.8962e-12	198.62	1	1	2	1	86074000	19649000	26666000
RNVGRPLDAQTK	AGVLVGQVSWHQESERNVGRPLDAQTKGDQ	ESERNVGRPLDAQTKGDQLTKNSLENALTS	E	R	N	T	K	G	1	2	1	1	0	1	0	1	0	0	1	1	0	0	1	0	1	0	0	1	0	0	12	2	1353.75	D4GQN5;HVO_A0206_Cas8;HVO_A0206_Cas11	D4GQN5	603	614	yes	no	2;3	2.5568e-27	197.21	2	2		2	387940000	63570000	172420000
RNYPVGADTAMLFSK	KHPDAQPGLRQDQSWRNYPVGADTAMLFSK	RNYPVGADTAMLFSKGQDLVETCVLRRGGV	W	R	N	S	K	G	2	1	1	1	0	0	0	1	0	0	1	1	1	1	1	1	1	0	1	1	0	0	15	1	1668.83	D4GQN5;HVO_A0206_Cas8	D4GQN5	284	298	yes	no	3	2.241e-07	97.767			2	2	437900000	0	0
RPADEFEER	QADDATEIHARRAMRRPADEFEERDFKFMA	ARRAMRRPADEFEERDFKFMAELEPIAVLF	R	R	P	E	R	D	1	2	0	1	0	0	3	0	0	0	0	0	0	1	1	0	0	0	0	0	0	0	9	1	1147.53	D4GWL5	D4GWL5	182	190	yes	yes	2	0.0017186	128.6				1	40910000	0	0
RPCFSALEVDETYVPK	SDRVTKCCTESLVNRRPCFSALEVDETYVP	PCFSALEVDETYVPKEFNAETFTFHADICT	R	R	P	P	K	E	1	1	0	1	1	0	2	0	0	0	1	1	0	1	2	1	1	0	1	2	0	0	16	1	1909.92	CON__P02768-1	CON__P02768-1	509	524	yes	yes	2;3	4.285e-09	126.07	1	1	2		1440300000	395020000	390680000
RPLDAQTK	VGQVSWHQESERNVGRPLDAQTKGDQLTKN	ESERNVGRPLDAQTKGDQLTKNSLENALTS	G	R	P	T	K	G	1	1	0	1	0	1	0	0	0	0	1	1	0	0	1	0	1	0	0	0	0	0	8	1	927.514	D4GQN5;HVO_A0206_Cas8;HVO_A0206_Cas11	D4GQN5	607	614	yes	no	2	0.13681	71.501	1				1975600	1975600	0
RPLFEAPAR	SLPAIREHRLESFLDRPLFEAPARRAAALA	LESFLDRPLFEAPARRAAALAGVLVGQVSW	D	R	P	A	R	R	2	2	0	0	0	0	1	0	0	0	1	0	0	1	2	0	0	0	0	0	0	0	9	1	1055.59	D4GQN5;HVO_A0206_Cas8;HVO_A0206_Cas11	D4GQN5	574	582	yes	no	2;3	6.4022e-23	206.38	2	2	1		5318800000	448330000	4774500000
RPLFEAPARR	SLPAIREHRLESFLDRPLFEAPARRAAALA	ESFLDRPLFEAPARRAAALAGVLVGQVSWH	D	R	P	R	R	A	2	3	0	0	0	0	1	0	0	0	1	0	0	1	2	0	0	0	0	0	0	0	10	2	1211.69	D4GQN5;HVO_A0206_Cas8;HVO_A0206_Cas11	D4GQN5	574	583	yes	no	2;3	9.9024e-08	160.33	1	1		2	185980000	30817000	97708000
RQLDSIVGER	QNLEPLFEQYINNLRRQLDSIVGERGRLDS	INNLRRQLDSIVGERGRLDSELRNMQDLVE	R	R	Q	E	R	G	0	2	0	1	0	1	1	1	0	1	1	0	0	0	0	1	0	0	0	1	0	0	10	1	1171.63	CON__P02538;CON__P04259;CON__P48668;CON__P13647	CON__P48668	223	232	no	no	2	0.11135	53.756	1				2327000	2327000	0
RRVDQLKSDQSR	HNLEPYFESFINNLRRRVDQLKSDQSRLDS	NLRRRVDQLKSDQSRLDSELKNMQDMVEDY	R	R	R	S	R	L	0	3	0	2	0	2	0	0	0	0	1	1	0	0	0	2	0	0	0	1	0	0	12	3	1486.8	CON__P04264	CON__P04264	240	251	yes	yes	3	0.027122	71.548	1	1			14973000	6370000	8603400
RRVDQLKSDQSRLDSELK	HNLEPYFESFINNLRRRVDQLKSDQSRLDS	DQLKSDQSRLDSELKNMQDMVEDYRNKYED	R	R	R	L	K	N	0	3	0	3	0	2	1	0	0	0	3	2	0	0	0	3	0	0	0	1	0	0	18	4	2172.16	CON__P04264	CON__P04264	240	257	yes	yes	4	0.14445	41.202	1				10985000	10985000	0
RSDIVPGMPEAFDWLGEEFR	EPVSLFGDLHIAVLRRSDIVPGMPEAFDWL	PGMPEAFDWLGEEFRTGHSSAIIATGPSAT	R	R	S	F	R	T	1	2	0	2	0	0	3	2	0	1	1	0	1	2	2	1	0	1	0	1	0	0	20	1	2350.11	D4H038	D4H038	110	129	yes	yes	3	0.092329	49.528		1			6018900	0	6018900
RSLLEGEGSSGGGGR	LLDIKIRLENEIQTYRSLLEGEGSSGGGGR	RSLLEGEGSSGGGGRGGGSFGGGYGGGSSG	Y	R	S	G	R	G	0	2	0	0	0	0	2	6	0	0	2	0	0	0	0	3	0	0	0	0	0	0	15	1	1417.69	CON__P13645	CON__P13645	450	464	yes	yes	2	0.15042	44.299	1				4252600	4252600	0
RSMPVAFDLHEK	RELQFCYVLGHAHGRRSMPVAFDLHEKEDE	HGRRSMPVAFDLHEKEDEDDQDTEEPAEST	R	R	S	E	K	E	1	1	0	1	0	0	1	0	1	0	1	1	1	1	1	1	0	0	0	1	0	0	12	1	1428.72	D4GQN5;HVO_A0206_Cas8;HVO_A0206_Cas11	D4GQN5	689	700	yes	no	2;3;4	4.9412e-06	126.12	4	5		2	9120500000	2477600000	5434000000
RSTSSFSCLSR	RGFSSGSAVVSGGSRRSTSSFSCLSRHGGG	GGSRRSTSSFSCLSRHGGGGGGFGGGGFGS	R	R	S	S	R	H	0	2	0	0	1	0	0	0	0	0	1	0	0	1	0	5	1	0	0	0	0	0	11	1	1286.6	CON__P35908;CON__P35908v2	CON__P35908	35	45	yes	no	2	0.12876	51.092		1			0	0	0
RSVTGEDGHPDGWIVEELAAVFEK	TILGRVRSWTTQDSVRSVTGEDGHPDGWIV	PDGWIVEELAAVFEKGSDTLEALEEAIKAL	V	R	S	E	K	G	2	1	0	2	0	0	4	3	1	1	1	1	0	1	1	1	1	1	0	3	0	0	24	1	2640.28	D4GQN5;HVO_A0206_Cas8	D4GQN5	137	160	yes	no	3;4	3.775e-69	155.73				2	153510000	0	0
RTLLEGEESR	LMNTKLALDLEIATYRTLLEGEESRMSGEC	EIATYRTLLEGEESRMSGECAPNVSVSVST	Y	R	T	S	R	M	0	2	0	0	0	0	3	1	0	0	2	0	0	0	0	1	1	0	0	0	0	0	10	1	1188.61	CON__P04264;CON__ENSEMBL:ENSBTAP00000038253	CON__P04264	483	492	no	no	2;3	3.5037e-16	215.72	2	2	2	1	475340000	61541000	76098000
RTNAENEFVTIKK	MVEDYRNKYEDEINKRTNAENEFVTIKKDV	NKRTNAENEFVTIKKDVDGAYMTKVDLQAK	K	R	T	K	K	D	1	1	2	0	0	0	2	0	0	1	0	2	0	1	0	0	2	0	0	1	0	0	13	2	1548.83	CON__P04264	CON__P04264	277	289	yes	yes	3	0.0068121	80.96	1	1			20525000	11406000	9118600
RTSFTSVSR	SRSFSTASAITPSVSRTSFTSVSRSGGGGG	ITPSVSRTSFTSVSRSGGGGGGGFGRVSLA	S	R	T	S	R	S	0	2	0	0	0	0	0	0	0	0	0	0	0	1	0	3	2	0	0	1	0	0	9	1	1039.54	CON__P13647	CON__P13647	29	37	no	no	2	0.095485	61.691	1				14875000	14875000	0
RVATVSLPR	DIMLIKLSSPATLNSRVATVSLPRSCAAAG	PATLNSRVATVSLPRSCAAAGTECLISGWG	S	R	V	P	R	S	1	2	0	0	0	0	0	0	0	0	1	0	0	0	1	1	1	0	0	2	0	0	9	1	997.603	CON__P00761	CON__P00761	107	115	yes	yes	2	0.0064307	117.01				1	151970000	0	0
RVDGTAFQGENEEELR	VLEMLGGKVGALEGRRVDGTAFQGENEEEL	VDGTAFQGENEEELRSALEERGFMSSGKEV	R	R	V	L	R	S	1	2	1	1	0	1	4	2	0	0	1	0	0	1	0	0	1	0	0	1	0	0	16	1	1848.86	D4GZX5	D4GZX5	429	444	yes	yes	3	1.6733e-35	153.95			1	1	113920000	0	0
RVDQLKSDQSR	NLEPYFESFINNLRRRVDQLKSDQSRLDSE	NLRRRVDQLKSDQSRLDSELKNMQDMVEDY	R	R	V	S	R	L	0	2	0	2	0	2	0	0	0	0	1	1	0	0	0	2	0	0	0	1	0	0	11	2	1330.7	CON__P04264	CON__P04264	241	251	yes	yes	3	0.00015861	122.18		1			22653000	0	22653000
RVDQLKSDQSRLDSELK	NLEPYFESFINNLRRRVDQLKSDQSRLDSE	DQLKSDQSRLDSELKNMQDMVEDYRNKYED	R	R	V	L	K	N	0	2	0	3	0	2	1	0	0	0	3	2	0	0	0	3	0	0	0	1	0	0	17	3	2016.06	CON__P04264	CON__P04264	241	257	yes	yes	3;4	7.0961e-09	115.31	2	2			112030000	57388000	54643000
RVERVTAVERKPDR	DVGSCTGSVTIEAARRVERVTAVERKPDRL	RRVERVTAVERKPDRLDVTRKNLAANDYDA	R	R	V	D	R	L	1	4	0	1	0	0	2	0	0	0	0	1	0	0	1	0	1	0	0	3	0	0	14	4	1709.96	D4GP64	D4GP64	52	65	yes	yes	4	0.023767	65.472		1			8691100	0	8691100
RVTSEDRYDELR	SVTVEGDVDAGLPERRVTSEDRYDELRYGE	PERRVTSEDRYDELRYGENPHQDAAVYVDE	R	R	V	L	R	Y	0	3	0	2	0	0	2	0	0	0	1	0	0	0	0	1	1	0	1	1	0	0	12	2	1537.75	D4GVT4	D4GVT4	208	219	yes	yes	2	0.020645	74.944				1	18670000	0	0
RVVGTPDNPIGVFSVK	ISEGESVGLVTDRVERVVGTPDNPIGVFSV	VVGTPDNPIGVFSVKHPDAQPGLRQDQSWR	E	R	V	V	K	H	0	1	1	1	0	0	0	2	0	1	0	1	0	1	2	1	1	0	0	4	0	0	16	1	1683.93	D4GQN5;HVO_A0206_Cas8	D4GQN5	254	269	yes	no	2;3	9.0493e-14	143.55			2	2	2747000000	0	0
RVVGTPDNPIGVFSVKHPDAQPGLR	ISEGESVGLVTDRVERVVGTPDNPIGVFSV	GVFSVKHPDAQPGLRQDQSWRNYPVGADTA	E	R	V	L	R	Q	1	2	1	2	0	1	0	3	1	1	1	1	0	1	4	1	1	0	0	4	0	0	25	2	2655.42	D4GQN5;HVO_A0206_Cas8	D4GQN5	254	278	yes	no	4	4.5372e-05	68.231				1	105330000	0	0
RWFWPAELDVLEEAMK	RLDAGRLSHGEESGPRWFWPAELDVLEEAM	WFWPAELDVLEEAMKRYATANAADKNVESG	P	R	W	M	K	R	2	1	0	1	0	0	3	0	0	0	2	1	1	1	1	0	0	2	0	1	0	0	16	1	2018.99	D4GQN5;HVO_A0206_Cas8	D4GQN5	206	221	yes	no	3	0.005038	68.173			1		15026000	0	0
RYATANAADK	WFWPAELDVLEEAMKRYATANAADKNVESG	EEAMKRYATANAADKNVESGDGISEGESVG	K	R	Y	D	K	N	4	1	1	1	0	0	0	0	0	0	0	1	0	0	0	0	1	0	1	0	0	0	10	1	1079.54	D4GQN5;HVO_A0206_Cas8	D4GQN5	222	231	yes	no	2	4.6513e-06	145.72			1	1	7897400	0	0
RYPGGQEDRFEIPSQDVR	LARSHFFRTYEGEERRYPGGQEDRFEIPSQ	GGQEDRFEIPSQDVRGARGEDAYSHLDEDG	R	R	Y	V	R	G	0	3	0	2	0	2	2	2	0	1	0	0	0	1	2	1	0	0	1	1	0	0	18	2	2148.03	D4GZX5	D4GZX5	252	269	yes	yes	4	7.7419e-06	92.211				1	97019000	0	0
SAAGTYGAHFSR	YQFDFKNTDDHRFLRSAAGTYGAHFSRPGN	FLRSAAGTYGAHFSRPGNGICHNVHKENFA	R	S	A	S	R	P	3	1	0	0	0	0	0	2	1	0	0	0	0	1	0	2	1	0	1	0	0	0	12	0	1223.57	D4GTI4	D4GTI4	83	94	yes	yes	3	4.1612e-06	126.71			1	1	178470000	0	0
SAFAYRGDDEDDDFRR	RKFGFYRIVGHQFTDSAFAYRGDDEDDDFR	AFAYRGDDEDDDFRRVVDHRLIAGVPLDAS	D	S	A	R	R	V	2	3	0	5	0	0	1	1	0	0	0	0	0	2	0	1	0	0	1	0	0	0	16	2	1933.82	D4GQN5;HVO_A0206_Cas8	D4GQN5	462	477	yes	no	2;3;4	2.2819e-67	219.42				3	257720000	0	0
SAIGTHGGGTWK	LNKGRERFGDVGVYKSAIGTHGGGTWKVDL	VYKSAIGTHGGGTWKVDLTEPVNPKVGNRQ	K	S	A	W	K	V	1	0	0	0	0	0	0	4	1	1	0	1	0	0	0	1	2	1	0	0	0	0	12	0	1170.58	D4GX49	D4GX49	143	154	yes	yes	2	1.3626e-07	138.23				1	169480000	0	0
SALESTSLPGK	ARKAAKQAEELTRRKSALESTSLPGKLADC	TRRKSALESTSLPGKLADCQSRDPAESELF	K	S	A	G	K	L	1	0	0	0	0	0	1	1	0	0	2	1	0	0	1	3	1	0	0	0	0	0	11	0	1088.57	D4GZ01	D4GZ01	401	411	yes	yes	2	0.01948	71.349			1	1	10914000	0	0
SANSARLPGVSR	TSTTIRSHSSSRRGFSANSARLPGVSRSGF	RGFSANSARLPGVSRSGFSSISVSRSRGSG	F	S	A	S	R	S	2	2	1	0	0	0	0	1	0	0	1	0	0	0	1	3	0	0	0	1	0	0	12	1	1213.65	CON__P02538;CON__P48668	CON__P48668	19	30	no	no	3	0.030833	69.602		1			12476000	0	12476000
SAPFQDATGAHAGALLGDVR	DAMIPNLIVNNADQKSAPFQDATGAHAGAL	DATGAHAGALLGDVRHDPFQSGGMETPSHD	K	S	A	V	R	H	5	1	0	2	0	1	0	3	1	0	2	0	0	1	1	1	1	0	0	1	0	0	20	0	1952.97	D4GTT9	D4GTT9	238	257	yes	yes	2	5.4103e-06	101.96				1	105570000	0	0
SASAAFGLPVGGDAGGYR	VKDEYRVTVDGDVVRSASAAFGLPVGGDAG	AAFGLPVGGDAGGYRFDVFDARRKQLLRGL	R	S	A	Y	R	F	4	1	0	1	0	0	0	5	0	0	1	0	0	1	1	2	0	0	1	1	0	0	18	0	1651.8	D4GP57	D4GP57	94	111	yes	yes	2	1.2443e-09	111.79	1				35213000	35213000	0
SASSARLPGVSR	TSTTIRSHSSSRRGFSASSARLPGVSRSGF	RGFSASSARLPGVSRSGFSSISVSRSRGSG	F	S	A	S	R	S	2	2	0	0	0	0	0	1	0	0	1	0	0	0	1	4	0	0	0	1	0	0	12	1	1186.64	CON__P04259	CON__P04259	19	30	yes	yes	3	0.018011	76.326		1			10045000	0	10045000
SASSLGGGFGGGSR	GSFGYSYGGGSGGGFSASSLGGGFGGGSRG	FSASSLGGGFGGGSRGFGGASGGGYSSSGG	F	S	A	S	R	G	1	1	0	0	0	0	0	6	0	0	1	0	0	1	0	4	0	0	0	0	0	0	14	0	1195.56	CON__P35527	CON__P35527	82	95	yes	yes	2	0.00031271	103.08	1		1		24057000	12502000	0
SAVEQAEGEK	RRRRAMILEAQGERRSAVEQAEGEKQSNII	QGERRSAVEQAEGEKQSNIIRAQGEKQSQI	R	S	A	E	K	Q	2	0	0	0	0	1	3	1	0	0	0	1	0	0	0	1	0	0	0	1	0	0	10	0	1046.49	D4GUA4	D4GUA4	207	216	yes	yes	2	0.026673	70.1		1			2297600	0	2297600
SAWDDLIEEVSDGVAK	VEKTNTIGVQNFEEKSAWDDLIEEVSDGVA	AWDDLIEEVSDGVAKTISRFSVYKGDQNQS	K	S	A	A	K	T	2	0	0	3	0	0	2	1	0	1	1	1	0	0	0	2	0	1	0	2	0	0	16	0	1732.82	D4GQG3	D4GQG3	132	147	yes	yes	2;3	0.0016926	73.848		2		1	18811000	0	18811000
SDAGSGGVSDLFAIAAR	______________________________	AGSGGVSDLFAIAARELRTVVRTPAVVAPS	M	S	D	A	R	E	4	1	0	2	0	0	0	3	0	1	1	0	0	1	0	3	0	0	0	1	0	0	17	0	1592.78	D4GUV7	D4GUV7	2	18	yes	yes	2	5.0431e-05	92.925		1			15802000	0	15802000
SDDETLQELAK	SGGSPLARVTYELRESDDETLQELAKTELR	ELRESDDETLQELAKTELRFYTITLPIGDD	E	S	D	A	K	T	1	0	0	2	0	1	2	0	0	0	2	1	0	0	0	1	1	0	0	0	0	0	11	0	1247.59	D4GQN5;HVO_A0206_Cas8	D4GQN5	364	374	yes	no	2	1.0176e-17	182.65			1	1	658910000	0	0
SDIAPVAR	QGDMQGHFSMSVPVESDIAPVARLLIYAIL	SMSVPVESDIAPVARLLIYAILPDGEVVGD	E	S	D	A	R	L	2	1	0	1	0	0	0	0	0	1	0	0	0	0	1	1	0	0	0	1	0	0	8	0	827.45	CON__ENSEMBL:ENSBTAP00000024146	CON__ENSEMBL:ENSBTAP00000024146	532	539	yes	yes	2	0.058495	94.401	1				3602600	3602600	0
SDIAVILPDGTELSVEEGATVR	______________________________	PDGTELSVEEGATVRDAAFAIGPGLGKDTV	M	S	D	V	R	D	2	1	0	2	0	0	3	2	0	2	2	0	0	0	1	2	2	0	0	3	0	0	22	0	2270.16	D4GZP8	D4GZP8	2	23	yes	yes	2;3	1.5411e-23	173.44			2	2	765810000	0	0
SDLEMQYETLQEELMALK	INGLRQVLDNLTMEKSDLEMQYETLQEELM	EMQYETLQEELMALKKNHKEEMSQLTGQNS	K	S	D	L	K	K	1	0	0	1	0	2	4	0	0	0	4	1	2	0	0	1	1	0	1	0	0	0	18	0	2170.02	CON__P35527	CON__P35527	272	289	yes	yes	2;3	2.993e-17	139.89	1	1		1	85138000	7272400	19136000
SDLEMQYETLQEELMALKK	INGLRQVLDNLTMEKSDLEMQYETLQEELM	MQYETLQEELMALKKNHKEEMSQLTGQNSG	K	S	D	K	K	N	1	0	0	1	0	2	4	0	0	0	4	2	2	0	0	1	1	0	1	0	0	0	19	1	2298.11	CON__P35527	CON__P35527	272	290	yes	yes	3	0.0085709	63.337	1	1	1		138030000	36554000	71601000
SDQSRLDSELK	ESFINNLRRRVDQLKSDQSRLDSELKNMQD	DQLKSDQSRLDSELKNMQDMVEDYRNKYED	K	S	D	L	K	N	0	1	0	2	0	1	1	0	0	0	2	1	0	0	0	3	0	0	0	0	0	0	11	1	1276.63	CON__P04264;CON__ENSEMBL:ENSBTAP00000038253	CON__P04264	247	257	no	no	2;3	0.041211	57.401	1	1			26008000	5925000	20083000
SDRDMLFPETVDR	ALEKAKVYALDSEYRSDRDMLFPETVDRLL	YRSDRDMLFPETVDRLLETTEDMPSAWPIE	R	S	D	D	R	L	0	2	0	3	0	0	1	0	0	0	1	0	1	1	1	1	1	0	0	1	0	0	13	1	1579.73	D4GQN5;HVO_A0206_Cas8;HVO_A0206_Cas11	D4GQN5	645	657	yes	no	1;2;3	7.8075e-158	320.07	23	25	16	17	395530000000	89299000000	127670000000
SDTLEALEEAIK	DGWIVEELAAVFEKGSDTLEALEEAIKALL	EKGSDTLEALEEAIKALLPPDESLPTVITV	G	S	D	I	K	A	2	0	0	1	0	0	3	0	0	1	2	1	0	0	0	1	1	0	0	0	0	0	12	0	1317.67	D4GQN5;HVO_A0206_Cas8	D4GQN5	162	173	yes	no	2	1.6046e-05	117.71			1	1	577420000	0	0
SDVIDSIR	SVARMNASHGNVEHRSDVIDSIRAVDDATD	HGNVEHRSDVIDSIRAVDDATDEPLAAMLD	R	S	D	I	R	A	0	1	0	2	0	0	0	0	0	2	0	0	0	0	0	2	0	0	0	1	0	0	8	0	903.466	D4GUB6	D4GUB6	44	51	yes	yes	2	3.304e-21	197.17			1	1	188090000	0	0
SDYDDSGGSPLAR	KAQSLYGAIQSLDRESDYDDSGGSPLARVT	RESDYDDSGGSPLARVTYELRESDDETLQE	E	S	D	A	R	V	1	1	0	3	0	0	0	2	0	0	1	0	0	0	1	3	0	0	1	0	0	0	13	0	1338.57	D4GQN5;HVO_A0206_Cas8	D4GQN5	344	356	yes	no	1;2	6.7125e-40	217.45			1	2	603990000	0	0
SDYPNQVNNVLGFPFIFR	AKDARDDTVIMATGRSDYPNQVNNVLGFPF	PNQVNNVLGFPFIFRGALDVRATEINEAMK	R	S	D	F	R	G	0	1	3	1	0	1	0	1	0	1	1	0	0	3	2	1	0	0	1	2	0	0	18	0	2126.06	D4GSQ3;D4GV91	D4GSQ3	312	329	yes	no	2	2.5899e-12	119.39				1	68415000	0	0
SEAPFYGVGK	YRRSLRFFELGCSVRSEAPFYGVGKSEVDR	GCSVRSEAPFYGVGKSEVDRLARISGLAAG	R	S	E	G	K	S	1	0	0	0	0	0	1	2	0	0	0	1	0	1	1	1	0	0	1	1	0	0	10	0	1053.51	D4GQU3	D4GQU3	79	88	yes	yes	2	0.17866	49.418		1			0	0	0
SEEYVQAAK	TWHARLVQSIVASERSEEYVQAAKLAGAST	IVASERSEEYVQAAKLAGASTPHILFREIL	R	S	E	A	K	L	2	0	0	0	0	1	2	0	0	0	0	1	0	0	0	1	0	0	1	1	0	0	9	0	1023.49	D4GP82	D4GP82	188	196	yes	yes	2	0.053993	70.69	1	1			13502000	2710300	10791000
SEGESVGLVTDR	TANAADKNVESGDGISEGESVGLVTDRVER	DGISEGESVGLVTDRVERVVGTPDNPIGVF	I	S	E	D	R	V	0	1	0	1	0	0	2	2	0	0	1	0	0	0	0	2	1	0	0	2	0	0	12	0	1247.6	D4GQN5;HVO_A0206_Cas8	D4GQN5	240	251	yes	no	2	2.5814e-08	143.89			1		37114000	0	0
SEGGDLPPHQIVAQQLVHLETLSR	ASMLFDEYLRRYHDESEGGDLPPHQIVAQQ	QIVAQQLVHLETLSRAGLLNGLDVPIEPPT	E	S	E	S	R	A	1	1	0	1	0	3	2	2	2	1	4	0	0	0	2	2	1	0	0	2	0	0	24	0	2623.37	D4GQN5;HVO_A0206_Cas8	D4GQN5	506	529	yes	no	3;4	6.6708e-20	114.15			2		140540000	0	0
SEIDNVKK	KIEISELNRVIQRLRSEIDNVKKQISNLQQ	RVIQRLRSEIDNVKKQISNLQQSISDAEQR	R	S	E	K	K	Q	0	0	1	1	0	0	1	0	0	1	0	2	0	0	0	1	0	0	0	1	0	0	8	1	931.497	CON__P04264	CON__P04264	410	417	no	no	2	0.0010019	135.84	1	1			48445000	7963100	40482000
SEISELRR	NREVATNSELVQSGKSEISELRRTMQNLEI	ELVQSGKSEISELRRTMQNLEIELQSQLSM	K	S	E	R	R	T	0	2	0	0	0	0	2	0	0	1	1	0	0	0	0	2	0	0	0	0	0	0	8	1	988.53	CON__P02533;CON__Q04695	CON__P02533	329	336	no	no	2	0.006062	123.69	1				34273000	34273000	0
SEITELRR	TTEIDNNIEQISSYKSEITELRRNVQALEI	EQISSYKSEITELRRNVQALEIELQSQLAL	K	S	E	R	R	N	0	2	0	0	0	0	2	0	0	1	1	0	0	0	0	1	1	0	0	0	0	0	8	1	1002.55	CON__P02535-1;CON__P13645	CON__P13645	363	370	no	no	2	2.5388e-14	178.87	1	1		1	861250000	84526000	166370000
SELDLADLDSVR	MADIRDSVPAASLTLSELDLADLDSVRRFA	LTLSELDLADLDSVRRFADEFAAEHGSLHV	L	S	E	V	R	R	1	1	0	3	0	0	1	0	0	0	3	0	0	0	0	2	0	0	0	1	0	0	12	0	1331.66	D4GU98	D4GU98	70	81	yes	yes	2	0.0032823	90.709				1	588790000	0	0
SELVQSGKSEISELRR	FFTKTEELNREVATNSELVQSGKSEISELR	ELVQSGKSEISELRRTMQNLEIELQSQLSM	N	S	E	R	R	T	0	2	0	0	0	1	3	1	0	1	2	1	0	0	0	4	0	0	0	1	0	0	16	2	1816.96	CON__P02533;CON__Q04695	CON__P02533	321	336	no	no	3	0.11516	45.33	1				4717200	4717200	0
SEVTELRR	NKEVASNSELVQSSRSEVTELRRVLQGLEI	ELVQSSRSEVTELRRVLQGLEIELQSQLSM	R	S	E	R	R	V	0	2	0	0	0	0	2	0	0	0	1	0	0	0	0	1	1	0	0	1	0	0	8	1	988.53	CON__P08779	CON__P08779	331	338	yes	yes	2	0.011223	116.73	1				15793000	15793000	0
SFLDRPLFEAPAR	FDTTSLPAIREHRLESFLDRPLFEAPARRA	LESFLDRPLFEAPARRAAALAGVLVGQVSW	E	S	F	A	R	R	2	2	0	1	0	0	1	0	0	0	2	0	0	2	2	1	0	0	0	0	0	0	13	1	1517.8	D4GQN5;HVO_A0206_Cas8;HVO_A0206_Cas11	D4GQN5	570	582	yes	no	2;3	7.0751e-30	231.17	3	3	2	3	4.2411e+09	772190000	1.6648e+09
SFLDRPLFEAPARR	FDTTSLPAIREHRLESFLDRPLFEAPARRA	ESFLDRPLFEAPARRAAALAGVLVGQVSWH	E	S	F	R	R	A	2	3	0	1	0	0	1	0	0	0	2	0	0	2	2	1	0	0	0	0	0	0	14	2	1673.9	D4GQN5;HVO_A0206_Cas8;HVO_A0206_Cas11	D4GQN5	570	583	yes	no	3	0.040352	61.423	1	1			177350000	32743000	144610000
SFSTASAITPSVSR	MSRQSSVSFRSGGSRSFSTASAITPSVSRT	RSFSTASAITPSVSRTSFTSVSRSGGGGGG	R	S	F	S	R	T	2	1	0	0	0	0	0	0	0	1	0	0	0	1	1	5	2	0	0	1	0	0	14	0	1409.72	CON__P13647	CON__P13647	16	29	no	no	2	2.0716e-06	117.99	1	1			130170000	130170000	0
SFSTASAITPSVSRTSFTSVSR	MSRQSSVSFRSGGSRSFSTASAITPSVSRT	ITPSVSRTSFTSVSRSGGGGGGGFGRVSLA	R	S	F	S	R	S	2	2	0	0	0	0	0	0	0	1	0	0	0	2	1	8	4	0	0	2	0	0	22	1	2275.14	CON__P13647	CON__P13647	16	37	no	no	3	0.00017362	70.99	1				32755000	32755000	0
SFVYDQATVPVSFLDSSLR	VPDGGVECVTIQNVRSFVYDQATVPVSFLD	DQATVPVSFLDSSLRVDVVYAGNFFALVDS	R	S	F	L	R	V	1	1	0	2	0	1	0	0	0	0	2	0	0	2	1	4	1	0	1	3	0	0	19	0	2130.06	D4GQJ2	D4GQJ2	167	185	yes	yes	2	0.064583	64.55		1			16943000	0	16943000
SGDGISEGESVGLVTDR	MKRYATANAADKNVESGDGISEGESVGLVT	DGISEGESVGLVTDRVERVVGTPDNPIGVF	E	S	G	D	R	V	0	1	0	2	0	0	2	4	0	1	1	0	0	0	0	3	1	0	0	2	0	0	17	0	1676.79	D4GQN5;HVO_A0206_Cas8	D4GQN5	235	251	yes	no	2	7.0278e-10	128.21				1	215390000	0	0
SGDGISEGESVGLVTDRVER	MKRYATANAADKNVESGDGISEGESVGLVT	SEGESVGLVTDRVERVVGTPDNPIGVFSVK	E	S	G	E	R	V	0	2	0	2	0	0	3	4	0	1	1	0	0	0	0	3	1	0	0	3	0	0	20	1	2061	D4GQN5;HVO_A0206_Cas8	D4GQN5	235	254	yes	no	2	2.7447e-09	102.87				1	0	0	0
SGESGVVDTVTLMEGEDGSK	GLSPQKRRETSVTMRSGESGVVDTVTLMEG	VVDTVTLMEGEDGSKLAKVSVRDQRVPELG	R	S	G	S	K	L	0	0	0	2	0	0	3	4	0	0	1	1	1	0	0	3	2	0	0	3	0	0	20	0	1995.89	D4GZX5	D4GZX5	331	350	yes	yes	2	0.016627	62.861				1	0	0	0
SGFSSISVSR	RGFSANSARLPGVSRSGFSSISVSRSRGSG	PGVSRSGFSSISVSRSRGSGGLGGACGGAG	R	S	G	S	R	S	0	1	0	0	0	0	0	1	0	1	0	0	0	1	0	5	0	0	0	1	0	0	10	0	1025.51	CON__P04259;CON__P48668	CON__P48668	31	40	no	no	2	2.1446e-13	169.44	1	1			121060000	121060000	0
SGFSSVSVSR	RGFSANSARLPGVSRSGFSSVSVSRSRGSG	PGVSRSGFSSVSVSRSRGSGGLGGACGGAG	R	S	G	S	R	S	0	1	0	0	0	0	0	1	0	0	0	0	0	1	0	5	0	0	0	2	0	0	10	0	1011.5	CON__P02538	CON__P02538	31	40	yes	yes	2	0.00045753	131.62	1	1		1	544310000	290640000	156920000
SGGELYGTDSKLEPFVDDGR	LEDVMALYGVLAVAESGGELYGTDSKLEPF	YGTDSKLEPFVDDGRLVTIDIDLTGETPNV	E	S	G	G	R	L	0	1	0	3	0	0	2	4	0	0	2	1	0	1	1	2	1	0	1	1	0	0	20	1	2140.99	D4GQN5;HVO_A0206_Cas8	D4GQN5	40	59	yes	no	3	0.00050642	72.421			1	1	154500000	0	0
SGGGFSSGSAGIINYQR	______________________________	GGFSSGSAGIINYQRRTTSSSTRRSGGGGG	R	S	G	Q	R	R	1	1	1	0	0	1	0	5	0	2	0	0	0	1	0	4	0	0	1	0	0	0	17	0	1656.79	CON__P04264	CON__P04264	13	29	yes	yes	2	2.4168e-45	205.56	1	1			161960000	24809000	137150000
SGGGFSSGSAGIINYQRR	______________________________	GFSSGSAGIINYQRRTTSSSTRRSGGGGGR	R	S	G	R	R	T	1	2	1	0	0	1	0	5	0	2	0	0	0	1	0	4	0	0	1	0	0	0	18	1	1812.89	CON__P04264	CON__P04264	13	30	yes	yes	3	7.6892e-43	165.02	1	1			156630000	32235000	124390000
SGGGGGGGGCGGGGGVSSLR	MSVRYSSSKHYSSSRSGGGGGGGGCGGGGG	GGGGCGGGGGVSSLRISSSKGSLGGGFSSG	R	S	G	L	R	I	0	1	0	0	1	0	0	13	0	0	1	0	0	0	0	3	0	0	0	1	0	0	20	0	1548.67	CON__P13645	CON__P13645	16	35	yes	yes	2	0.0087941	64.394	1				8008000	8008000	0
SGGGGGGGLGSGGSIR	______________________________	GGGGGGGLGSGGSIRSSYSRFSSSGGRGGG	R	S	G	I	R	S	0	1	0	0	0	0	0	10	0	1	1	0	0	0	0	3	0	0	0	0	0	0	16	0	1231.59	CON__P35527	CON__P35527	14	29	yes	yes	2	1.54e-66	224.66	1	1	1	1	5586800000	1107500000	2.0105e+09
SGGGGGGGLGSGGSIRSSYSR	______________________________	GGLGSGGSIRSSYSRFSSSGGRGGGGRFSS	R	S	G	S	R	F	0	2	0	0	0	0	0	10	0	1	1	0	0	0	0	6	0	0	1	0	0	0	21	1	1811.85	CON__P35527	CON__P35527	14	34	yes	yes	3	0.00021592	74.364	1	1	1		79964000	24674000	49047000
SGGSPLAR	YGAIQSLDRESDYDDSGGSPLARVTYELRE	RESDYDDSGGSPLARVTYELRESDDETLQE	D	S	G	A	R	V	1	1	0	0	0	0	0	2	0	0	1	0	0	0	1	2	0	0	0	0	0	0	8	0	743.393	D4GQN5;HVO_A0206_Cas8	D4GQN5	349	356	yes	no	2	0.033753	87.754				1	0	0	0
SGGSRSFSTASAITPSVSR	______________________________	RSFSTASAITPSVSRTSFTSVSRSGGGGGG	R	S	G	S	R	T	2	2	0	0	0	0	0	2	0	1	0	0	0	1	1	7	2	0	0	1	0	0	19	1	1853.92	CON__P13647	CON__P13647	11	29	yes	yes	3	0.02323	54.058	1				11987000	11987000	0
SGQLDLTDKVPPK	FNFIGEDSTRLANLRSGQLDLTDKVPPKDF	LRSGQLDLTDKVPPKDFESLSGQPDITTES	R	S	G	P	K	D	0	0	0	2	0	1	0	1	0	0	2	2	0	0	2	1	1	0	0	1	0	0	13	1	1396.76	D4GUS3	D4GUS3	273	285	yes	yes	2;3	0.00082959	99.318				3	219070000	0	0
SGSHVLLEK	PSGAGTGAFKFVEWKSGSHVLLEKNEDYWK	KFVEWKSGSHVLLEKNEDYWKEGAPAVDEF	K	S	G	E	K	N	0	0	0	0	0	0	1	1	1	0	2	1	0	0	0	2	0	0	0	1	0	0	9	0	968.529	D4GUS3	D4GUS3	233	241	yes	yes	2	2.0279e-09	163.32				1	1424000000	0	0
SGSHVLLEKNEDYWK	PSGAGTGAFKFVEWKSGSHVLLEKNEDYWK	SGSHVLLEKNEDYWKEGAPAVDEFKFNFIG	K	S	G	W	K	E	0	0	1	1	0	0	2	1	1	0	2	2	0	0	0	2	0	1	1	1	0	0	15	1	1803.88	D4GUS3	D4GUS3	233	247	yes	yes	2;3;4	5.191e-09	116.58				3	547130000	0	0
SGTTPTEQSSGSVLTR	______________________________	GTTPTEQSSGSVLTRLFGWIDGSLVSLCLA	M	S	G	T	R	L	0	1	0	0	0	1	1	2	0	0	1	0	0	0	1	4	4	0	0	1	0	0	16	0	1606.78	D4GS84	D4GS84	2	17	yes	yes	2	8.7004e-09	122.39	1	1			29434000	5401400	24033000
SGVPGSVGQPDGTVVSYVR	TFSEQTTGEVVVSERSGVPGSVGQPDGTVV	GSVGQPDGTVVSYVRIDVPDSARDRASTLR	R	S	G	V	R	I	0	1	0	1	0	1	0	4	0	0	0	0	0	0	2	3	1	0	1	5	0	0	19	0	1859.94	D4GV93	D4GV93	2091	2109	yes	yes	2	3.0739e-91	245.5				1	319560000	0	0
SGYRSGGGFSSGSAGIINYQR	______________________________	GGFSSGSAGIINYQRRTTSSSTRRSGGGGG	R	S	G	Q	R	R	1	2	1	0	0	1	0	6	0	2	0	0	0	1	0	5	0	0	2	0	0	0	21	1	2120	CON__P04264	CON__P04264	9	29	yes	yes	3	4.5373e-07	87.156		1			22407000	0	22407000
SHGIVFETPITHTDDGLK	GRPLKPIREFFSLARSHGIVFETPITHTDD	IVFETPITHTDDGLKITMSGDEQTLHRVIS	R	S	H	L	K	I	0	0	0	2	0	0	1	2	2	2	1	1	0	1	1	1	3	0	0	1	0	0	18	0	1965.98	D4GQF3	D4GQF3	98	115	yes	yes	2;3;4	1.764e-76	224.43	3	5			2.1013e+09	111000000	1.9903e+09
SIDLSNINR	______________________________	RNIDRKSIDLSNINRRRFVQGVSSTVGVSG	K	S	I	N	R	R	0	1	2	1	0	0	0	0	0	2	1	0	0	0	0	2	0	0	0	0	0	0	9	0	1030.54	D4GR24	D4GR24	9	17	yes	yes	2	6.7684e-22	198.73	1	1			240970000	17159000	223810000
SISISVAGGGGGFGAAGGFGGR	GGFGSRSLVGLGGTKSISISVAGGGGGFGA	GGGGGFGAAGGFGGRGGGFGGGSGFGGGSG	K	S	I	G	R	G	3	1	0	0	0	0	0	10	0	2	0	0	0	2	0	3	0	0	0	1	0	0	22	0	1837.91	CON__P35908;CON__P35908v2	CON__P35908	71	92	yes	no	2;3	2.5904e-38	160.69	2	1	1		357890000	125070000	179650000
SISISVAR	GGFGSRSLVNLGGSKSISISVARGGGRGSG	VNLGGSKSISISVARGGGRGSGFGGGYGGG	K	S	I	A	R	G	1	1	0	0	0	0	0	0	0	2	0	0	0	0	0	3	0	0	0	1	0	0	8	0	831.481	CON__P04264	CON__P04264	75	82	yes	yes	1;2	2.5826e-14	178.65	1	3	3	1	2784500000	758750000	1344100000
SISMSVAGSR	GGFGSRSLYNLRGNKSISMSVAGSRQGACF	LRGNKSISMSVAGSRQGACFGGAGGFGTGG	K	S	I	S	R	Q	1	1	0	0	0	0	0	1	0	1	0	0	1	0	0	4	0	0	0	1	0	0	10	0	993.491	CON__P19013	CON__P19013	134	143	yes	yes	2	0.0079698	96.331	1				11661000	11661000	0
SITDREELFDVLEQVR	EGILDRHGLEAVTDRSITDREELFDVLEQV	ITDREELFDVLEQVRERGYSYDDEERVKGM	R	S	I	V	R	E	0	2	0	2	0	1	3	0	0	1	2	0	0	1	0	1	1	0	0	2	0	0	16	1	1947.99	D4GPB5	D4GPB5	168	183	yes	yes	3	0.0032332	59.261		1			9023700	0	9023700
SKAEAEALYQTK	IIDEVKAQYEEIAQRSKAEAEALYQTKYEE	AQRSKAEAEALYQTKYEELQITAGQHGDSL	R	S	K	T	K	Y	3	0	0	0	0	1	2	0	0	0	1	2	0	0	0	1	1	0	1	0	0	0	12	1	1337.68	CON__ENSEMBL:ENSBTAP00000038253;CON__Q8N1N4-2;CON__Q7RTT2;CON__P19013	CON__ENSEMBL:ENSBTAP00000038253	361	372	no	no	2	0.086591	60.102	1				4141400	4141400	0
SKAEAESLYQSK	IIAEVKAQNEDIAQKSKAEAESLYQSKYEE	AQKSKAEAESLYQSKYEELQITAGRHGDSV	K	S	K	S	K	Y	2	0	0	0	0	1	2	0	0	0	1	2	0	0	0	3	0	0	1	0	0	0	12	1	1339.66	CON__P04264	CON__P04264	365	376	yes	yes	2;3	2.2768e-20	189.24	2	2	2	2	2.9226e+09	354090000	592910000
SKAEAESLYQSKYEELQITAGR	IIAEVKAQNEDIAQKSKAEAESLYQSKYEE	LYQSKYEELQITAGRHGDSVRNSKIEISEL	K	S	K	G	R	H	3	1	0	0	0	2	4	1	0	1	2	2	0	0	0	3	1	0	2	0	0	0	22	2	2500.24	CON__P04264	CON__P04264	365	386	yes	yes	2;3;4	4.7384e-139	283.75	2	3	1		2456700000	918610000	1279500000
SKEEAEALYHSK	IIAEVKAQYEEIAQRSKEEAEALYHSKYEE	AQRSKEEAEALYHSKYEELQVTVGRHGDSL	R	S	K	S	K	Y	2	0	0	0	0	0	3	0	1	0	1	2	0	0	0	2	0	0	1	0	0	0	12	1	1390.67	CON__P35908;CON__P35908v2	CON__P35908	369	380	yes	no	2;3	1.2921e-09	146.36	2	1	2		154740000	71266000	39054000
SKEEAEALYHSKYEELQVTVGR	IIAEVKAQYEEIAQRSKEEAEALYHSKYEE	LYHSKYEELQVTVGRHGDSLKEIKIEISEL	R	S	K	G	R	H	2	1	0	0	0	1	5	1	1	0	2	2	0	0	0	2	1	0	2	2	0	0	22	2	2565.27	CON__P35908;CON__P35908v2	CON__P35908	369	390	yes	no	3;4	1.2094e-74	211.06	2	2			423760000	168420000	255350000
SKELTTEIDNNIEQISSYK	AEQNRKDAEAWFNEKSKELTTEIDNNIEQI	TTEIDNNIEQISSYKSEITELRRNVQALEI	K	S	K	Y	K	S	0	0	2	1	0	1	3	0	0	3	1	2	0	0	0	3	2	0	1	0	0	0	19	1	2211.09	CON__P13645	CON__P13645	344	362	yes	yes	2;3	2.7541e-17	136.04	2	2			460270000	120360000	339910000
SKLEPFVDDGR	VLAVAESGGELYGTDSKLEPFVDDGRLVTI	YGTDSKLEPFVDDGRLVTIDIDLTGETPNV	D	S	K	G	R	L	0	1	0	2	0	0	1	1	0	0	1	1	0	1	1	1	0	0	0	1	0	0	11	1	1261.63	D4GQN5;HVO_A0206_Cas8	D4GQN5	49	59	yes	no	2;3	6.897e-12	190.24			2	1	2.0799e+09	0	0
SKNGNDAEGVASTILGR	KSSGRGAKYSLTQIGSKNGNDAEGVASTIL	NGNDAEGVASTILGRVRSWTTQDSVRSVTG	G	S	K	G	R	V	2	1	2	1	0	0	1	3	0	1	1	1	0	0	0	2	1	0	0	1	0	0	17	1	1687.85	D4GQN5;HVO_A0206_Cas8	D4GQN5	110	126	yes	no	2;3	2.9742e-27	164.92			2	1	228860000	0	0
SKVTDAVGAVR	______________________________	______________________________	M	S	K	V	R	A	2	1	0	1	0	0	0	1	0	0	0	1	0	0	0	1	1	0	0	3	0	0	11	1	1101.61	D4GPJ8	D4GPJ8	2	12	yes	yes	2;3	0.00016613	121.73	2	2			96884000	14888000	81996000
SLDLDSIIAEVK	QISETNVILSMDNNRSLDLDSIIAEVKAQN	NNRSLDLDSIIAEVKAQNEDIAQKSKAEAE	R	S	L	V	K	A	1	0	0	2	0	0	1	0	0	2	2	1	0	0	0	2	0	0	0	1	0	0	12	0	1301.71	CON__P04264	CON__P04264	344	355	no	no	2;3	1.8768e-07	157.24	4	2	3	1	7.1192e+09	718250000	1261500000
SLDLDSIIDAVR	HVSDTNVILSMDNNRSLDLDSIIDAVRAQY	NNRSLDLDSIIDAVRAQYEIIAQKSKDEAE	R	S	L	V	R	A	1	1	0	3	0	0	0	0	0	2	2	0	0	0	0	2	0	0	0	1	0	0	12	0	1315.7	CON__Q6IFZ6;CON__Q7Z794	CON__Q6IFZ6	331	342	no	no	2	0.0034249	90.108		1			2846500	0	2846500
SLDRESDYDDSGGSPLAR	ELTPLKAQSLYGAIQSLDRESDYDDSGGSP	RESDYDDSGGSPLARVTYELRESDDETLQE	Q	S	L	A	R	V	1	2	0	4	0	0	1	2	0	0	2	0	0	0	1	4	0	0	1	0	0	0	18	1	1938.86	D4GQN5;HVO_A0206_Cas8	D4GQN5	339	356	yes	no	2;3	3.531e-91	304.03			1	4	217580000	0	0
SLENALTSALEK	RPLDAQTKGDQLTKNSLENALTSALEKAKV	TKNSLENALTSALEKAKVYALDSEYRSDRD	N	S	L	E	K	A	2	0	1	0	0	0	2	0	0	0	3	1	0	0	0	2	1	0	0	0	0	0	12	0	1274.67	D4GQN5;HVO_A0206_Cas8;HVO_A0206_Cas11	D4GQN5	622	633	yes	no	2;3	5.9802e-20	185.29	2	2	1	3	16951000000	4501100000	8626200000
SLENALTSALEKAK	RPLDAQTKGDQLTKNSLENALTSALEKAKV	NSLENALTSALEKAKVYALDSEYRSDRDML	N	S	L	A	K	V	3	0	1	0	0	0	2	0	0	0	3	2	0	0	0	2	1	0	0	0	0	0	14	1	1473.8	D4GQN5;HVO_A0206_Cas8;HVO_A0206_Cas11	D4GQN5	622	635	yes	no	3	0.023767	65.472		1			29293000	0	29293000
SLGGGFGGGSR	GYSYGGGSGGGFSASSLGGGFGGGSRGFGG	FSASSLGGGFGGGSRGFGGASGGGYSSSGG	S	S	L	S	R	G	0	1	0	0	0	0	0	6	0	0	1	0	0	1	0	2	0	0	0	0	0	0	11	0	950.457	CON__P35527	CON__P35527	85	95	yes	yes	2	1.3837e-07	147.4	2	1	2	1	1416100000	167650000	405500000
SLGGGFSSGGFSGGSFSR	GGGGVSSLRISSSKGSLGGGFSSGGFSGGS	GGFSSGGFSGGSFSRGSSGGGCFGGSSGGY	G	S	L	S	R	G	0	1	0	0	0	0	0	7	0	0	1	0	0	3	0	6	0	0	0	0	0	0	18	0	1649.74	CON__P13645	CON__P13645	42	59	yes	yes	2	1.2162e-05	88.552	1	1			33261000	9855100	23406000
SLGMGYIQGMR	GGIGAVPDGQMEAARSLGMGYIQGMREVVV	EAARSLGMGYIQGMREVVVPQAWRNALAAI	R	S	L	M	R	E	0	1	0	0	0	1	0	3	0	1	1	0	2	0	0	1	0	0	1	0	0	0	11	0	1211.58	D4GSN8	D4GSN8	179	189	yes	yes	2	0.00025668	116.37	1	2			43674000	9529400	34145000
SLHIDYDDLYR	EEIGTLAQQYPKEKRSLHIDYDDLYRFDSE	KEKRSLHIDYDDLYRFDSELADDYITKPGQ	R	S	L	Y	R	F	0	1	0	3	0	0	0	0	1	1	2	0	0	0	0	1	0	0	2	0	0	0	11	0	1408.66	D4GZG5	D4GZG5	39	49	yes	yes	3	0.00067907	94.767				1	96702000	0	0
SLHTLFGDK	AKTCVADESAENCDKSLHTLFGDKLCTVAT	AENCDKSLHTLFGDKLCTVATLRETYGEMA	K	S	L	D	K	L	0	0	0	1	0	0	0	1	1	0	2	1	0	1	0	1	1	0	0	0	0	0	9	0	1016.53	CON__P02768-1	CON__P02768-1	89	97	yes	yes	2	0.01106	117.89	1	1	1	1	338180000	82065000	77385000
SLLEGEGSSGGGGR	LDIKIRLENEIQTYRSLLEGEGSSGGGGRG	RSLLEGEGSSGGGGRGGGSFGGGYGGGSSG	R	S	L	G	R	G	0	1	0	0	0	0	2	6	0	0	2	0	0	0	0	3	0	0	0	0	0	0	14	0	1261.59	CON__P13645	CON__P13645	451	464	yes	yes	2	2.059e-28	188.99	1	1	1	1	1117000000	344720000	427060000
SLLELATEDFEESRK	TLNPERGGFAPYDNWSLLELATEDFEESRK	SLLELATEDFEESRKFGFYRIVGHQFTDSA	W	S	L	R	K	F	1	1	0	1	0	0	4	0	0	0	3	1	0	1	0	2	1	0	0	0	0	0	15	1	1765.87	D4GQN5;HVO_A0206_Cas8	D4GQN5	434	448	yes	no	2	1.2395e-21	164.48			1	1	128540000	0	0
SLLEQAGYTR	TSDTTHYEFDIDGAKSLLEQAGYTRDDDGN	IDGAKSLLEQAGYTRDDDGNLRFPNGDAWA	K	S	L	T	R	D	1	1	0	0	0	1	1	1	0	0	2	0	0	0	0	1	1	0	1	0	0	0	10	0	1136.58	D4GP22	D4GP22	596	605	yes	yes	2	0.0016165	122.13			1		8828000	0	0
SLNNQFASFIDK	PEIQKVKSREREQIKSLNNQFASFIDKVRF	QIKSLNNQFASFIDKVRFLEQQNQVLQTKW	K	S	L	D	K	V	1	0	2	1	0	1	0	0	0	1	1	1	0	2	0	2	0	0	0	0	0	0	12	0	1382.68	CON__P04264;CON__ENSEMBL:ENSBTAP00000038253	CON__P04264	186	197	no	no	2	8.7757e-10	150.94	1	1	1	1	2898700000	547870000	1278800000
SLNNQFASFIDKVR	PEIQKVKSREREQIKSLNNQFASFIDKVRF	KSLNNQFASFIDKVRFLEQQNQVLQTKWEL	K	S	L	V	R	F	1	1	2	1	0	1	0	0	0	1	1	1	0	2	0	2	0	0	0	1	0	0	14	1	1637.85	CON__P04264;CON__ENSEMBL:ENSBTAP00000038253	CON__P04264	186	199	no	no	2;3	2.1413e-21	204.17	2	2	1	1	1346100000	333140000	468420000
SLPTVITVR	EALEEAIKALLPPDESLPTVITVRLRLDAG	LLPPDESLPTVITVRLRLDAGRLSHGEESG	E	S	L	V	R	L	0	1	0	0	0	0	0	0	0	1	1	0	0	0	1	1	2	0	0	2	0	0	9	0	984.597	D4GQN5;HVO_A0206_Cas8	D4GQN5	181	189	yes	no	2	5.0237e-15	183.9			1	1	738090000	0	0
SLTEELAYLK	DELTLTKADLEMQIESLTEELAYLKKNHEE	EMQIESLTEELAYLKKNHEEEMKDLRNVST	E	S	L	L	K	K	1	0	0	0	0	0	2	0	0	0	3	1	0	0	0	1	1	0	1	0	0	0	10	0	1165.62	CON__P13645	CON__P13645	275	284	yes	yes	2	0.004887	90.657				1	0	0	0
SLVGLGGTK	GGGGGGFGGGGFGSRSLVGLGGTKSISISV	GGFGSRSLVGLGGTKSISISVAGGGGGFGA	R	S	L	T	K	S	0	0	0	0	0	0	0	3	0	0	2	1	0	0	0	1	1	0	0	1	0	0	9	0	830.486	CON__P35908;CON__P35908v2	CON__P35908	62	70	yes	no	2	0.0037037	123.72	1	1	1	1	1209000000	418370000	570690000
SLVNLGGSK	GGGGSFGAGGGFGSRSLVNLGGSKSISISV	GGFGSRSLVNLGGSKSISISVARGGGRGSG	R	S	L	S	K	S	0	0	1	0	0	0	0	2	0	0	2	1	0	0	0	2	0	0	0	1	0	0	9	0	873.492	CON__P04264	CON__P04264	66	74	yes	yes	2	0.0037037	123.72	2	1	2	1	5.8973e+09	1.7456e+09	1.952e+09
SLVNLGGSKSISISVAR	GGGGSFGAGGGFGSRSLVNLGGSKSISISV	VNLGGSKSISISVARGGGRGSGFGGGYGGG	R	S	L	A	R	G	1	1	1	0	0	0	0	2	0	2	2	1	0	0	0	5	0	0	0	2	0	0	17	1	1686.96	CON__P04264	CON__P04264	66	82	yes	yes	2;3	1.4316e-19	165.33	2	2	2	2	3.0731e+09	585720000	1438900000
SLYGAIQSLDR	ALPYFAGELTPLKAQSLYGAIQSLDRESDY	LKAQSLYGAIQSLDRESDYDDSGGSPLARV	Q	S	L	D	R	E	1	1	0	1	0	1	0	1	0	1	2	0	0	0	0	2	0	0	1	0	0	0	11	0	1221.64	D4GQN5;HVO_A0206_Cas8	D4GQN5	332	342	yes	no	2	2.0947e-45	223.93			2	1	2189600000	0	0
SLYGLGGSKR	GGLGGACGGAGFGSRSLYGLGGSKRISIGG	GFGSRSLYGLGGSKRISIGGGSCAISGGYG	R	S	L	K	R	I	0	1	0	0	0	0	0	3	0	0	2	1	0	0	0	2	0	0	1	0	0	0	10	1	1036.57	CON__P02538;CON__P04259;CON__P48668	CON__P48668	60	69	no	no	2	3.0173e-10	169.09	1	1	1		375380000	226970000	130820000
SLYNLGGSK	VSLAGACGVGGYGSRSLYNLGGSKRISIST	GGYGSRSLYNLGGSKRISISTSGGSFRNRF	R	S	L	S	K	R	0	0	1	0	0	0	0	2	0	0	2	1	0	0	0	2	0	0	1	0	0	0	9	0	937.487	CON__P13647	CON__P13647	64	72	no	no	2	0.0096424	111.17	1	1	1		122820000	77922000	30609000
SLYNLGGSKR	VSLAGACGVGGYGSRSLYNLGGSKRISIST	GYGSRSLYNLGGSKRISISTSGGSFRNRFG	R	S	L	K	R	I	0	1	1	0	0	0	0	2	0	0	2	1	0	0	0	2	0	0	1	0	0	0	10	1	1093.59	CON__P13647	CON__P13647	64	73	no	no	2;3	0.0054381	105.94	2	2	1		483330000	193700000	271480000
SLYNLRGNK	SGGAGRCSSGGFGSRSLYNLRGNKSISMSV	GGFGSRSLYNLRGNKSISMSVAGSRQGACF	R	S	L	N	K	S	0	1	2	0	0	0	0	1	0	0	2	1	0	0	0	1	0	0	1	0	0	0	9	1	1063.58	CON__P19013	CON__P19013	125	133	yes	yes	2;3	0.032171	71.379	2				14638000	14638000	0
SLYQSKYEELQITAGR	AQNEDIAQKSKAEAESLYQSKYEELQITAG	LYQSKYEELQITAGRHGDSVRNSKIEISEL	E	S	L	G	R	H	1	1	0	0	0	2	2	1	0	1	2	1	0	0	0	2	1	0	2	0	0	0	16	1	1884.96	CON__P04264	CON__P04264	371	386	yes	yes	3	2.5697e-06	90.453	1	1	1		54535000	7883300	22824000
SMPVAFDLHEK	ELQFCYVLGHAHGRRSMPVAFDLHEKEDED	HGRRSMPVAFDLHEKEDEDDQDTEEPAEST	R	S	M	E	K	E	1	0	0	1	0	0	1	0	1	0	1	1	1	1	1	1	0	0	0	1	0	0	11	0	1272.62	D4GQN5;HVO_A0206_Cas8;HVO_A0206_Cas11	D4GQN5	690	700	yes	no	2;3	0.00089466	106.18	8	5	4	6	60020000000	15682000000	32951000000
SNNPVYVVVGR	QVSHGYELAGATSFRSNNPVYVVVGRRDAE	TSFRSNNPVYVVVGRRDAEGL_________	R	S	N	G	R	R	0	1	2	0	0	0	0	1	0	0	0	0	0	0	1	1	0	0	1	4	0	0	11	0	1202.64	D4GP64	D4GP64	168	178	yes	yes	2;3	1.0232e-16	146.69	1	3			7.6869e+09	515490000	7.1714e+09
SNNPVYVVVGRR	QVSHGYELAGATSFRSNNPVYVVVGRRDAE	SFRSNNPVYVVVGRRDAEGL__________	R	S	N	R	R	D	0	2	2	0	0	0	0	1	0	0	0	0	0	0	1	1	0	0	1	4	0	0	12	1	1358.74	D4GP64	D4GP64	168	179	yes	yes	3	0.00046823	84.687	1				22781000	22781000	0
SNNPVYVVVGRRDAEGL	QVSHGYELAGATSFRSNNPVYVVVGRRDAE	NPVYVVVGRRDAEGL_______________	R	S	N	G	L	-	1	2	2	1	0	0	1	2	0	0	1	0	0	0	1	1	0	0	1	4	0	0	17	2	1843.95	D4GP64	D4GP64	168	184	yes	yes	3	0.0018222	58.159	1				18938000	18938000	0
SNRPTDDEQLYVISLLQR	LAAHELLHAVDVVARSNRPTDDEQLYVISL	PTDDEQLYVISLLQRADEGERLAPDPVPDS	R	S	N	Q	R	A	0	2	1	2	0	2	1	0	0	1	3	0	0	0	1	2	1	0	1	1	0	0	18	1	2146.1	D4GXH2	D4GXH2	113	130	yes	yes	3	0.027634	51.524		1			19700000	0	19700000
SPADRPYGVER	TPGMRISQLVFTEMKSPADRPYGVERGSKY	TEMKSPADRPYGVERGSKYQGQRGPQASRL	K	S	P	E	R	G	1	2	0	1	0	0	1	1	0	0	0	0	0	0	2	1	0	0	1	1	0	0	11	1	1245.61	D4GSS1	D4GSS1	160	170	yes	yes	2;3	0.00020299	139.43	2	2			232920000	49151000	183770000
SPAQILQWQVLSNTVPAK	QFLPYPYYAKPAAVRSPAQILQWQVLSNTV	QILQWQVLSNTVPAKSCQAQPTTMARHPHP	R	S	P	A	K	S	2	0	1	0	0	3	0	0	0	1	2	1	0	0	2	2	1	1	0	2	0	0	18	0	1979.08	CON__P02668	CON__P02668	69	86	yes	yes	2;3	0.00063507	113.07	1	2			598660000	5717600	592940000
SPIMESVR	FSYGDYLRGGAMAARSPIMESVREAADDGV	GGAMAARSPIMESVREAADDGVPVLGVCNG	R	S	P	V	R	E	0	1	0	0	0	0	1	0	0	1	0	0	1	0	1	2	0	0	0	1	0	0	8	0	917.464	D4GVC1	D4GVC1	64	71	yes	yes	2	0.12637	79.469	1				3398200	3398200	0
SQAAQTELAR	______________________________	______________________________	M	S	Q	A	R	F	3	1	0	0	0	2	1	0	0	0	1	0	0	0	0	1	1	0	0	0	0	0	10	0	1073.55	D4GVN1	D4GVN1	2	11	yes	yes	2	2.4483e-06	152.79	1	1			50080000	6431700	43649000
SQATQDSVREDGVIASVSGPVVTAR	______________________________	DGVIASVSGPVVTARGLDARMNDVVYVGDE	M	S	Q	A	R	G	3	2	0	2	0	2	1	2	0	1	0	0	0	0	1	4	2	0	0	5	0	0	25	1	2528.28	Q48332	Q48332	2	26	yes	yes	2;3	5.9759e-84	279.53			1	1	538910000	0	0
SQEIMLVLEEAMR	DRGGKVVIPAFAVGRSQEIMLVLEEAMRSG	GRSQEIMLVLEEAMRSGKIPEMPVHLDGMI	R	S	Q	M	R	S	1	1	0	0	0	1	3	0	0	1	2	0	2	0	0	1	0	0	0	1	0	0	13	0	1547.77	D4GUM1	D4GUM1	422	434	yes	yes	2	0.015941	100.07				1	52194000	0	0
SQISASASLSLSQVR	NTQSNKSPSGRQSQKSQISASASLSLSQVR	SQISASASLSLSQVRNKCLKTIEEAYAETQ	K	S	Q	V	R	N	2	1	0	0	0	2	0	0	0	1	2	0	0	0	0	6	0	0	0	1	0	0	15	0	1532.82	D4GVX9	D4GVX9	165	179	yes	yes	2	8.9695e-22	167.71				1	139960000	0	0
SQPEVQAHLGDGLEYVGQVGR	EVLLPVHPWQADYLRSQPEVQAHLGDGLEY	AHLGDGLEYVGQVGREFYPTSSVRTLYAPD	R	S	Q	G	R	E	1	1	0	1	0	3	2	4	1	0	2	0	0	0	1	1	0	0	1	3	0	0	21	0	2238.1	D4GP46	D4GP46	247	267	yes	yes	3	0.00036238	68.42			1	1	266800000	0	0
SQVTLPHDAK	______________________________	______________________________	M	S	Q	A	K	A	1	0	0	1	0	1	0	0	1	0	1	1	0	0	1	1	1	0	0	1	0	0	10	0	1094.57	D4GP64	D4GP64	2	11	yes	yes	2;3	4.6513e-06	145.72	4	4			5062700000	361670000	4701000000
SQVTLPHDAKAGPTKPEVR	______________________________	LPHDAKAGPTKPEVRAVTLDKLGLRPTDHF	M	S	Q	V	R	A	2	1	0	1	0	1	1	1	1	0	1	2	0	0	3	1	2	0	0	2	0	0	19	2	2030.09	D4GP64	D4GP64	2	20	yes	yes	3;4;5	9.4365e-06	84.493	5	2			68060000	43538000	24522000
SQYEQLAEQNR	AAPGVDLTQLLNNMRSQYEQLAEQNRKDAE	NNMRSQYEQLAEQNRKDAEAWFNEKSKELT	R	S	Q	N	R	K	1	1	1	0	0	3	2	0	0	0	1	0	0	0	0	1	0	0	1	0	0	0	11	0	1364.63	CON__P13645	CON__P13645	323	333	yes	yes	2;3	4.1306e-73	258.47	2	2	1	2	1.9623e+09	183300000	233480000
SQYEQLAEQNRK	AAPGVDLTQLLNNMRSQYEQLAEQNRKDAE	NMRSQYEQLAEQNRKDAEAWFNEKSKELTT	R	S	Q	R	K	D	1	1	1	0	0	3	2	0	0	0	1	1	0	0	0	1	0	0	1	0	0	0	12	1	1492.73	CON__P13645	CON__P13645	323	334	yes	yes	2;3	2.119e-20	229.53	2	2	2	2	4892900000	668100000	874020000
SQYEQLAEQNRKDAEAWFNEK	AAPGVDLTQLLNNMRSQYEQLAEQNRKDAE	AEQNRKDAEAWFNEKSKELTTEIDNNIEQI	R	S	Q	E	K	S	3	1	2	1	0	3	4	0	0	0	1	2	0	1	0	1	0	1	1	0	0	0	21	2	2583.2	CON__P13645	CON__P13645	323	343	yes	yes	2;3;4	8.9481e-49	186.9	2	1	1	3	1.9354e+09	420380000	443710000
SQYEQLAEQNRKDAEAWFNEKSK	AAPGVDLTQLLNNMRSQYEQLAEQNRKDAE	QNRKDAEAWFNEKSKELTTEIDNNIEQISS	R	S	Q	S	K	E	3	1	2	1	0	3	4	0	0	0	1	3	0	1	0	2	0	1	1	0	0	0	23	3	2798.33	CON__P13645	CON__P13645	323	345	yes	yes	4	0.0081754	52.79	1				39124000	39124000	0
SRAEAESWYQTK	IIAEVKAQYEEIAQRSRAEAESWYQTKYEE	AQRSRAEAESWYQTKYEELQVTAGRHGDDL	R	S	R	T	K	Y	2	1	0	0	0	1	2	0	0	0	0	1	0	0	0	2	1	1	1	0	0	0	12	1	1454.68	CON__P02538;CON__O95678;CON__P04259;CON__P48668	CON__P48668	348	359	no	no	3	0.0030827	76.073	1				9860700	9860700	0
SRAEAESWYQTKYEELQVTAGR	IIAEVKAQYEEIAQRSRAEAESWYQTKYEE	WYQTKYEELQVTAGRHGDDLRNTKQEIAEI	R	S	R	G	R	H	3	2	0	0	0	2	4	1	0	0	1	1	0	0	0	2	2	1	2	1	0	0	22	2	2601.25	CON__P02538;CON__O95678;CON__P04259;CON__P48668	CON__P48668	348	369	no	no	3;4	6.5617e-39	172.24	2				119200000	119200000	0
SRGDGYNFLLALGDSFAR	GHTYTEVRVSADPVKSRGDGYNFLLALGDS	DGYNFLLALGDSFARNPSEGAYYGNEEIKP	K	S	R	A	R	N	2	2	1	2	0	0	0	3	0	0	3	0	0	2	0	2	0	0	1	0	0	0	18	1	1957.96	D4GXF1	D4GXF1	64	81	yes	yes	3	8.0838e-17	130.95				1	174800000	0	0
SRGPVQVLTR	YHKLYHMVSNKLHARSRGPVQVLTRQPTEG	KLHARSRGPVQVLTRQPTEGRAREGGLRLG	R	S	R	T	R	Q	0	2	0	0	0	1	0	1	0	0	1	0	0	0	1	1	1	0	0	2	0	0	10	1	1111.65	D4GZX5	D4GZX5	495	504	yes	yes	2	3.3317e-06	149.96				1	58672000	0	0
SRGSGGLGGACGGAGFGSR	PGVSRSGFSSISVSRSRGSGGLGGACGGAG	GGLGGACGGAGFGSRSLYGLGGSKRISIGG	R	S	R	S	R	S	2	2	0	0	1	0	0	9	0	0	1	0	0	1	0	3	0	0	0	0	0	0	19	1	1666.76	CON__P02538;CON__P04259;CON__P48668	CON__P48668	41	59	no	no	3	0.0016387	69.361	1				27943000	27943000	0
SRLPFVEDTEIVGDR	SVDWILNPDNKSPVKSRLPFVEDTEIVGDR	SRLPFVEDTEIVGDRTLRLNLSQPFGTLNW	K	S	R	D	R	T	0	2	0	2	0	0	2	1	0	1	1	0	0	1	1	1	1	0	0	2	0	0	15	1	1731.88	D4GUS3	D4GUS3	154	168	yes	yes	2	1.1379e-21	191.19				1	733340000	0	0
SRPVLIFWADGGR	PDVTLRVENTLTSARSRPVLIFWADGGRLD	ARSRPVLIFWADGGRLDSVDAALRDASVAT	R	S	R	G	R	L	1	2	0	1	0	0	0	2	0	1	1	0	0	1	1	1	0	1	0	1	0	0	13	1	1472.79	D4GPE9	D4GPE9	39	51	yes	yes	2	7.6517e-12	156.36		1			65553000	0	65553000
SRQSSVSFR	______________________________	______________________________	M	S	R	F	R	S	0	2	0	0	0	1	0	0	0	0	0	0	0	1	0	4	0	0	0	1	0	0	9	1	1052.54	CON__P13647	CON__P13647	2	10	no	no	2	0.022449	94.309	1				11615000	11615000	0
SRSGGGGGGGLGSGGSIR	______________________________	GGGGGGGLGSGGSIRSSYSRFSSSGGRGGG	L	S	R	I	R	S	0	2	0	0	0	0	0	10	0	1	1	0	0	0	0	4	0	0	0	0	0	0	18	1	1474.72	CON__P35527	CON__P35527	12	29	yes	yes	2	3.8636e-64	211.9	1	1	1	1	436130000	132030000	167980000
SRSGGGGGGGLGSGGSIRSSYSR	______________________________	GGLGSGGSIRSSYSRFSSSGGRGGGGRFSS	L	S	R	S	R	F	0	3	0	0	0	0	0	10	0	1	1	0	0	0	0	7	0	0	1	0	0	0	23	2	2054.98	CON__P35527	CON__P35527	12	34	yes	yes	3;4	4.2794e-05	66.3	1	1			49095000	10277000	38818000
SRTEAESWYQTK	IIAEVKAQYEEIANRSRTEAESWYQTKYEE	ANRSRTEAESWYQTKYEELQQTAGRHGDDL	R	S	R	T	K	Y	1	1	0	0	0	1	2	0	0	0	0	1	0	0	0	2	2	1	1	0	0	0	12	1	1484.69	CON__P13647	CON__P13647	353	364	no	no	3	0.004666	65.329	1				10064000	10064000	0
SRTEAESWYQTKYEELQQTAGR	IIAEVKAQYEEIANRSRTEAESWYQTKYEE	WYQTKYEELQQTAGRHGDDLRNTKHEISEM	R	S	R	G	R	H	2	2	0	0	0	3	4	1	0	0	1	1	0	0	0	2	3	1	2	0	0	0	22	2	2660.25	CON__P13647	CON__P13647	353	374	no	no	3;4	4.5089e-18	124.08	2	1			143530000	86598000	56935000
SSALPFVR	______________________________	TTEIVIRSSALPFVRLAKSVPSNQIECVHG	R	S	S	V	R	L	1	1	0	0	0	0	0	0	0	0	1	0	0	1	1	2	0	0	0	1	0	0	8	0	875.486	D4GY03	D4GY03	11	18	yes	yes	2	0.00068396	138.85		1			15396000	0	15396000
SSGGFSGGSFSR	SLRISSSKGSLGGGFSSGGFSGGSFSRGSS	GGFSSGGFSGGSFSRGSSGGGCFGGSSGGY	F	S	S	S	R	G	0	1	0	0	0	0	0	4	0	0	0	0	0	2	0	5	0	0	0	0	0	0	12	0	1131.49	CON__P02535-1;CON__P13645	CON__P13645	48	59	no	no	2	1.0511e-05	121.9	1	1	1		85434000	27465000	38346000
SSGQEVQSSAKEVTQLR	NQYETQITQIEHEVSSSGQEVQSSAKEVTQ	GQEVQSSAKEVTQLRHGVQELEIELQSQLS	S	S	S	L	R	H	1	1	0	0	0	3	2	1	0	0	1	1	0	0	0	4	1	0	0	2	0	0	17	1	1832.92	CON__P35527	CON__P35527	358	374	yes	yes	3	0.0048126	62.765		1			16384000	0	16384000
SSGRGAKYSLTQIGSK	TLRVEDVSKLRYAHKSSGRGAKYSLTQIGS	SGRGAKYSLTQIGSKNGNDAEGVASTILGR	K	S	S	S	K	N	1	1	0	0	0	1	0	3	0	1	1	2	0	0	0	4	1	0	1	0	0	0	16	2	1638.87	D4GQN5;HVO_A0206_Cas8	D4GQN5	96	111	yes	no	2	2.2544e-67	236.22				1	248890000	0	0
SSGSAVVSGGSRR	KSRGRGGGGGGFRGFSSGSAVVSGGSRRST	GFSSGSAVVSGGSRRSTSSFSCLSRHGGGG	F	S	S	R	R	S	1	2	0	0	0	0	0	3	0	0	0	0	0	0	0	5	0	0	0	2	0	0	13	1	1205.61	CON__P35908;CON__P35908v2	CON__P35908	23	35	no	no	2	0.0028395	89.029		1			12501000	0	12501000
SSKGSLGGGFSSGGFSGGSFSR	GGCGGGGGVSSLRISSSKGSLGGGFSSGGF	GGFSSGGFSGGSFSRGSSGGGCFGGSSGGY	S	S	S	S	R	G	0	1	0	0	0	0	0	8	0	0	1	1	0	3	0	8	0	0	0	0	0	0	22	1	2008.92	CON__P13645	CON__P13645	38	59	yes	yes	3	0.14348	36.723	1				42369000	42369000	0
SSNNNGWEPR	______________________________	______________________________	M	S	S	P	R	T	0	1	3	0	0	0	1	1	0	0	0	0	0	0	1	2	0	1	0	0	0	0	10	0	1159.5	D4GTX6	D4GTX6	2	11	yes	yes	2	0.00039201	133.57	1	1			44806000	10247000	34559000
SSPATLNSR	FNGNTLDNDIMLIKLSSPATLNSRVATVSL	IMLIKLSSPATLNSRVATVSLPRSCAAAGT	L	S	S	S	R	V	1	1	1	0	0	0	0	0	0	0	1	0	0	0	1	3	1	0	0	0	0	0	9	0	931.472	CON__P00761	CON__P00761	99	107	yes	yes	2	0.009105	111.95	1	1			151530000	48609000	102930000
SSSGTVGISFVHDDR	LLRGLLESCGTVCFKSSSGTVGISFVHDDR	SSSGTVGISFVHDDRALLETVDRLLDACPV	K	S	S	D	R	A	0	1	0	2	0	0	0	2	1	1	0	0	0	1	0	4	1	0	0	2	0	0	15	0	1562.73	D4GP57	D4GP57	137	151	yes	yes	3	0.079395	69.261	1				14806000	14806000	0
SSSKGSLGGGFSSGGFSGGSFSR	GGGCGGGGGVSSLRISSSKGSLGGGFSSGG	GGFSSGGFSGGSFSRGSSGGGCFGGSSGGY	I	S	S	S	R	G	0	1	0	0	0	0	0	8	0	0	1	1	0	3	0	9	0	0	0	0	0	0	23	1	2095.96	CON__P13645	CON__P13645	37	59	yes	yes	2;3	6.0576e-42	152.71	2	1	1	1	1.5921e+09	604380000	634640000
SSSRGPYESGSGHSSGLGHQESR	RQSSSYGPHGYGSGRSSSRGPYESGSGHSS	SGSGHSSGLGHQESRSGQSSGYGQHGSSSG	R	S	S	S	R	S	0	2	0	0	0	1	2	5	2	0	1	0	0	0	1	8	0	0	1	0	0	0	23	1	2345.04	CON__Q86YZ3	CON__Q86YZ3	568	590	yes	yes	3;4	5.6161e-26	142.42	2	2		1	99456000	25607000	55522000
SSTISSNVASK	RMSGDLSSNVTVSVTSSTISSNVASKAAFG	VSVTSSTISSNVASKAAFGGSGGRGSSSGG	T	S	S	S	K	A	1	0	1	0	0	0	0	0	0	1	0	1	0	0	0	5	1	0	0	1	0	0	11	0	1079.55	CON__P35908;CON__P35908v2	CON__P35908	511	521	yes	no	2	0.02962	67.334			1		39621000	0	0
SSVHNHLETLR	DANLTEVETEVGLSKSSVHNHLETLRQLGF	GLSKSSVHNHLETLRQLGFVVKENQRYRRS	K	S	S	L	R	Q	0	1	1	0	0	0	1	0	2	0	2	0	0	0	0	2	1	0	0	1	0	0	11	0	1291.66	D4GQU3	D4GQU3	42	52	yes	yes	3	0.0021918	101.71	1	1			19945000	7976400	11969000
SSYKSEITELRR	SKELTTEIDNNIEQISSYKSEITELRRNVQ	EQISSYKSEITELRRNVQALEIELQSQLAL	I	S	S	R	R	N	0	2	0	0	0	0	2	0	0	1	1	1	0	0	0	3	1	0	1	0	0	0	12	2	1467.77	CON__P13645	CON__P13645	359	370	yes	yes	4	0.00065167	107.06	1	1			10137000	5113200	5023500
STASAITPSVSR	RQSSVSFRSGGSRSFSTASAITPSVSRTSF	RSFSTASAITPSVSRTSFTSVSRSGGGGGG	F	S	T	S	R	T	2	1	0	0	0	0	0	0	0	1	0	0	0	0	1	4	2	0	0	1	0	0	12	0	1175.61	CON__P13647	CON__P13647	18	29	no	no	2	0.0024273	94.309	1	1			18174000	8172800	10001000
STDDLETDLTR	______________________________	______________________________	M	S	T	T	R	N	0	1	0	3	0	0	1	0	0	0	2	0	0	0	0	1	3	0	0	0	0	0	11	0	1264.58	D4GWM4	D4GWM4	2	12	yes	yes	2	8.8777e-05	126.31		1			40636000	0	40636000
STEEAHDDHGHHLPAVQDWPR	______________________________	DDHGHHLPAVQDWPRGFGEASWWPFVTAVG	M	S	T	P	R	G	2	1	0	3	0	1	2	1	4	0	1	0	0	0	2	1	1	1	0	1	0	0	21	0	2433.08	D4GW92	D4GW92	2	22	yes	yes	3;4	8.2417e-18	124.63	1	2			151610000	27138000	124470000
STESTTTNETATDVDQR	______________________________	ESTTTNETATDVDQRGLVDRLTASPFVSRL	M	S	T	Q	R	G	1	1	1	2	0	1	2	0	0	0	0	0	0	0	0	2	6	0	0	1	0	0	17	0	1854.81	D4GSM7	D4GSM7	2	18	yes	yes	2	3.3268e-28	174.9	1	1			61287000	10076000	51212000
STIHEEYLGSDFVDQLIDYPVGK	AGTVGAPAENQTALRSTIHEEYLGSDFVDQ	GSDFVDQLIDYPVGKDLETATQLLEDAGYT	R	S	T	G	K	D	0	0	0	3	0	1	2	2	1	2	2	1	0	1	1	2	1	0	2	2	0	0	23	0	2624.26	D4GP95	D4GP95	372	394	yes	yes	3	1.8292e-05	78.987			1	1	263010000	0	0
STLTDIGGHAVR	ISVNGTAMPPVELTRSTLTDIGGHAVRASP	LTRSTLTDIGGHAVRASPSTGAVEEVELNT	R	S	T	V	R	A	1	1	0	1	0	0	0	2	1	1	1	0	0	0	0	1	2	0	0	1	0	0	12	0	1225.64	D4GUM9	D4GUM9	180	191	yes	yes	3	0.067731	51.013			1		3548200	0	0
STLVGHDTFTK	QWLLTSGTTEANAWKSTLVGHDTFTKVKPS	NAWKSTLVGHDTFTKVKPSAASIDAAKKAG	K	S	T	T	K	V	0	0	0	1	0	0	0	1	1	0	1	1	0	1	0	1	3	0	0	1	0	0	11	0	1204.61	CON__Streptavidin	CON__Streptavidin	123	133	yes	yes	2;3	1.4799e-17	178.55	2	2	1		406800000	133040000	184910000
STMQELNSR	GAGGGDGGILTANEKSTMQELNSRLASYLD	LTANEKSTMQELNSRLASYLDKVQALEEAN	K	S	T	S	R	L	0	1	1	0	0	1	1	0	0	0	1	0	1	0	0	2	1	0	0	0	0	0	9	0	1064.49	CON__P35527	CON__P35527	155	163	yes	yes	2	2.4342e-09	160.75	2	2			499050000	244930000	254130000
STTISLEEGEAVENITEEALVER	LFRQRMEKIGQPVPKSTTISLEEGEAVENI	GEAVENITEEALVERVEDSVDAVGDLPVIS	K	S	T	E	R	V	2	1	1	0	0	0	7	1	0	2	2	0	0	0	0	2	3	0	0	2	0	0	23	0	2518.23	D4GWK9	D4GWK9	155	177	yes	yes	3	0.0031919	61.89		1			10082000	0	10082000
STYGGGLSVSSSR	SRISSVLAGGSCRAPSTYGGGLSVSSSRFS	APSTYGGGLSVSSSRFSSGGAYGLGGGYGG	P	S	T	S	R	F	0	1	0	0	0	0	0	3	0	0	1	0	0	0	0	5	1	0	1	1	0	0	13	0	1256.6	CON__P02533	CON__P02533	44	56	yes	yes	2	0.091966	57.836			1		0	0	0
SVADLDETDLAILER	______________________________	SVADLDETDLAILERVEADFDVSLETLAVE	R	S	V	E	R	V	2	1	0	3	0	0	2	0	0	1	3	0	0	0	0	1	1	0	0	1	0	0	15	0	1658.84	D4GQY5	D4GQY5	7	21	yes	yes	2	2.2518e-07	126.1		1			13126000	0	13126000
SVAGGGGGFGAAGGFGGR	SRSLVGLGGTKSISISVAGGGGGFGAAGGF	GGGGGFGAAGGFGGRGGGFGGGSGFGGGSG	I	S	V	G	R	G	3	1	0	0	0	0	0	10	0	0	0	0	0	2	0	1	0	0	0	1	0	0	18	0	1437.67	CON__P35908;CON__P35908v2	CON__P35908	75	92	yes	no	2	1.6181e-23	154.15		1			31025000	0	31025000
SVDGDLVSDLK	GATPGLDDFERPDLKSVDGDLVSDLKEISD	PDLKSVDGDLVSDLKEISDEKARQESRIAD	K	S	V	L	K	E	0	0	0	3	0	0	0	1	0	0	2	1	0	0	0	2	0	0	0	2	0	0	11	0	1146.58	D4GXE5	D4GXE5	287	297	yes	yes	2	0.0037354	94.309			1	1	150410000	0	0
SVDGDLVSDLKEISDEK	GATPGLDDFERPDLKSVDGDLVSDLKEISD	DGDLVSDLKEISDEKARQESRIADLRQEID	K	S	V	E	K	A	0	0	0	4	0	0	2	1	0	1	2	2	0	0	0	3	0	0	0	2	0	0	17	1	1847.9	D4GXE5	D4GXE5	287	303	yes	yes	3	2.7524e-19	146.3			1	1	62916000	0	0
SVGLVTDR	ADKNVESGDGISEGESVGLVTDRVERVVGT	DGISEGESVGLVTDRVERVVGTPDNPIGVF	E	S	V	D	R	V	0	1	0	1	0	0	0	1	0	0	1	0	0	0	0	1	1	0	0	2	0	0	8	0	845.461	D4GQN5;HVO_A0206_Cas8	D4GQN5	244	251	yes	no	2	0.0092363	119.41			1	1	355660000	0	0
SVGLVTDRVER	ADKNVESGDGISEGESVGLVTDRVERVVGT	SEGESVGLVTDRVERVVGTPDNPIGVFSVK	E	S	V	E	R	V	0	2	0	1	0	0	1	1	0	0	1	0	0	0	0	1	1	0	0	3	0	0	11	1	1229.67	D4GQN5;HVO_A0206_Cas8	D4GQN5	244	254	yes	no	2;3	9.4107e-12	164.48				2	202580000	0	0
SVGSDEIWEQAETQLR	FGLDAEVALATRPDKSVGSDEIWEQAETQL	VGSDEIWEQAETQLRAVLDDSGIDYGIEAG	K	S	V	L	R	A	1	1	0	1	0	2	3	1	0	1	1	0	0	0	0	2	1	1	0	1	0	0	16	0	1846.87	D4GZP8	D4GZP8	426	441	yes	yes	2;3	1.0466e-35	174.42			2	2	610010000	0	0
SVKHPDAQPGLR	VERVVGTPDNPIGVFSVKHPDAQPGLRQDQ	GVFSVKHPDAQPGLRQDQSWRNYPVGADTA	F	S	V	L	R	Q	1	1	0	1	0	1	0	1	1	0	1	1	0	0	2	1	0	0	0	1	0	0	12	1	1303.7	D4GQN5;HVO_A0206_Cas8	D4GQN5	267	278	yes	no	3	9.9755e-14	153.34				1	0	0	0
SVQDLSSALYHDYNMR	NPRPEKVLCVHGDERSVQDLSSALYHDYNM	VQDLSSALYHDYNMRTFAPKNLETFRFK__	R	S	V	M	R	T	1	1	1	2	0	1	0	0	1	0	2	0	1	0	0	3	0	0	2	1	0	0	16	0	1897.86	D4GUM1	D4GUM1	612	627	yes	yes	3	0.0076289	51.265			1		6799100	0	0
SVRYSSSKHYSSSR	______________________________	MSVRYSSSKHYSSSRSGGGGGGGGCGGGGG	M	S	V	S	R	S	0	2	0	0	0	0	0	0	1	0	0	1	0	0	0	7	0	0	2	1	0	0	14	2	1629.79	CON__P13645	CON__P13645	2	15	yes	yes	3	0.0064624	78.529		1			13632000	0	13632000
SVSTSHTTISGGGSR	EESRMSGECAPNVSVSVSTSHTTISGGGSR	SVSTSHTTISGGGSRGGGGGGYGSGGSSYG	V	S	V	S	R	G	0	1	0	0	0	0	0	3	1	1	0	0	0	0	0	5	3	0	0	1	0	0	15	0	1432.69	CON__P04264	CON__P04264	504	518	yes	yes	2	0.046658	54.471	1				2307100	2307100	0
SVTGEDGHPDGWIVEELAAVFEK	ILGRVRSWTTQDSVRSVTGEDGHPDGWIVE	PDGWIVEELAAVFEKGSDTLEALEEAIKAL	R	S	V	E	K	G	2	0	0	2	0	0	4	3	1	1	1	1	0	1	1	1	1	1	0	3	0	0	23	0	2484.18	D4GQN5;HVO_A0206_Cas8	D4GQN5	138	160	yes	no	2;3;4	2.5555e-63	201.24	1	1	13	13	64507000000	359260000	100520000
SVVDEDVSR	ALSYSVLGSVIEPLRSVVDEDVSRIASPLL	VIEPLRSVVDEDVSRIASPLLVVALMPLGV	R	S	V	S	R	I	0	1	0	2	0	0	1	0	0	0	0	0	0	0	0	2	0	0	0	3	0	0	9	0	1004.48	D4GT24	D4GT24	80	88	yes	yes	2	1.4973e-09	166.68	1	1			274380000	46135000	228250000
SVVSETHTSQDGR	______________________________	______________________________	M	S	V	G	R	S	0	1	0	1	0	1	1	1	1	0	0	0	0	0	0	3	2	0	0	2	0	0	13	0	1401.65	D4H0F6	D4H0F6	2	14	yes	yes	2	1.8754e-22	187.42			1	1	27086000	0	0
SVVTVIDVFYK	______________________________	DLLRSVVTVIDVFYKYTKQDGECGTLSKGE	R	S	V	Y	K	Y	0	0	0	1	0	0	0	0	0	1	0	1	0	1	0	1	1	0	1	4	0	0	11	0	1268.7	CON__Q5D862	CON__Q5D862	7	17	yes	yes	2	0.0046503	90.629	1	1			12416000	4610800	7805600
[truncated: 354 more rows]
[truncated: 18 more columns]

## Sheet: Semi_Tryptic_Peptides_Cas
Sequence	N-term cleavage window	C-term cleavage window	Amino acid before	First amino acid	Second amino acid	Second last amino acid	Last amino acid	Amino acid after	A Count	R Count	N Count	D Count	C Count	Q Count	E Count	G Count	H Count	I Count	L Count	K Count	M Count	F Count	P Count	S Count	T Count	W Count	Y Count	V Count	U Count	O Count	Length	Missed cleavages	Mass	Proteins	Leading razor protein	Start position	End position	Unique (Groups)	Unique (Proteins)	Charges	PEP	Score	Experiment C11_1	Experiment C11_2	Experiment C8_1	Experiment C8_2	Intensity	Intensity C11_1	Intensity C11_2
[truncated: 274 more rows]
[truncated: 18 more columns]

[truncated: 1 more sheets: Semi_Tryptic_Peptides_Cas_M]
